# Supplementary material for: Drug Target Prediction and Repositioning Using an Integrated Network-Based Approach
Source: PLoS One. 2013 Apr 4;8(4):e60618. doi: 10.1371/journal.pone.0060618 (PMC3617101; doi:10.1371/journal.pone.0060618)
Supplement: Table S1 — List of predicted drug targets for 30 diseases. The table contains the prioritized list of network objects for each disease. Each network object is listed with the name as contained in the Metabase resource and its prediction score. Furthermore, each network object is annotated with drug target information from Integrity, where known drug targets for a given disease are marked with an x. (ZIP) [file pone.0060618.s002.zip › Supplementary Table 1.xls]

## Sheet: Malaria
Network Object Name	Prediction	Known Target
c-Myc	3.26895
c-Jun	3.05715	x	Legend:
CREB1	2.91009		Network Object Name = Name in Metabase
p53	2.79433		Prediction = Score that the Network Object received from the regression model
c-Fos	2.72518	x	Known Target = Drug target for the disease
STAT1	2.68123
SP1	2.57098
EGR1	2.52764
Ubiquitin	2.50701
NF-kB	2.46883	x
RelA (p65 NF-kB subunit)	2.43022	x
ATF-3	2.38223
STAT3	2.35537
HIF1A	2.16095
SMAD3	2.10241
Elk-1	1.82897
p300	1.82701
AP-1	1.79983	x
NF-kB1 (p50)	1.78143	x
C/EBPbeta	1.77821
ATF-2	1.68647
NF-kB p50/p65	1.68069	x
STAT5	1.55633
ERK1/2	1.53122
ESR1 (nuclear)	1.50821
C/EBPalpha	1.50044
STAT5A	1.47306
Androgen receptor	1.4706
JAK2	1.46601
ETS1	1.45948
PAI2	1.45407
EGFR	1.43402	x
c-Src	1.40845
IRF1	1.39811
NF-AT2(NFATC1)	1.37414
SMAD4	1.37208
c-Raf-1	1.3631
PU.1	1.33977
PPAR-gamma	1.29242
SNAIL1	1.28654
IKK-alpha	1.26078
GCR-alpha	1.24401
TCF7L2 (TCF4)	1.24274
JunB	1.22947	x
NF-AT1(NFATC2)	1.22547
MEK1(MAP2K1)	1.22475
CBP	1.21961
GRB2	1.2102
Bcl-6	1.17503
ERK2 (MAPK1)	1.13094
Shc	1.11175
AKT(PKB)	1.10227
STAT5B	1.09712
PKC-delta	1.08789
E2F1	1.08751
SMAD2	1.07341
p21	1.03991
SMAD1	1.02379
NUR77	1.0054
VDR	1.00383
Bcl-3	0.998287
RUNX2	0.981613
SHP-2	0.981006
HDAC1	0.975155	x
MEK2(MAP2K2)	0.971581
PI3K reg class IA	0.949008
PI3K reg class IA (p85)	0.941508
Lyn	0.932289
JAK1	0.930936
CREM (repressors)	0.928725
c-Jun/c-Fos	0.928194	x
IL-1 beta	0.919864
Beta-catenin	0.915217
FOXO3A	0.908304
STAT4	0.907995
NF-kB2 (p100)	0.907305	x
SRF	0.89601
TRAF6	0.894807
IKK (cat)	0.867972
Caspase-3	0.86169
MEKK1(MAP3K1)	0.853289
MyD88	0.848944
C/EBPdelta	0.848546
FKHR	0.846489
NF-kB2 (p52)	0.846185	x
MDM2	0.846184
IKK-gamma	0.837898
SOS	0.837591
H-Ras	0.836919
p38alpha (MAPK14)	0.8322
NF-kB p50/p50	0.832115	x
I-kB	0.831168
FAK1	0.826068
ERK1 (MAPK3)	0.816233
RelB (NF-kB subunit)	0.81562
SHP-1	0.798536
Fyn	0.795737
SF1	0.794149
GSK3 beta	0.785858
IFN-gamma	0.781025	x
IRS-1	0.779907
c-Rel (NF-kB subunit)	0.77714
ETS2	0.775807
ELAVL1 (HuR)	0.770854
NURR1	0.769783
Cyclin D1	0.765048
G-protein alpha-i family	0.760637
TGF-beta receptor type I	0.752611
p63	0.749342
ROR-gamma	0.741467
TGF-beta 1	0.740667
KLF4	0.734645
STAT6	0.730966
PKC-alpha	0.726543
IL-8	0.726528
PtdIns(3,4,5)P3 intracellular	0.72482
TNF-alpha	0.723518	x
TRAF2	0.720916
IKK-beta	0.719507
Syk	0.714905
PCAF	0.709943
Fra-1	0.707996	x
IL-6	0.704998
PP2A catalytic	0.704218
c-Cbl	0.694194
Large 39S subunit	0.691584
PKA-cat (cAMP-dependent)	0.686339
Immunoproteasome (20S core)	0.68392	x
AKT1	0.682564
GATA-3	0.673846
PDK (PDPK1)	0.673306
Progesterone receptor	0.670753
PI3K reg class IA (p85-alpha)	0.67026
ATM	0.663415
Small 28S subunit	0.660512
SP3	0.659269
SMAD7	0.658875
PLC-gamma 1	0.657987
ROR-alpha	0.656748
DEC1 (Stra13)	0.653923
ATP6(V)	0.647341
HSF1	0.646917
FOXP3	0.641224
IGF-1 receptor	0.64116	x
CDK1 (p34)	0.638474
NFKBIA	0.636045
PKC-epsilon	0.633191
RARalpha	0.631946
MMP-9	0.631736
EGF	0.63014
NIK(MAP3K14)	0.630133
SUMO-1	0.630043
HB-EGF	0.629759
Bcl-2	0.629497
TGF-beta receptor type II	0.626838
Tcf(Lef)	0.624361
SOCS3	0.624045
Sirtuin1	0.62189
COX-2 (PTGS2)	0.621173
GATA-1	0.620659
TLR4	0.620268
VEGF-A	0.61832
VEGFR-2	0.617968	x
Dynactin complex	0.615002
G-protein beta/gamma	0.61105
MKP-1	0.60926
PI3K cat class IA	0.605065
IRF7	0.604707
p27KIP1	0.603849
TNF-R1	0.603193
VAV-1	0.602453
ATP6V0	0.599423
TAK1(MAP3K7)	0.596115
IRS-2	0.595422
26S proteasome (19S regulator)	0.59509	x
ATF-2/c-Jun	0.594454	x
Bax	0.594334
PAK1	0.593541
HNF4-alpha	0.593095
T-bet	0.591728
PKC-zeta	0.59171
ATP synthase	0.589444
SIK	0.586904
Bcl-10	0.585859
ISGF3	0.580331
PAX6	0.579541
c-Myb	0.578493
CREM (activators)	0.577998
AFX1	0.574352
26S proteasome (20S core)	0.573435	x
Oncostatin M	0.572965
G-protein alpha-s	0.572913
HGF receptor (Met)	0.571045	x
p73	0.568252
Lef-1	0.567751
NF-AT3(NFATC4)	0.562833
NF-kB p52/RelB	0.562455	x
iNOS	0.561883
Respiratory Complex I (NADH-ubiquinone oxidoreductase)	0.561316
FosB	0.557298	x
Rac1	0.55614
Calmodulin	0.555214
LSm complex	0.553692
TCF8	0.551608
Pyk2(FAK2)	0.55135
WT1	0.550921
SRP complex	0.550406
GATA-4	0.550232
GLI-1	0.549068
SOX9	0.54883
Granzyme B	0.543843
Trisaposin	0.543086
IL-2	0.541013
PDGF-R-alpha	0.540751	x
Lck	0.53834
STAT2	0.538298
PDGF-R-beta	0.536171	x
GLI-2	0.535483
Disaposin C	0.534798
ZFP36(Tristetraprolin)	0.530441
LSm8	0.52879
hRPB11	0.528292
ATP6V0D	0.527831
IFN-gamma receptor	0.527052
AP-2A	0.526573
MEK3(MAP2K3)	0.526006
Oct-3/4	0.525201
Brca1	0.523195
Adenylate cyclase	0.52222	x
Beta-arrestin2	0.522158
NANOG	0.521699
p38 MAPK	0.520467
PBEF	0.520155
RNA polymerase II	0.519624
CXCR4	0.519564
PLAUR (uPAR)	0.519501
Casein kinase II, alpha chains	0.518936
M-CSF receptor	0.518389	x
LSm1/8	0.516761
IL8RB	0.516582
CD28	0.516097
c-Abl	0.515894
JNK1(MAPK8)	0.514008
MEK6(MAP2K6)	0.50973
TREM1	0.50948
CD44	0.508646
G-protein alpha-q/11	0.507548
TGIF	0.502995
A20	0.502373
POLR2J	0.50185
ATP(F0)	0.500864
NRF2	0.500441
PARP-1	0.498499
NF-kB1 (p105)	0.496914	x
IP3 receptor	0.496278
HIF-1	0.494551
MEF2C	0.494215
PLC-beta	0.494007
MHC class II	0.491806
TWIST1	0.49102
Disaposin B	0.489053
APEX	0.488831
TLR2	0.488398
PPAR-beta(delta)	0.487698
RUNX3	0.487441
SNRPB (Sm-B)	0.486389
BRG1	0.486241
Beta-2 adrenergic receptor	0.486194
SIP1 (ZFHX1B)	0.484248
1,2-Diacyglycerol intracellular	0.481969
Rb protein	0.481965
Centractins	0.47956
Tyk2	0.479203
JunD	0.47786	x
DSCR2	0.476897
HSP70	0.473575	x
p22-phox	0.473
YY1	0.472926
GAB2	0.471935
NPWBP	0.470658
Casein kinase II, alpha chain (CSNK2A1)	0.470178
HDAC3	0.469448	x
Heme oxygenase 1	0.46698
Caspase-7	0.46522
GAB1	0.464871
NO intracellular	0.462278
MEK1/2	0.46087
Caspase-8	0.458837
Glutaredoxin	0.458665
GNT-IV	0.458304
JNK(MAPK8-10)	0.457768
ADNP	0.456607
MHC class II beta chain	0.45614
MOV-10	0.455953
NOTCH1 (NICD)	0.455636
MRNA CAP ANALOG N7-METHYL GPPPG intracellular	0.455297
BFL1	0.454424
Adult hemoglobin	0.452169
RIPK2	0.448028
ID2	0.446747
SNAPs	0.444392
KLRF1	0.444142
PKA-reg (cAMP-dependent)	0.443408
DCTN6	0.441041
Cyclic AMP intracellular	0.440839
c-IAP2	0.44082
TRAF3	0.439956
CDK2	0.436645
MALT1	0.436514
SNRPD3 (SMD3)	0.434006
TIEG1	0.433146
MHC class II alpha chain	0.433029
B-Raf	0.432837
Respiratory Complex III	0.431812	x
HES1	0.431192
CLK1	0.430574
FGFR1	0.430326	x
TIM23-PAM complex	0.429466	x
CCL2	0.429246
MEK4(MAP2K4)	0.429024
HDAC2	0.428999	x
PKC	0.428918
Cathepsin D	0.428849	x
ATP6V1G	0.427962
Ubiquinol intracellular	0.427048
PKC-beta	0.426003
IFN-alpha/beta receptor	0.425563
TFIIB	0.425171
PML	0.425057
Cytochrome c oxidase	0.424615
SAR1B	0.42432
GRO-2	0.424258
TRADD	0.423598
AML1 (RUNX1)	0.422931
MIF	0.422913
IRF4	0.42286
Bcl-XL	0.422348
gp130	0.42158
TERT	0.421336
PPAR-alpha	0.420426
ATP6V0A	0.419598
FasR(CD95)	0.419087
CaMK II	0.419084
RIPK1	0.418904
MEF2D	0.417767
ATP6V0D1	0.417567
Huntingtin	0.416253
Calcineurin A (catalytic)	0.416207
NCOA3 (pCIP/SRC3)	0.415995
Caveolin-1	0.415317
TRAF5	0.414632
IL-1RI	0.412346
CD3	0.411348
Ca('2+) cytosol	0.411222
CD74	0.410901
DUSP5	0.409906
IRF9	0.409121
Btk	0.409027
G-protein gamma 5	0.408363
TGF-beta 3	0.408055
NCOA2 (GRIP1/TIF2)	0.407662
HP/HB complex	0.407595
Caspase-1	0.40737
GBP1	0.40571
JAK3	0.405476
Anaphase-promoting complex (APC)	0.405132
ATP5G	0.404869
PPARGC1 (PGC1-alpha)	0.403876
Histone H2	0.403335
GRPEL	0.403242
IRF3	0.403026
CD86	0.402644
IRF8	0.402381
NAPG	0.402129
Pdx-1 (IPF1)	0.402068
CUX1 (p110)	0.401999
CLECSF2	0.401802
SLUG	0.401752
GRO-3	0.40114
HBG	0.400696
MIP-1-beta	0.40064
HLA-DRB	0.400248
TAP1 (PSF1)	0.399856
ATF-1	0.399532
Bid	0.399251
PLC-gamma 2	0.398299
Zbtb46	0.398295
ELF4	0.397318
CIITA	0.397211
Immunoproteasome (11S regulator)	0.396384
G-protein beta-1	0.39631
EGR2 (Krox20)	0.395244
SYNE2	0.394847
ESR2	0.393506
ICAM1	0.393493
Epo receptor	0.392389
IP3 intracellular	0.392373
BCMA(TNFRSF17)	0.391795
NF-AT	0.391787
PGE2R4	0.391765
ATPK	0.391142
IFN-beta	0.390808	x
Histone H2A	0.390547
SF3b	0.390203
SUCB1	0.388862
SOCS1	0.388575
PQBP-1	0.388011
Perforin	0.387756
MMP-1	0.387167
C/EBP zeta	0.387037
MGAT4A	0.38598
APC/hCDH1 complex	0.385717
Cathepsin L	0.385178
CCL5	0.384591
IGF-1	0.384117
MMP-2	0.383942
TPL2(MAP3K8)	0.383516
NAD('+) intracellular	0.383077
PLAU (UPA)	0.38237
HSPA1A	0.380201	x
SMRT	0.378585
BLIMP1 (PRDI-BF1)	0.378307
SREBP1 (nuclear)	0.378094
HSP90 alpha	0.377989	x
PSMD6	0.377456	x
ORP-family	0.377251
GHR	0.376233
MMP-13	0.375586
DCTN3	0.375139
SRP54	0.37459
RNA polymerase III	0.374394
E-cadherin	0.374199
3'-Sialyllactose intracellular	0.37419
CD147	0.373629
SF3B4	0.373483
LSM1	0.37299
MITF	0.371721
G-protein alpha-q	0.371551
Adipophilin	0.370841
IL-6 receptor	0.370451
PI3K cat class IB (p110-gamma)	0.370045
IL-15	0.369308
E2I	0.36823
Tubulin beta	0.368159
PAI1	0.368153
FGF2	0.367486
XIAP	0.367098
ERF	0.366217
SCS-A	0.366188
ARPC1	0.366108
FOXM1	0.366064
HCCA3	0.365711
SPT2	0.365511
BCR/ABL fusion protein	0.36517
COX VIIb	0.364614
CD40(TNFRSF5)	0.364449
TACI(TNFRSF13B)	0.363691
H/ACA snoRNP	0.36331
Histone H2B	0.3627
HMGI/Y	0.362661
Galpha(i)-specific peptide GPCRs	0.362422	x
IRF2	0.362093
Rab-7	0.360736
RGS1	0.359059
Sun1	0.358325
IRAK1	0.357844
Saposin C	0.357739
Vimentin	0.357592
CD79 complex	0.357337
PER1	0.356905
Galectin-2	0.356004
Cyclin H	0.355394
SGK1	0.355086
CSX (Nkx2.5)	0.354979
Insulin receptor	0.354187	x
TNF-R2	0.354139
BMAL1	0.353996
ZAP70	0.351283
MYOD	0.351057
BTG2	0.351007
HSP90	0.34952	x
Mt 28S L42	0.349459
GADD34	0.348147
Canakinumab	0.34803
ErbB3	0.347965	x
Securin	0.347508
SAR1	0.347395
SF3B5	0.347361
MGAT4B	0.347329
N-CoR	0.346881
Fc epsilon RI gamma	0.346761
Tat (HIV-1)	0.346581
NUP43	0.346357
TBK1	0.344585
IL-10	0.344562
HDAC4	0.344367	x
ER81	0.343781
SHP	0.343321
ERR1	0.343293
Epiregulin	0.342297
DAP12	0.342131
PSMD3	0.342076	x
IRAK1/2	0.341826
APH-1A	0.340219
GADD45 beta	0.339838
Cyclophilin B	0.339823
SPT	0.339389
p90Rsk	0.339026
gp91-phox	0.338673
PPAR-gamma/RXR-alpha	0.338273
ErbB2	0.337204	x
Fra-2	0.337156	x
MP1	0.336387
ARPC1A	0.336136
PDGF-A	0.335679
HLA-DRB3	0.334981
IBRDC3	0.334147
C5AR	0.334056
NCOA1 (SRC1)	0.333202
NOLA3 (NOP10)	0.332985
RNA polymerase I	0.332893
MUC1	0.332717
PI3K cat class IA (p110-beta)	0.332561
ErbB4	0.332386	x
TAL1	0.331957
TIMP1	0.331954
MAD	0.331923
RhoA	0.331686
OSM receptor	0.331346
LAT	0.331021
CHIP	0.330237
MD-2	0.330128
HLA-DRB5	0.330007
Coatomer	0.329928
PRPF4	0.32943
RACK1	0.327719
FLJ20625	0.32744
Beta-arrestin1	0.327255
HIF1A/ARNT2	0.327202
BAFF(TNFSF13B)	0.327089
XRCC2	0.327061
SOX2	0.326935
CD81	0.32613
eNOS	0.326019
HLA-DQA1	0.32556
c-Kit	0.325347	x
Beta-centractin	0.324997
DRAP1	0.324536
AGTR1	0.322774
Clathrin light chain	0.322412
HLA-DRB1	0.322176
NADPH oxidase	0.322151
Sec61 alpha 1/2	0.321793
Saposin B	0.321585
LTB	0.321527
COX VIIb-1	0.320955
CFTR	0.320905
Survivin	0.320872
Tim23	0.320832
FasL(TNFSF6)	0.320809
ASC1 complex	0.320714
Tuberin	0.320539
CDC42	0.320335
Ski	0.319962
Nibrin	0.319926
SOD2	0.31988
ARF6	0.319491
CrkL	0.319355
PKR	0.319309
USF1	0.318259
IKK-epsilon	0.316257
URKL1	0.315545
SF3A2	0.31514
VISA	0.315077
ATP5O	0.314997
CD14	0.314683
GATA-2	0.314039
FLT3	0.313824	x
APC/CDC20 complex	0.31372
Tctex-1	0.31352
Thioredoxin	0.312434
ADAM17	0.312331
Pac-1	0.312259
Fibronectin	0.312232
Saposin A	0.312214
MSK1	0.312006
IL8RA	0.311662
Mcl-1	0.311582
NOXA	0.311447
Casein kinase II, beta chain (Phosvitin)	0.311226
IL-12 beta chain	0.310863
RPB7.0	0.310836
HGF	0.310694
ISG15	0.31069
SEC61 complex	0.310491
MNT	0.31043
CTGF	0.310135
MAPBPIP	0.309946
tBid	0.309215
LTBR(TNFRSF3)	0.309169
KLF6	0.309117
ELF3	0.309093
DYNLT	0.309087
Casein kinase I	0.309006
TFIIIC	0.308783
UQCRQPC	0.308723
CD45	0.308444
G-protein beta3/gamma5	0.307819
C1qa	0.307605
PAR1	0.306539
GFI-1	0.306391
Prosaposin	0.30491
Claudin-5	0.304834
MRPL15	0.304718
RING6	0.30366
COP9 signalosome	0.303397
PSME1	0.303123
Nuclear pore complex proteins	0.302919
RNase P	0.30177
LIF receptor	0.301605
NRSF	0.301436
CAPZA	0.301359
TBP	0.301167
Stromelysin-1	0.30079
TSAD	0.300776
Oxidized thioredoxin	0.300569
TRIF (TICAM1)	0.29912
HLA-DQB1	0.298768
GLI-3	0.298651
microRNA 21	0.297966
POLR2J2	0.297915
Alpha-centractin	0.297801
PTEN	0.297596
DYNLL	0.297184
VEGFR-1	0.29716	x
RD protein	0.29715
Karyopherin alpha 2	0.29692
CLOCK	0.295485
ASCC1	0.295474
PTP-1B	0.294838
SNAP43	0.294755
RPP29	0.294305
HIST1H2BG	0.294029
Glycogenin-1	0.29397
APRIL(TNFSF13)	0.293358
TFIIIC220	0.293297
MRPL13	0.293263
RhoB	0.293118
X protein (HBV)	0.292931
Galpha(q)-specific peptide GPCRs	0.292408
Dynactin (p62)	0.29223
MRPS22	0.291718
COX VIIb-2	0.291515
Tubulin alpha	0.291384
EPAS1	0.291096
VHL	0.290589
G-CSF receptor	0.290467
PAX5	0.290346
ITGB2	0.28997
ATP(F1)	0.289918
PTX3	0.289846
MRPL3	0.289542
CCR1	0.289186
p47-phox	0.28896
HLA-DRA1	0.288344
L-type Ca(II) channel, alpha 1C subunit	0.288308
PDE4	0.288198
Cytochrome b-558	0.288187
Bim	0.28787
Presenilin 1	0.287573
CDC25B	0.286967
HMGB1	0.286669
OAS1	0.286608
SRP14	0.286603
RBP-J kappa (CBF1)	0.286433
MRPL33	0.286331
ATP6V1G2	0.28613
RXRA	0.28607
ATF-4	0.285974
SRP19	0.285469
Beta-3 adrenergic receptor	0.285202
MRPL34	0.285134
UQCR10	0.285051
MafB	0.284604
HMGE	0.284439
MYLK1	0.284088
G-protein beta1/gamma2	0.283959
RPB5	0.283933
c-Jun/Fra-2	0.283789	x
alpha-V/beta-3 integrin	0.283779
NF-kB p50/RelB	0.28327	x
Nucleophosmin	0.28308
TGF-alpha	0.282985
ITGB1	0.282557
ENO1	0.28241
PSMB7	0.282221	x
NF-kB p65/p65	0.28189	x
PSMD7	0.281753	x
ATP6V0C	0.280983
G-protein alpha-15	0.280979
OST48	0.280667
mTOR	0.280392
Casein kinase I epsilon	0.27993
TLR9	0.279722	x
CSF1	0.279282
Ferritin	0.279196
FPR	0.279069
ATP6V0B	0.278866
ANT	0.278784
COX VIII	0.278762
PSME2	0.278448
TFIIA	0.278347
ATP5E	0.277628
TLR8	0.277467
GRK2	0.277312
DAF	0.277238
eIF4E	0.277156
NAB2	0.277026
G-protein beta-2	0.276851
OSBPL11	0.276822
SREBP1 precursor	0.276808
SNAPC	0.276691
GADD45 alpha	0.276669
REC8L1	0.276115
MARCH8 (c-MIR)	0.275607
LSM2	0.275466
GM-CSF	0.275053
OST complex	0.275002
REV-ERBalpha	0.274454
H2-Aa	0.274243
CAK complex	0.273981
EZH2	0.27327
ABCA1	0.272955
STK39	0.272447
PRDX1	0.272111
CDC37	0.272072	x
IL-21 receptor	0.272072
Hck	0.271839
DDX48	0.271672
TCL1A	0.27033
AHR	0.270329
UBE1	0.270255
MRPL40	0.270239
CD69	0.269814
Dynein 1, cytoplasmic, light chains	0.269715
MRPL22	0.269297
GGTase-II	0.269255
PGMU	0.269117
Chk2	0.26899
Thrombospondin 1	0.268677
E2A	0.268624
CDK7	0.268435
Mago nashi	0.268112
RANKL(TNFSF11)	0.268096
PCNA	0.267903
SP1/SP3 complex	0.267668
G-protein alpha-i2	0.267374
APH-1	0.267243
p67-phox	0.266499
SUCLG1	0.26647
PER2	0.266119
CDK9	0.265718
GRP78	0.265672	x
HLADOB	0.265107
PLC-gamma	0.265085
Prolactin receptor	0.265021
PDGF-B	0.264795
Alpha-synuclein	0.26443
Tubulin (in microtubules)	0.264317
MRPS31	0.264099
MRPS35	0.264019
PSMD12	0.263911	x
MRLC	0.263812
COPE	0.263804
JAB1	0.263674
ETS	0.263527
Importin (karyopherin)-alpha	0.263373
PNRC1	0.263216
UBE2H	0.262992
Cathepsin B	0.262609
Galpha(i)-specific EDG GPCRs	0.26246
ASK1 (MAP3K5)	0.262305
HSP90 beta	0.262274	x
ANAPC13	0.262079
COPD	0.262032
ATP5H	0.261828
IL-17	0.261774
MRPL49	0.261664
E2F4	0.26118
TBCC	0.261016
HA95	0.260695
PIAS4	0.260622
CD38	0.260611
MKP-2	0.260111
RANK(TNFRSF11A)	0.259995
DLDH	0.259929
CAPZA2	0.259894
C1q	0.259878
TNF-beta	0.259824
LSm7	0.259523
LXR-alpha	0.259445
GGTF-II-alpha	0.259433
TFIIE	0.259427
SOS1	0.259383
ATP6V1G1	0.25925
CLN2 (Tripeptidyl-peptidase I)	0.25906
CAML	0.259036
snRNP-F	0.258985
CREB3	0.25859
ATP5L	0.258342
MLCK	0.258169
c-IAP1	0.258149
RFX5	0.258142
NELF complex	0.257801
XBP1	0.257777
Leukocyte elastase	0.257739
LSM5	0.257716
Prostaglandin E2 extracellular region	0.257686
G-protein alpha-13	0.257127
IRF5	0.257066
PMS1	0.25657
ACTR10	0.256526
DCTN5	0.256526
2012-10-02	0.255615
ODO2	0.255535
ID1	0.254941
PLC-beta1	0.254284
p57	0.25411
RGC32	0.254075
BAFF-R	0.253889
CHIC2	0.253883
TLR1	0.253659
INTS12	0.252922
KLF11 (TIEG2)	0.252379
MOCS3	0.252316
Caspase-9	0.252084
PDGF receptor	0.252025	x
Galpha(q)-specific EDG GPCRs	0.251755
SKP2	0.251677
UQCRC1	0.251608	x
UBE2D3	0.251398
C3aR	0.251289
TBX3	0.251139
G-protein gamma	0.251011
Thrombomodulin	0.250447
IL-4	0.25043
Sec23	0.250374
SP7	0.250226
PSMB4	0.250203	x
Itch	0.250157
CARD11	0.249994
SEC61 gamma	0.249933
FRS2	0.249891
PDE4D	0.249212
UBE2D1	0.249207
Arp2/3	0.249205
Tissue factor	0.249054
OLIG2	0.248978
PNRC	0.248307
ARPC4	0.247712
CBM complex	0.247694
TFTC complex	0.247676
Lamin B	0.247651
Meiotic cohesin complex	0.24757
Elk-4	0.247525
SF3a	0.247433
Histone H4	0.247326
PSMA4	0.24712	x
Stromalins 1/2	0.246973
OGDC	0.246731
SF3A3	0.24646
NF-Y	0.246393
ZFP36L2	0.24623
Nucleolin	0.245592
MYOG	0.24554
IFNGR1	0.245501
TFE3	0.244636
HBP	0.244505
C/EBP	0.244441
Prolactin	0.244173
Fc epsilon RI	0.244154
Rab-5A	0.244152
TBC1D15	0.243629
ORP9	0.243436
GnRH receptor	0.243417
N-Myc	0.243309
gamma-Secretase complex	0.242984
RPA16	0.242381
E2F2	0.242372
FGFR2	0.241898	x
NF-kB p52/p65	0.24188	x
GZMH	0.241852
ATP5F1	0.241847
POLR3K	0.241711
G-protein beta1/gamma5	0.241585
Neuregulin 1	0.241309
TFIID	0.241
2012-03-01	0.240992
IL-3 receptor	0.240815
PP1-cat	0.240531
CINAP	0.240451
Oas1b	0.240106
Cytohesin2	0.23999
SPF30	0.239916
HECTD3	0.239552
Opsin-3	0.239407
nNOS	0.239365
Adenosine A2a receptor	0.23927
PP2A cat (alpha)	0.239179
DAX1	0.239149
AMFR	0.238373
CLTA	0.238363
p90RSK2(RPS6KA3)	0.238124
Peroxiredoxin	0.238003
GALC	0.237931
PSMB8(LMP7)	0.237903	x
IL-15RA	0.237833
FUS/DDIT3 fusion protein	0.237815
COX VIII-3	0.237692
IL-2R alpha chain	0.23752
Casein kinase I delta	0.237233
PP2A regulatory	0.237024
TRAP/SMCC complex	0.236808
SPC12	0.236573
Leptin receptor	0.236378
H(,2)O(,2) intracellular	0.236157
ATP6V0A1	0.236122
CDK5	0.235995
IL-11	0.235712
ERK5 (MAPK7)	0.235543
Annexin I	0.235048
Ribonucleotide reductase	0.235014
SOD1	0.234639
Mu-type opioid receptor	0.234606
c-Jun/c-Jun	0.234559	x
Pim-1	0.234184
LPA1 receptor	0.233992
SEC61 alpha	0.233573
Adenosine A3 receptor	0.233403
TCIRG1 (Atp6i)	0.23337
Aph1c	0.23324
CD40L(TNFSF5)	0.233226
STAT1/STAT2	0.233188
ITGA6	0.232854
Succinate dehydrogenase	0.23279
BAF180/200	0.232422
SNAPalpha	0.232382
RalGDS	0.232299
Olfactory receptor	0.232228
RNF125	0.232184
NFKBIE	0.232096
Beta-adrenergic receptor	0.231905
snRNP-E	0.231453
Prefoldin complex	0.231214
SUPT5H	0.231023
Delta-type opioid receptor	0.23064	x
Cyclin T1	0.230549
Tob1	0.230457
2'-5'-oligoadenylate synthetase	0.229748
ILK	0.229725
TGF-beta 2	0.229181
GrinchGEF	0.22904
miR-155	0.229024
G0/G1switch 2	0.228998
Integrator Complex	0.228842
PI3K cat class IA (p110-alpha)	0.228805
KLRC3	0.228731
UBE2J1	0.228627
TMPOB	0.22853
MAPKAPK2	0.228417
ATP5G3	0.228253
Lamin A/C	0.228137
PSMA1	0.227999
Involucrin	0.22797
SEC23B	0.227924
UBC7	0.227758
YB-1	0.227713
Adenosine A1 receptor	0.227532
Caspase-4	0.227384
HLA-DM	0.227371
DCPS	0.227263
NDUFA7	0.227053
Galpha(s)-specific calcitonin GPCRs	0.226908
C1	0.226838
G-protein alpha-i3	0.226766
AMPK alpha subunit	0.226487
ANAPC10	0.226427
IL-11 receptor	0.226382
PSMA6	0.226133	x
UBC6	0.225636
ATP5G2	0.225577
IFNGR2	0.225518
PSMB9	0.225306	x
PER3	0.225249
RARbeta	0.225082
SLC3A2	0.225029
IRT-1	0.224673
ELF1	0.224579
PBAF	0.22454
S1P5 receptor	0.223809
Nucleoside 2'-3'-cyclyc-phosphate*(RNA) intracellular	0.223679
CRY1	0.223604
SRP68	0.223471
HCLP-1	0.223359
Smoothened	0.223355
CYC1	0.223226
SRP72	0.223151
LXR-beta	0.222812
FGF1	0.222572
c-Maf	0.222406
BAF60	0.222109
C/EBPgamma	0.221374
alpha-2/beta-1 integrin	0.221243
G-protein beta	0.221094
CD83	0.221072
Casein kinase I gamma-3	0.220922
MRPS7	0.220662
TFEB	0.220632
c-IAP2-MALT1 fusion protein	0.220362
CDC37L1	0.219885
SHH	0.219732
BAG-3	0.219611
HTR1A	0.219465
MRPS28	0.219376
NUP58	0.219297
TFIIH	0.219109
FLASH	0.219039
TFIID 30 kDa subunit	0.218651
IFI17	0.218646
HSP70L1	0.218612	x
Parkin	0.21857
Sec24B	0.218541
Calcineurin A (alpha)	0.218466
Carbohydrate sulfotransferases	0.21832
PDE4B	0.218313
PKA-cat alpha	0.21824
P-selectin	0.218166
ATP5B	0.217568
NudE	0.217503
IER5	0.217499
IL-17 receptor	0.217356
REA	0.217289
K-RAS	0.216975
BST1	0.216894
NRAMP1	0.216832
DRD1IP	0.21668
COX VIII-2	0.216626
CSF2RB	0.216608
Rab20	0.216554
ATPI	0.216475
ZNF217	0.216474
ATR	0.216211
TLR3	0.216021
Cox8b (rodent)	0.21588
IP3R1	0.215728
LPA2 receptor	0.215681
TFIIE, beta subunit	0.215575
Dermatan 4'-sulfate intracellular	0.215061
PGE2R2	0.215024
ERM proteins	0.214965
ICAD	0.214774
TAF8	0.214769
OX40(TNFRSF4)	0.214724
Hdj-2	0.214485	x
PSMB5	0.214358	x
TXNRD1	0.214271	x
N-Acetyl-D-mannosamine intracellular	0.214168
DSIPI (GILZ)	0.213831
Tubulin beta 6	0.213742
Osteopontin	0.213618
Bak	0.213546
hnRNP A0	0.213461
miR-30e*	0.213205
ATP5C	0.213152
PGK1	0.213149
PSMB3	0.21314	x
CD79A	0.213121
Saposin D	0.212799
NFYA	0.21276
G-protein alpha-12 family	0.212716
TrkA	0.212437	x
CCKBR	0.211958
TFIID 31 kDa subunit	0.21194
Nesprin 3	0.21181
TIA-1	0.21175
UBE2G2	0.211581
IL11RA	0.211473
Importin (karyopherin)-beta	0.211426
CCR5	0.211374
NF-kB p50/c-Rel	0.211337	x
QKI	0.211316
FGFR3	0.211311	x
Lamin B1	0.211287
ATP6V1E	0.210842
MRCL3	0.210675
PHF5A	0.210635
Cyclin G	0.210586
PFD2	0.21056
DAB2	0.210521
Aldose reductase	0.210508
TRAF1	0.210504
p120GAP	0.210431
FN14(TNFRSF12A)	0.210278
PIAS1	0.20982
MEKK4(MAP3K4)	0.209779
Cyclin B1	0.209717
RNF20	0.209524
Pin1	0.209508
Smac/Diablo	0.209449
CCR7	0.209316
SPC	0.20922
TRIPs	0.209173
OX40L(TNFSF4)	0.20915
SUMO-3	0.20915
IEX1	0.209135
MHC class I	0.209131
N-Ras	0.209011
NOX4/p22-phox	0.208866
DNMT1	0.208791
DNA-PK	0.208647
CDP-diacylglycerol synthase	0.20862
Galectin-3	0.208539
ENO2	0.208517
Tubulin alpha 1A	0.208506
Leptin	0.208346
CALCOCO2	0.207415
CD3 zeta	0.207335
F16P	0.207265
NDPK A	0.207249
S164	0.207116
TRIP15	0.207012
IRAK4	0.207001
Beta-1 adrenergic receptor	0.206589
CITED2	0.206286
BAF60B	0.206268
MKK7 (MAP2K7)	0.206253
NDUFB7	0.20624
HERP	0.205993
ABX-IL8	0.205955
PLK1	0.205874
MRPS30	0.205872
SNAP19	0.20512
alpha-6/beta-1 integrin	0.204917
MTA1	0.204899
MAGMAS	0.204468
Derlin1	0.204455
MICB	0.204271
DOHH	0.204198
ACSL1	0.204196
ATP6V1H	0.204101
TLR7	0.20394
ST13 (Hip)	0.203847
G-protein alpha-11	0.203409
IL21R	0.203361
ELMO2	0.203293
TAB1	0.203019
CXADR	0.202859
4E-BP1	0.202376
miR-30c-1*	0.202358
BMP2	0.202352
G-protein beta2/gamma2	0.20235
SMURF2	0.202128
Pellino 2	0.202098
GSTP1	0.201961
UBE2J2	0.201937
BAF	0.201651
NS5A (HCV)	0.20148
PKIG	0.201418
PUMA	0.201151
Cytochrome c	0.200878
FTH1	0.200843
KLHL24	0.200801
FSH-beta	0.200694
ZMPSTE24	0.200666
LIF	0.200541
NOLA2 (NHP2)	0.200529
RBBP8 (CtIP)	0.20046
PLK2	0.200251
C1qc	0.199876
MRN complex	0.199804
HSPA1B	0.199638	x
RPB10	0.199488
UBXD2	0.199399
alpha-M/beta-2 integrin	0.199384
L-Noradrenaline extracellular region	0.199368
STAG1	0.19929
VPS72	0.199139
HSC70	0.199075	x
PLK3 (CNK)	0.199056
NRF1	0.199053
CISH	0.198994
TFF1	0.198791
RhoC	0.198616
NDRG1	0.198529
BAF180	0.19844
HLA-DQA2	0.198412
H2-Eb2	0.198412
c-MPL	0.198287
TAFs	0.198229
GBP2	0.198146
D15Wsu75e	0.198096
TNIP1	0.197753
AMPK alpha 1 subunit	0.197735
LSM3	0.197666
LSm4	0.197666
TAP2 (PSF2)	0.197551
GGTase-I	0.197476	x
Cathepsin Z	0.197399
BCRP1	0.197337
ISG20	0.197188
Sno-N	0.196908
INSIG1	0.196839
RhoG	0.196811
BCKD	0.196806
PIRH2	0.196799
AK1BA	0.19663
FosB/JunB	0.196607	x
Cathepsin C	0.196419
ATP6M	0.196209
Caspase-10	0.196208
Sec24	0.196204
Neuroguidin	0.195709
Galpha(i)-specific amine GPCRs	0.19551
FADD	0.195342
PSMC2	0.195227	x
MEF2A	0.195161
HLA-DQB2	0.195104
VIL2 (ezrin)	0.195067
HCCS	0.195052
CD7	0.194982
NF-kB p65/c-Rel	0.194965	x
Casein kinase II	0.194825
DAXX	0.194802
H2-Ab1	0.194692
FTL	0.194682
Ferritin light chain (MOUSE)	0.194662
SLC38A2	0.194654
WDR26	0.194582
BMP4	0.194545
RalA	0.194533
O(,2)('-) cytoplasm	0.194421
NALP3	0.194332
SSTR2	0.194167
IL-9	0.194012
MutLbeta complex	0.193934
p16INK4	0.193888
H(,2)O(,2) extracellular region	0.193452
ACM2	0.193219
Ethylbenzene derivatives, PTP inhibitors	0.193157
VPS52	0.193151
Phosphatase regulator (inhibitor)	0.193025
NXF5	0.192893
Small RR subunit	0.19287
E4BP4	0.192809
Amphiregulin	0.192637
DR1	0.192612
Clathrin light chain B	0.192509
AML1/ETO fusion protein	0.192504
PPP4C	0.192428
eRF1	0.192009
MFAP1	0.191994
LRH1	0.191953
GCN5	0.191931
P4HB	0.191904
IP10	0.191825
REDD1	0.19173
Adrenomedullin	0.191652
TGF-beta	0.19153
Chk1	0.191501
EGR3	0.191417
LARG	0.19092
RhoGDI alpha	0.190871
HPGD	0.190648
IL-2 receptor	0.190628
Telokin	0.190524
GLUT3	0.190442
LPA3 receptor	0.1903
MRPL18	0.190287
TWEAK(TNFSF12)	0.190243
SMURF1	0.190242
H2-A-beta-1	0.190207
TSH receptor	0.190048
CD3 gamma	0.189825
Rab-9	0.189759
NF-kB p52/p52	0.189716	x
PRNP	0.189708
IRP	0.189682
Denenicokin	0.189499
sP-selectin	0.18945
BLNK	0.189421
MEF2	0.18937
Rab-27A	0.189067
NPAS2	0.189032
LMO2	0.189019
VCX-A	0.189015
GSPT2	0.188823
LSP1	0.188788
Histone H2AC	0.188678
Hist1h2ak (mouse)	0.188678
SRPX	0.188628
GRPE2	0.188525
Tenecteplase	0.188506
Streptokinase	0.188506
Anistreplase	0.188506
Reteplase	0.188506
DDX19L	0.188133
NUP153	0.188108
PBR	0.188106
Fc alpha receptor	0.188078
TRC8	0.187478
HSP27	0.187385	x
NDUFS1	0.187362
COPS3	0.187297
UQCRH	0.187237
Unc-119	0.186873
p90RSK1	0.186738
NGFR(TNFRSF16)	0.186728
TIM44	0.18653
MSP receptor (RON)	0.186523	x
ALK-2	0.186415
PRPS	0.186305
TY3H	0.185885
CD244	0.18581
CTIP2	0.185778
EAPP	0.185718
IFP 35	0.185588
Cystatin C	0.185357
SEC13L	0.185233
Profilin I	0.185217
SF3B1	0.185189
NUP88	0.185178
Granulysin	0.185145
CD80	0.185123
E2F7	0.184982
NGF	0.184868
ASCC2	0.18474
ALDOA	0.184679
H2BFS	0.184606
HIST1H2BM	0.184606
Pen-2	0.184485
TRIP6	0.184459
IFI6	0.18438
Serglycin	0.184208
REP-1	0.184103
NIPP-1	0.183923
HLA-DRB4	0.183873
Galpha(s)-specific nucleotide-like GPCRs	0.183784
IL-4R type I	0.183654
SCS-G	0.18355
SRP9	0.183531
p70 S6 kinase1	0.183488
NUDEL	0.183441
NARFL	0.183353
TIEG	0.183329
SMAP1	0.183271
RIG-G	0.183266
Adenosine extracellular region	0.183184
PSMB10	0.183092	x
C8FW (GIG2)	0.183078
eIF3S1	0.18303
TBC1D2	0.182831
Actin	0.182748
Cyclin A2	0.182681
Dermatan 4',6'-bissulfate intracellular	0.182573
MPTP complex	0.182547
UBCH8	0.182542
RAP-1A	0.182529
G-protein gamma 11	0.182513
HIST1H2AE	0.182384
HIST1H2AJ	0.182384
CD1b	0.181978
beta-TrCP	0.181953
miR-34a	0.181861
JMJD6	0.181855
Neurofibromin	0.181401
GSPT1	0.181261
FPRL1	0.181095
DR5(TNFRSF10B)	0.181045
YAP1 (YAp65)	0.181036
FLI1	0.180882
ATP6V1	0.180441
NF45 (ILF2)	0.180247
HIST1H2AK	0.180145
PKC-theta	0.180117
LAMR1	0.179943
R-Ras	0.179914
DDEFL1 (ACAP4)	0.17977
eIF3	0.17962
CREB3L2	0.179448
NIPK	0.179352
CDS2	0.179256
PRMT1	0.179244
TBP-like (TRF2)	0.179226
ANP32E	0.179184
Aha1	0.179181
MYCBP2	0.179013
IFN-alpha	0.179013	x
F263	0.178906
DAP10	0.178821
SCO2	0.178779
PPIF	0.178723
Interferon gamma-1b	0.178508
Plasmin	0.178215
KIR2DS1	0.178124
Tubulin beta 1	0.178008
PTS	0.178006
c-Jun/Fra-1	0.177957	x
TIRAP (Mal)	0.17789
PSMD14	0.177856	x
RPB6	0.177741
CIKS	0.177719
NOLA1 (GAR1)	0.177592
TRIP3	0.177541
NXF1	0.177518
ARNT	0.177381
PPBP	0.17726
Caspase-2	0.177244
Artemis	0.177175
ELMO1	0.177175
PSMF1	0.177068
MARCKS	0.177022
PSMB6	0.176757	x
NCOA4 (ARA70)	0.176727
PRDX4	0.176726
P2Y10	0.176718
HIG1	0.176444
PEA3	0.1762
HNF3-beta	0.176184
NS3 protein (DENV2)	0.176158
SSAT	0.176033
RNF187	0.176021
MAPKAPK5	0.175972
RNF103	0.175947
Calpain 1(mu)	0.17584
POLR2A	0.175787
Dopamine D2 receptor	0.175653
CARD5	0.175542
Alpha 1-antitrypsin	0.175413
PI3K reg class IB (p101)	0.175287
Caspase-6	0.175279
Hist1h2bn	0.175277
CDC25A	0.175225
TIMP2	0.175143
ARL4C	0.174983
CUX1	0.174831
Miz-1	0.174807
SRB7	0.174739
14-3-3 sigma	0.174658
STAF65(gamma)	0.174487
MRE11	0.174476
G-protein gamma 3	0.174466
NDUFA13	0.174453
SKIP (Ski-interacting protein)	0.174397
ENC1	0.174303
PSMD5	0.174302
CTDSP2 (SCP2)	0.174291
NDR1 (STK38)	0.174217
BATF2	0.174187
p38delta (MAPK13)	0.174015
UBE2G1	0.174012
APC protein	0.173746
KPR1	0.173682
PSMD8	0.173501	x
CRTAM	0.173287
Axin	0.173255
IFNAR2	0.173012
GP-IB alpha	0.172946
RNF13	0.172907
CoREST	0.172904
Jagged1	0.172874
D-Erythrose-4-phosphate extracellular region	0.172846
Dkc1	0.172837
Galpha(t)-specific GPCRs	0.172819
Karyopherin alpha 3	0.172815
Oprelvekin	0.172769
Paxillin	0.172493
PIGA	0.172255
Livin	0.172169
OAS3	0.172031
alpha-5/beta-1 integrin	0.171963
IL-2R beta chain	0.17185
MRPL23	0.171847
Presenilin	0.171728
COX VIc	0.171695
ATP1A1	0.171604
HBZ (HTLV1)	0.171557
TPAP	0.171378
DNAL4	0.171348
IL-21	0.171272
VRK2	0.171263
TFIIA gamma chain	0.171146
TTC3	0.170936
DENND2D	0.170906
FPRL2	0.170829
Cyclin D2	0.170826
ERR3	0.170752
eIF1	0.170728
RNF5	0.170708
ATP5D	0.170682
OGDH E2 subunit N6-lipoyllysine	0.170629
CDK4	0.170576
PSMD10 (Gankyrin)	0.170537	x
Adenylate cyclase type I	0.170365	x
PKC-beta2	0.170306
TSFM	0.170251
SPT4	0.170225
SF3B3	0.169955
Rab8B	0.169928
NFYB	0.169854
Dynein, axonemal, light chains	0.169813
HIP-2	0.169786
RBM8 (Y14)	0.169765
Fc gamma RII alpha	0.169726
IFN-kappa	0.169576
JunB/Fra-1	0.169539	x
Cytohesin1	0.169475
ZNF331	0.169472
Axin1	0.169159
NTE	0.169077
BMAL2	0.169072
PL scramblase 1	0.169057
TFEC	0.169052
RPB8	0.168986
PRDX3	0.168873
SDHC	0.1686
HDAC5	0.168436	x
SPHK1	0.168281
CCR6	0.168086
PKIA	0.167983
ARF1	0.167958
Sti1	0.167789	x
TMX	0.167759
NAPB	0.167733
FSHR	0.167564
alpha-6/beta-4 integrin	0.167548
GRAP2	0.167405
ATP5J	0.167378
Fc gamma RI	0.167224
AGS-PSCA	0.167101
NDUFB6	0.166821
N-cadherin	0.166769
NP220	0.166657
NTSR1	0.166501
AP complex 2	0.166409
NEAT1	0.166378
ATP5I	0.166251
PtdIns(4,5)P2 intracellular	0.16625
E7 protein (HPV16)	0.166243
TXK	0.166192
NRHQR2	0.1661
H1 RNA	0.166028
RPP25	0.166028
NUP210	0.165882
NUP188	0.165882
Mol1b	0.165699
Vitronectin	0.16567
IRP2	0.165597
Tax1 (HTLV1)	0.165534
RAP-2A	0.165437
1,2,3,4,4a,10b-hexahydrophenanthridine PDE4 inhibitors	0.165414
IL-5 receptor	0.165384
ABC50	0.165223
microRNA 122a	0.16522
PSMB2	0.165143	x
TR4	0.165081
Cyclin G1	0.165049
Cystatin B	0.164968
COPII	0.164895
Cystatin F	0.164854
TIMAP	0.164777
WARS	0.164743
ATP6	0.164656
TPI1	0.164592
Benzopyran COX-2 inhibitors	0.164545
Cathepsin S	0.164492
TCP1	0.164456	x
NuA4 complex	0.164395
PELO	0.164337
SUCLG2	0.164303
Amyloid beta 42	0.164295
NR2B	0.164196
p66alpha	0.164125
HEXIM1	0.164101
PAF65A	0.164099
PKI	0.163968
CARD8	0.16379
PAF complex	0.163745
TANK	0.16355
RPP40	0.163477
RPP21	0.163477
CAS-L	0.163296
CD44 (ICD)	0.163202
SUMO-2	0.163201
OAS2	0.163072
CD97	0.162994
90K	0.162967
IL-5	0.162935
PKC-lambda/iota	0.162796
TSG101	0.162339
NDUFS7	0.162292
Tip60	0.162214
PLAC8	0.162212
GOLPH2	0.162162
N-Acetyl-D-Glucosamine-1-phosphate intracellular	0.162139
RAB3IL1	0.162107
RPA2	0.162034
BGAL	0.161997
SFRS12	0.161913
OSBPL7	0.161817
H2AFZ	0.161789
IFT57 (HIPPI)	0.161647
SDHB	0.161425
G-protein beta1/gamma3	0.161331
Hedls	0.161236
PPP4R2	0.161162
S1P3 receptor	0.1611
BCR	0.160996
NS1-BP	0.160934
LLIR	0.160881
Thrombin	0.160866
JunD/Fra-1	0.160826	x
MxA	0.160746
HIST1H2AD	0.160745
MRPS34	0.160711
MRPS24	0.160711
MLN51	0.160628
PSMA2	0.160577
G-protein beta1/gamma13	0.160501
ORP1	0.160432
LIGHT(TNFSF14)	0.16033
MRPS36	0.160329
MRPS9	0.160329
MRPS15	0.160329
MRPS16	0.160329
BAD	0.160289
LAMP2	0.160252
IRP1	0.160112
C1qb	0.160085
WSB2	0.160028
PP2A structural	0.15994
Galpha(s)-specific amine GPCRs	0.159909
HSP40	0.159875
IL-2R gamma chain	0.159847
PFD6	0.159754
PP2C alpha	0.15972
Triazolo[4,3-a]quinazoline PDE4 inhibitors	0.159661
PP2C	0.159639
Raltitrexed polyglutamates intracellular	0.159624
TOPORS	0.159508
BRM	0.159468
HLA-B	0.159282
VASP	0.15922
BAF170	0.15918
HAX1	0.159164
2012-10-01	0.159142
KCNA10	0.159089
IL-27	0.158926
RPP30	0.158839
RPP14	0.158839
Myeloblastin	0.158759
OSBPL6	0.158758
TAF4B	0.158731
USP6	0.158683
HIST1H2BN	0.158584
ESR1 (membrane)	0.158574
Importin 13	0.158485
PCDHGB6	0.158367
Sequestosome 1(p62)	0.158308
UBE3A (E6-AP)	0.158288
ADAM9	0.158278
CD19	0.158273
TR-beta1	0.158264
UBE2A	0.158222
AUF1	0.158176
OSBPL3	0.158136
MST3	0.158108
SART1	0.15808
HBB	0.157772
RIT	0.157704
BDNF	0.157684
HXK2	0.157548
RIG-I	0.157495
POLR2C	0.157334
Plastin	0.157297
GLRX2	0.157275
TTK	0.157267
Decorin	0.157234
ITK	0.157062
MAT2A	0.15701
KLF5	0.156666
MRPL55	0.156579
MRPL27	0.156579
LACTB	0.156579
ERV3	0.15657
EFHD2	0.156468
RPP38	0.156445
POP5	0.156445
BACH2	0.156394
PLD1	0.156249
PAK2	0.156158
MafF	0.156128
ZNF288	0.155926
Calmyrin	0.155898
MRPL20	0.155879
MRPL43	0.155879
MRPL36	0.155879
MRPL52	0.155879
MRPL9	0.155879
MRPL46	0.155879
Calpain small subunit	0.155841
SOX10	0.155828
miR-21	0.155798
MRPS17	0.155569
MRPS33	0.155569
MRPS21	0.155569
MLK3(MAP3K11)	0.155524
BMPR1A	0.155514
EDR2	0.155452
MD-1	0.155349
Catalase	0.155175
IL-3	0.155142
Elastin	0.154961
TBC1D1	0.154948
Actin cytoskeletal	0.154884
CRHR1	0.154815
Gab	0.154751
alpha-3/beta-1 integrin	0.154668
IL-18R1	0.15458
Karyopherin beta 1	0.154415
Presenilin 2	0.154278
TFIIIC63	0.154266
ETV3	0.154246
RPA39	0.154245
FTS	0.15419
JunD/Fra-2	0.153957	x
Metallothionein-I	0.153938
Nicastrin	0.15376
HSP60	0.153651	x
MMP-14	0.153585
GCH1	0.153433
Heparanase 1	0.15324
SLC25A5	0.153197
ARF5	0.153192
ATP6V1E2	0.153129
HMDH	0.152987
PRA1	0.152946
MeCP2	0.15294
LSM6	0.152841
70Z-PEP	0.152778
USP25	0.152752
PDE	0.152648
LRRN3	0.152595
ATP5A	0.152532
IL-1 alpha	0.152456
NF45/90 complex	0.1524
ANKRD27(Varp)	0.152233
IGF-2	0.152072
UBE2D2	0.15194
14-3-3 zeta/delta	0.151938
Granzyme K	0.151852
NHP2-like protein 1	0.151821
DIO2	0.151755
Laminin 1	0.151708
Ionotropic glutamate receptor	0.151656
TCP1-eta	0.151612
RNF130	0.151344
POLR3F	0.151326
ACM3	0.151259
GC1QBP	0.151065
PSMA3	0.150952	x
Dyspropterin extracellular region	0.150753
DCP2	0.150729
HLADPA1	0.150618
ETV6/LYN fusion protein	0.150512
ATF-6 alpha	0.150493
TAFII150	0.150491
SPAR (SIPA1L1)	0.150424
RN7SK	0.150268
CDC26	0.150249
CSF2RA	0.150197
NKp44	0.149958
RGL2	0.149921
SYCP2	0.149882
MRPL53	0.149825
MRPL24	0.149825
MRPL19	0.149825
MRPL17	0.149825
MRPL51	0.149825
MRPL47	0.149825
ERK3	0.149774
p130CAS	0.149768
CD163	0.149733
Beta-defensin 2	0.149681
IL-7 receptor	0.149671
DNALIL1	0.149649
TCTE3	0.149649
SDCCAG3	0.149636
TYSY	0.149577
Annexin VII	0.149458
Clathrin	0.14944
IL-17F	0.149382
CAPZ beta	0.149381
PEDF (serpinF1)	0.149213
RNF146	0.149083
MYLK3	0.149068
COUP-TFII	0.148976
DDT	0.148946
ASCC3	0.148785
GRO-1	0.14864
PRCC	0.148631
alpha-L/beta-2 integrin	0.148515
PCAF histone acetylase complex	0.148463
BDKRB1	0.148303
MRPS25	0.14826
MRPS14	0.14826
JunD/c-Fos	0.148189	x
Mitotic cohesin complex	0.148165
Pitx2	0.148114
DIAC	0.147729
FKBP5	0.147718
eIF2AK3	0.147652
YES	0.147643
HNF3-alpha	0.147589
ANAPC2	0.147555
Beta-defensin 116	0.14752
UBE1L2	0.147414
tcag7.1314	0.147325
POP2 (Pyrin-Only Protein 2)	0.147318
IFNAR1	0.147223
TARBP1	0.147207
HLA-DPB1	0.147037
LKB1	0.147014
AKT2	0.146912
VDAC 1	0.146723
CD44 (EXT)	0.146684
Gm5972	0.14668
Annexin IV	0.146598
BAF47	0.146578
Insulin	0.146411
ATP5S	0.146336
CPD	0.146327
CD94	0.146261
CHST7	0.146173
SEH1L	0.146163
NUP37	0.146163
NUP54	0.146163
Aladin	0.146163
CaMK I	0.146041
Aurora-A	0.145997
TLR6	0.145984
SUMO-4	0.145875
UBE1L	0.145846
RPS19	0.145679
ASCIZ	0.145664
UAP1	0.145622
ADNP2	0.145601
SOX14	0.145437
HA2Z	0.145431
MRPL28	0.145312
MRPL11	0.145312
Beta-defensin 3	0.145289
alpha-X/beta-2 integrin	0.145185
IFITM2	0.145181
SIAH2	0.145161
Zyxin	0.145116
Occludin	0.145112
DLC1 (Dynein LC8a)	0.145084
PEA15	0.145027
Phf11	0.144726
cytochrome P-450 reductase	0.144626
Rac2	0.144598
PCBP-1	0.144579
Small 40S subunit	0.144546
GRP-R	0.144483
RFP2	0.144462
ANAPC4	0.144402
CCL20	0.144331
Adenosine A2b receptor	0.144316
GPR56	0.144287
AMPL	0.144248
HSF4	0.144169
Kallikrein 3 (PSA)	0.144069
Rilonacept	0.144061
ZXDC	0.143941
EKLF1	0.143907
Ephrin-B receptor 1	0.143713	x
Granzyme A	0.143409
SFRS3	0.143345
Properdin	0.143344
microRNA 17	0.143288
PCDH11X	0.143163
Casein kinase II, alpha' chain (CSNK2A2)	0.143154
BRD1	0.143058
ANAPC11	0.143027
MTF-1	0.143003
RIB1	0.143002
ATP6V0A2	0.142888
SMAD5	0.142792
DR3(TNFRSF12)	0.142635
BCKD-E1alpha	0.142548
IL1RAP	0.142533
HePTP	0.14239
WDR61	0.142379
Somatotropin	0.142375
Endoplasmin	0.14221	x
Galpha(s)-specific prostanoid GPCRs	0.142113
COPS4	0.142096
EDNRB	0.142059
Arkadia	0.142028
PP1-cat alpha	0.141975
TC21	0.141935
TAX1BP1	0.141837
Galectin-1	0.141802
RNS2	0.141787
DBNDD2	0.141724
PDP1	0.141722
ITGB4	0.141607
RAI	0.141545
ASB3	0.141525
GRINA	0.14149
KLRK1 (NKG2D)	0.141477
SCO1	0.141469
PAF1	0.141464
ClpP	0.141417
STK4	0.141403
PFD1	0.141311
VBP-1	0.141311
mDIA2(DIAPH3)	0.14131
G-protein beta-3	0.141288
G-protein beta1/gamma11	0.141211
Tubulin beta 2	0.141133
HBD	0.141111
CDC23	0.141065
DLC2 (Dynein LC8b)	0.14106
Amyloid beta	0.140971
NDUFA1	0.140948
DNAJC15	0.140851
IL-12 receptor	0.140762
Dsh	0.140738
SDHD	0.140728
ATP6V0E	0.140716
Hepcidin	0.140699
SPC21	0.140646
PAP39	0.140478
INTS4	0.140469
miR-29b	0.140407
2'-Phospho-ADP ribose intracellular	0.140343
Calpain 9	0.140311
Calpain 2(m)	0.140299
STAR	0.14027
RAGE	0.140228
Clathrin heavy chain	0.140144
G3P2	0.139918
FAM49A	0.139731
Nucb1	0.139616
OGT (GlcNAc transferase)	0.139514
IL-15 receptor	0.139507
GNG7	0.139476
Max	0.139464
La protein	0.139263
miR-125b	0.139209
ALK-4	0.139113
TrkB	0.139043	x
C/EBPepsilon	0.138975
Utrophin	0.138947
Nucleolysin TIAR	0.13894
JMJD1A	0.138891
microRNA 155	0.138866
FOXRED2	0.138735
ARF4	0.138689
Rab5ip	0.138617
ADAM12	0.138455
MRPS26	0.138438
TFIIS	0.138376
6PGL	0.138352
ING2	0.138224
HERC4	0.138168
IL-17RC	0.138135
Glycoprotein VI	0.138087
Plexin C1	0.138004
Gavilimomab	0.137954
ECM29	0.137861
SPAG1	0.137719
BAF155	0.137693
PKC-gamma	0.137683
DUX4	0.137669
NMB-R	0.137483
RIB2	0.137439
PABPC4	0.137428
BMP7	0.137141
NDUFS8	0.13714
Glutaredoxin 1	0.137086
STARING	0.136949
TOLLIP	0.136925
IL-12	0.136806
DnaJB9	0.136785
Tankyrase 2	0.136623
CAPZA3	0.136549
DMRT1	0.136405
[truncated: 17,131 more rows]

## Sheet: AIDS
Network Object Name	Prediction	Known Target
LSm complex	0.989713
Large 39S subunit	0.828976		Legend:
LSm1/8	0.795562		Network Object Name = Name in Metabase
LSM1	0.729067		Prediction = Score that the Network Object received from the regression model
EIF1AX	0.712332		Known Target = Drug target for the disease
LSm4	0.681143
LSM6	0.679189
LSM2	0.676176
eIF1A	0.665791
LSM3	0.660939
APOBEC3	0.632508
Small 28S subunit	0.608321
APOBEC3B	0.579308
TIM17b	0.566758
LSm8	0.551108
MRPL52	0.538305
FASP1	0.537499
MRPL40	0.536188
SNRPB (Sm-B)	0.533798
MRPL22	0.531504
MRPL19	0.522745
MRPL51	0.522394
MRPS16	0.522333
MRPL36	0.522193
MRPS18A	0.521913
MRPS36	0.52075
MRPL54	0.519641
MRPL27	0.51847
MRPS33	0.515752
MRPL13	0.511279
MRPS22	0.508431
COPZ2	0.507902
MRPS15	0.506791
OIP5	0.504629
MRPS23	0.503836
LSM5	0.501613
MRPL15	0.499405
MRPL44	0.492299
MRPS18	0.489913
TIMM17	0.479119
Tim23	0.477268
KLRF1	0.47639
COP-zeta	0.474092
CAP-G2	0.466572
SNRPD3 (SMD3)	0.462795
BLAP75	0.461051
COG complex	0.45648
5T4	0.454355
DCPS	0.453527
ATPK	0.453059
CD161	0.452806
Mt 28S L42	0.450968
CAP-G/G2	0.449489
APOBEC3C	0.448248
ATP(F0)	0.446728
CAP-H/H2	0.444749
TMPOA	0.443125
Condensin	0.442551
SF3B5	0.440179
ATP5G	0.436703
LSm7	0.436662
COG1	0.436125
POLR2J	0.431721
MRPL50	0.427152
TIM23-PAM complex	0.426335
COX VIII	0.426143
hRPB11	0.425627
2'-5'-oligoadenylate synthetase	0.421407
LACTB	0.42061
ETFB	0.420386
MRPL47	0.416575
MRPL17	0.416458
Immunoproteasome (20S core)	0.416042	x
MRPL14	0.412756
ATP synthase	0.404254
MRPS31	0.403457
SF3B14a	0.401534
COX VIb	0.401072
NOLA1 (GAR1)	0.399278
RPP29	0.393114
MLC1SA	0.388402
Prefoldin complex	0.38667
ATP5C	0.38622
C16orf75	0.385365
NOL1	0.384628
CAP-D2/D3	0.38145
eIF1AY	0.380931
MRPS11	0.375506
ETF complex	0.370326
REC8L1	0.369173
SF3b	0.367602
Gemin6	0.365885
Nop56	0.364284
UQCRQPC	0.363438
Laminin 11	0.363093
Immunoproteasome (11S regulator)	0.362794
NUP37	0.362115
NDUFB11	0.359902
CLECSF2	0.358977
EAF2	0.358752
MRPL39	0.358526
RPS23	0.357189
MRPL1	0.35645
G-protein gamma 11	0.356441
MRPL43	0.355841
MRPL45	0.355841
Integrator Complex	0.355615
NTN4	0.355396
PFD6	0.355295
MRPL23	0.354422
NUP88	0.353995
NDUFA7	0.352309
MRPS26	0.35168
C2b	0.349892
COX VIIb	0.34964
MRPS28	0.34875
RFC complex	0.346871
BC028528	0.346474
APOC1	0.345588
Laminin 10	0.345477
MRPS7	0.345335
DDX60	0.34511
LAMA5	0.344424
MAO	0.342563
Tubulin alpha-1C	0.342541
MRPS18C	0.342156
Octanoyl-holo-acp	0.340377
Cytochrome c oxidase	0.338945
TAF9L	0.338649
ATP(F1)	0.337705
MRPS17	0.337549
MRPS2	0.337549
MRPS9	0.337549
MRPS24	0.337549
MRNA CAP ANALOG N7-METHYL GPPPG intracellular	0.336607
MRPL30	0.336494
MRPL53	0.336494
MRPL24	0.336494
SAMD9	0.336243
Opsin-3	0.335958
RNase P	0.335835
POLR3K	0.334842
Guanylate cyclase beta	0.334198
MCM4/6/7 complex	0.334147
COPZ1	0.33409
E2F7	0.333894
C2a	0.33172
MRPL20	0.330842
MRPL49	0.330842
MRPL55	0.330842
MRPL11	0.330842
MRPL9	0.330842
MRPL33	0.330842
MRPL46	0.330842
ORP1	0.329629
MRPL38	0.329357
16S rRNA	0.329357
EMP2	0.328898
WDR19	0.327413
Laminin 2	0.327232
PUS3	0.326958
LAMG1	0.32695
H/ACA snoRNP	0.325759
IL28RA	0.325498
G-protein gamma 12	0.325154
PSME1	0.324768
Laminin 12	0.324389
C2	0.323648
GPM6A	0.323017
c-Myc	0.321947
RAMP2	0.321774
Guanylate cyclase alpha	0.321615
Nuclear pore complex proteins	0.32149
Laminin 9	0.321004
CLEC2D	0.320681
LMCD1	0.320197
E2F3/DP1 complex	0.320192
MRPS14	0.319683
MRPS34	0.319683
MRPS5	0.319683
OAS3	0.318811
OAS2	0.316126
DYNLT	0.315826
ISG20	0.31573
POLR2J2	0.315665
APP-C99	0.315157
hCAP-H2	0.31501
MRPS21	0.314771
alpha-6/beta-1 integrin	0.314658
PSMB9	0.314613	x
PRIM1	0.314409
CAP-E	0.313966
Tubulin alpha-1B	0.313941
RFC4	0.313382
INTS3	0.312956
ATP5G2	0.312431
MRPS25	0.312251
LAMB1	0.311179
Pseudo-ICE	0.311036
IFI44	0.310502
Alpha/epsilon-sarcoglycan	0.31042
Smooth muscle myosin	0.310383
Laminin 4	0.30864
alpha-6/beta-4 integrin	0.307827
COX VIII-3	0.307331
PSMB3	0.305413	x
MRPL12	0.304963
TIM14	0.304313
MELC	0.30403
CAP-C	0.304009
C1	0.302976
ZNF706	0.302545
NDUFAB1	0.302388
Tubulin gamma	0.302183
exosome multienzyme ribonuclease complex	0.302162
BACE2	0.301241
Naptumomab estafenatox	0.300919
NEAT1	0.300521
Respiratory Complex I (NADH-ubiquinone oxidoreductase)	0.300497
COX VIIb-1	0.299829
Large 60S subunit	0.299415
APC/hCDH1 complex	0.299027
Small 40S subunit	0.298053
PM/SCL-75	0.29769
ITGB7	0.297222
MRPL4	0.296594
TFTC complex	0.296569
PFD2	0.296394
MRPL10	0.295988
Oas1b	0.295482
RAMP	0.295291
Lamin B	0.295198
FBXL3	0.294973
Histone H2	0.294161
RAM2	0.29385
KSP37	0.29354
LAMC3	0.293369
Laminin 8	0.293115
COL6A3	0.292234
APC/CDC20 complex	0.29218
MRPL28	0.292157
MRPL3	0.292157
MRPL34	0.292157
DCAMKL1	0.292141
DP1	0.291717
ATP5G1	0.291288
Myosin I	0.290997
CDC42BPB	0.290407
MRPS30	0.289832
SSBP1	0.289621
COX VIb-2	0.288668
PSMA2	0.287649
Meiotic cohesin complex	0.287051
WDHD1	0.286519
G-protein gamma	0.285568
PSMD7	0.285535	x
CACNA2D	0.285385
Dynein, axonemal, light chains	0.28458
CXCR6	0.283904
C3 convertase (C2aC4b)	0.282255
COX VIb-1	0.281716
Elongin C	0.281506
MYO1B	0.281478
Collagen VI	0.281266
MRPL16	0.281119
SCO1	0.280874
NAP1L2	0.280522
Cul5/Rbx2 E3 ligase	0.280327
ATP5G3	0.28018
ANAPC10	0.28001
IL11RA	0.279622
G-protein beta3/gamma12	0.279607
ORP-family	0.279411
ARHGEF10	0.27892
Respiratory Complex III	0.278696
TCEA2	0.278664
Tubulin alpha	0.278328
MLCK	0.277466
COG5	0.277429
ASK (Dbf4)	0.276754
MRPS35	0.276451
URG4	0.276451
CACNA2D3	0.276423
CSL4	0.276048
PFD1	0.275923
RPL22	0.275518
FosB/JunB	0.274965
LAPTM4B	0.274439
SNRPD1 (SMD1)	0.274318
Cox8b (rodent)	0.274101
MCM4	0.273971
C5 convertase (C2aC4bC3b)	0.273929
C7	0.273894
TMEM48	0.27275
Laminin 7	0.272648
alpha-E/beta-7 integrin	0.272023
NUP93	0.271956
FOXO3A	0.271393
MPTP complex	0.271288
RING-box protein 1	0.270631
ATP5H	0.270618
ATP5F1	0.270618
RNA polymerase III	0.270509
G-protein beta3/gammaT2	0.269148
Sarcoglycan complex	0.269072
Nucleophosmin	0.269054
MAGMAS	0.268605
PSMB7	0.26855	x
Tctex-1	0.268472
PSMB2	0.268403	x
COX VIIb-2	0.268076
TAFs	0.267953
FAP48	0.267867
MCM3	0.267518
TEM7	0.267495
Kid	0.266857
PKI	0.266595
TFIIE	0.266557
KIF4A	0.266443
COG3	0.265899
COG8	0.265899
APP-C83 (CTF)	0.265339
Histone H2A	0.265285
Mago nashi	0.265051
DLG5(P-dlg)	0.264673
LAMA2	0.264393
RNA polymerase II	0.26435
Cul5/Rbx1 E3 ligase	0.264207
BATF2	0.263967
TIMM50	0.262751
C1q	0.262623
chTOG	0.262347
PL scramblase 1	0.261894
PSME2	0.261874
COG2	0.261788
TOSO	0.261263
alphaAPPs	0.26121
PRSS11 (HtrA1)	0.261179
Tubulin (in microtubules)	0.261013
VBP-1	0.260941
NF-kB	0.260692
BBAP	0.260517
HJURP	0.259331
alpha-4/beta-7 integrin	0.259103
26S proteasome (19S regulator)	0.258861	x
RBMS3	0.258749
FUS/ERG fusion protein	0.258707
PSMA4	0.258638	x
Anaphase-promoting complex (APC)	0.258487
Epsilon-sarcoglycan	0.257024
Urp	0.256944
DDX48	0.25679
Membrane attack complex	0.256399
CCL21	0.25601
Histone H1	0.255982
Amyloid beta 40	0.255849
snRNP-F	0.255807
MyHC	0.255352
G-protein gammaT2	0.255317
Cul3/KLHL E3 ligase	0.255115
ETFA	0.254856
Factor I	0.254774
PPIF	0.254773
ITGAV	0.254752
Amyloid beta	0.25472
TCP1	0.254387
ATP5L	0.254204
DNA polymerase alpha/primase	0.254114
C1qb	0.253946
PCCB	0.253566
26S proteasome (20S core)	0.253436	x
Ribonucleotide reductase	0.253055
eIF6 (ITGB4BP)	0.25283
Glutaredoxin	0.252343
IgM	0.251876
Medium HDL	0.251851
C/D snoRNP	0.251779
NDUFA11	0.251685
MCM5	0.251391
PBX1a/HOXA10	0.251029
Large alpha-1 HDL	0.250946
NDUFB10	0.250884
Octanoyl intracellular	0.250782
CNAP1	0.250665
Brca1	0.250545
TLR7	0.25021
DSCR2	0.250145
NOLA2 (NHP2)	0.249899
WARS	0.249703
PBX	0.24967
PCC	0.24966
AMOTL2	0.249456
Beta-tryptase 1	0.249432
Calsequestrin	0.249383
NPM3	0.249192
CRACC	0.248881
Histone H1.0	0.248512
alpha-V/beta-3 integrin	0.248444
IL21R	0.248436
Brca1/Bard1	0.248285
ATAD2	0.248105
DAP13	0.248086
NTB-A	0.248005
PSMB5	0.247987	x
VLDL1	0.247913
ZNF462	0.247859
PLU-1	0.247812
ANT	0.247659
ATP5O	0.247546
Cul2/Rbx1 E3 ligase	0.2473
FANCI (KIAA1794)	0.246958
COPS3	0.246817
HOXD8	0.246448
EPDR1	0.246442
CD44 (EXT)	0.246168
ATP6M	0.246136
MCM6	0.246102
Sestrin 1	0.245817
ADAM28	0.245698
ATP6V1F (VATF)	0.245685
GAPR-1	0.245673
P2ry5	0.245017
MRPS12	0.244766
HSP70	0.244691
IFP 35	0.244421
BETA-IG-H3	0.244269
KLRC4 (NKG2F)	0.243457
Synaptotagmin XI	0.243067
IGHM	0.242939
RFC3	0.242758
Nek2A	0.24256
Metallothionein-1F	0.242346
HSPC190	0.242216
Granzyme M	0.242204
Rabkinesin-6	0.241975
FZD6	0.241758
POLA1	0.241736
BZW2	0.241649
PSMB10	0.241625	x
COP9 signalosome	0.241557
Sin3B	0.241515
COX VIII-2	0.241385
ENO2	0.241188
MMS2	0.240888
HLJ1	0.24077
LYVE-1	0.240702
DRAP1	0.240692
CDCA8	0.240478
Laminin 6	0.240336
NKG7	0.239382
GUCY1B1	0.239222
IFI17	0.239156
Profilin II	0.239141
HOXC6	0.238987
SMN complex	0.238863
p57	0.238809
Peroxiredoxin	0.238614
Amyloid beta 42	0.23839
90K	0.238232
CENP-A	0.237994
Importin (karyopherin)-alpha	0.237908
PSMD8	0.237691	x
COG6	0.237676
IRF1	0.237337
Galpha(t)-specific GPCRs	0.237276
Bcl-G	0.237048
ATP5S	0.236936
PSMA3	0.2369	x
CD209	0.236811
TFPT	0.236798
ASPM	0.236636
Sun1	0.236626
TFIIH	0.236417
Galpha(q)-specific peptide GPCRs	0.236171	x
Cul4/DDB1/Rbx1 E3 ligase	0.235981
BUB1	0.235976
HDL	0.235931
Laminin 1	0.235541
PBX1	0.235432
EBF	0.235308
Survivin	0.235279
pre-BCR	0.235268
Guanylate Cyclase 1, soluble	0.235244
FANCG	0.23516
alpha-V/beta-5 integrin	0.235096
NF-kB p52/p65	0.235094
BLM	0.235057
CKAP2	0.235025
RFC5	0.234932
DDB1/RBX1/CUL4A/VPRBP	0.23487
betaAPPs	0.234738
c-Maf	0.234723
C5AR	0.234685
SMAD1	0.234236
SETBP1	0.234003
Cyclin H	0.233901
Claudin-5	0.233642
MCM2	0.233587
MYRL2	0.233383
TPI1	0.233305
E2F3	0.232931
PSMA7	0.232921	x
FPRL2	0.232864
Dynein 1, cytoplasmic, light chains	0.23275
UCHL3	0.232651
MCM7	0.232573
NF-kB p52/RelB	0.232344
Clusterin	0.232303
ARHGEF3	0.232252
NDUFS6	0.232084
RIG-I	0.231945
E2F4/DP1 complex	0.231802
R-spondin 3	0.231601
NOPE	0.231595
NDUFS7	0.231377
Calponin-3	0.230632
CLIMP-63	0.230592
Calmodulin	0.230265
SC1	0.230257
Karyopherin alpha 2	0.230003
MRCK	0.229843
GUCY1A3	0.229687
NuA4 complex	0.229504
eEF1A	0.229371
JunB/Fra-1	0.228975
alpha-V/beta-6 integrin	0.228403
TFIID 31 kDa subunit	0.228147
TAP	0.228058
CIA/ASF1	0.227958
Caspase-1	0.227867
BRRN1	0.22778
CDK7	0.227779
LSM10	0.227643
PCAF histone acetylase complex	0.227474
IRF7	0.227464
WASF1(WAVE1)	0.227417
Telokin	0.227306
ERG	0.227075
MYH11	0.227039
Tubulin beta	0.226929
Glutaredoxin 1	0.2269
Cdt1	0.22669
TFIIE, beta subunit	0.226285
Calreticulin	0.225932
SAMHD1	0.225908
Cul1/Rbx1 E3 ligase	0.225842
Oxidized thioredoxin	0.225702
PSMB8(LMP7)	0.225372	x
VEGFR-2	0.225093
NDUFA9	0.224843
GBP4	0.224695
Collagen V	0.224566
Thioredoxin	0.224563
ACTG2	0.224311
TLR8	0.224192
Actin	0.224162
TPX2	0.224154
MCP	0.223974
ITGA7	0.223966
Separase	0.223907
SOCS5	0.223772
Pleiotrophin (OSF1)	0.223596
YAP1 (YAp65)	0.223325
PSMA5	0.223295	x
TRIPs	0.223282
XAF1	0.223279
Emi1	0.223207
CIP4	0.223207
AFAP	0.223003
Tropomyosin	0.22294
TFIID	0.222578
BAFF(TNFSF13B)	0.222551
PRMT5	0.222375
Dkc1	0.222343
AML1/ETO fusion protein	0.222201
PCNA	0.222111
ZNF238	0.222063
ITGA6	0.221927
BAG-3	0.221911
UBCH8	0.221881
PP2A regulatory	0.221657
CXCL13	0.221371
MIF	0.22134
GAS41	0.221315
COX Va	0.221209
CD4	0.221178
AS250	0.221156
Laminin 3	0.220968
IFI27	0.220922
IL-33	0.220876
Triadin	0.220824
Caspase-4	0.220768
SRA1	0.220703
SOCS2	0.220609
DNMT1	0.220537
CD3	0.220145
MEKK1(MAP3K1)	0.220037
PSMA6	0.219906	x
EPAS1	0.219718
HKLP2	0.219503
COX Vb	0.21942
APP	0.219285
H2AFZ	0.219186
GLRX2	0.219124
Adenylate cyclase type IV	0.218984
Vps25	0.218914
ETS2	0.218882
NF-kB2 (p52)	0.218823
Siah1/SIP/Ebi E3 ligase	0.21861
MMP-12	0.218498
PHF5A	0.218465
NDUFS8	0.21824
TR-beta1	0.217929
RanBP1	0.217544
EFP	0.217355
BAL	0.217277
MCAK	0.217247
IL-21 receptor	0.217228
Tubulin beta 2C	0.217221
SCO2	0.217022
Caspase-3	0.21701
RRM1	0.216967
MMP-2	0.216832
GBP2	0.216816
CINAP	0.216813
alpha-V/beta-8 integrin	0.216728
TACC3	0.216235
MAOA	0.215985
ZFP36L2	0.215978
eIF2B	0.215968
CD44 soluble	0.215921
Mature chylomicrons	0.215532
NckAP1	0.215315
CD44	0.215249
WNT	0.215235
ITGAM	0.215138
PSMB6	0.21503	x
EGR1	0.215013
Profilin	0.214841
JunB	0.214647
NF-kB2 (p100)	0.214642
Myosin II	0.21445
IL-32 (NK4)	0.214376
PRNP	0.214305
Alpha-actinin 1	0.214207
mini-TyrRS (IL8-like)	0.214094
GCN5	0.214057
DAP12	0.214049
BCMA(TNFRSF17)	0.213981
T-A2MG	0.213976
SFRP1	0.213853
ENO	0.213821
CARD5	0.213683
G-protein alpha-i family	0.213668
KCTD12	0.213372
MYH10	0.213299
CDC45L	0.213096
G-protein beta/gamma	0.212885
RPP30	0.212609
Coatomer	0.212509
GINS2	0.212293
MGP	0.211939
PHF1	0.211923
PDGF-R-beta	0.211772
PKC	0.211553
FLT3	0.211419
Tryptase	0.211414
PBX1/PREP2	0.211311
AKAP11	0.211271
SDF-1	0.211078
Alpha-parvin	0.210972
MCM10	0.210949
CIRBP	0.210813
p130	0.210744
HIF1A/ARNT2	0.210624
ETS	0.210606
EGR2 (Krox20)	0.2106
TIM44	0.210563
alpha-M/beta-2 integrin	0.210545
CAK complex	0.210251
IL-7 receptor	0.210227
SIAH1	0.21004
VLDL2	0.209938
Cystatin A	0.20987
Fibulin-5	0.209747
POLD reg (p68)	0.20974
CD244	0.209716
PNRC	0.20964
LTBP3	0.209587
PRDX1	0.209566
UFD1	0.209444
Oprelvekin	0.20941
CD44 (ICD)	0.209299
Synaptotagmin	0.209247
NDUFA13	0.208964
IL7RA	0.208958
RDX (radixin)	0.208909
ARNT2	0.208797
Histone H2AX	0.20857
Ubiquitin	0.208416
NUCB2	0.20841
Decorin	0.208269
Fibulin-1	0.208252
Ephrin-B receptor 6	0.208241
TIE	0.208094
4EHP	0.208042
FCGRT	0.20791
TAP1 (PSF1)	0.207724
HCCA3	0.207709
KLF5	0.207474
HSP70L1	0.207453
PPAP2	0.207449
ATP5E	0.207397
Bax	0.207338
alpha-7/beta-1 integrin	0.20703
HSPA4	0.207015
GC1QBP	0.20683
Metallothionein-II	0.206764
Nidogen	0.206704
TAF5	0.206583
b-Myb	0.206556
HCD2	0.206551
RPP25	0.206497
RPP38	0.206494
RPP21	0.206494
RPP14	0.206494
POP5	0.206494
MICB	0.206298
Perforin	0.206249
eEF1A1	0.206246
Galpha(s)-specific class A orphan/other GPCRs	0.206187
sIL-15RA	0.206106
E2F2/DP1 complex	0.206075
Filamin B (TABP)	0.205725
Tissue factor	0.20558
CBL-B	0.205537
GADD45 alpha	0.205356
INTS1	0.205319
EPHX2	0.205216
Polycystin 2	0.205112
CstF64	0.205042
MDA-5	0.204992
INTS7	0.204761
PYGL	0.204742
PDGF receptor	0.204642
PAR1	0.204438
Ephrin-B receptors	0.204303
TMPRSS2/ERG fusion protein	0.204241
MER	0.204183
LXR-alpha/RXR-alpha	0.204172
PLAC8	0.204128
RhoB	0.204096
Destrin	0.20407
LUC7L2	0.203989
SAC3D1	0.203989
eIF5A	0.20397
NUP43	0.203929
NUP54	0.203929
Aladin	0.203929
RhoC	0.203846
EPAS1/ARNT	0.203748
E2F1/DP1 complex	0.203728
POLE2	0.203682
GAB1	0.203553
Granzyme B	0.203532
K(+) channel, subfamily J	0.203502
MYLK1	0.203463
DNA polymerase iota	0.203401
Ceb1	0.203147
HMG2	0.203124
12S rRNA	0.202989
SERTAD4	0.202892
Glycogen phosphorylase	0.202891
SEH1L	0.202878
NUP62	0.202878
alpha-V/beta-1 integrin	0.202862
MRLC	0.20284
Cadherin 11	0.202839
SLUG	0.202822
CARD7	0.202678
Small HDL	0.202673
Integrin	0.202572
GTSE1	0.202533
SLBP	0.202506
eIF2B2	0.202499
INTS4	0.202498
INTS12	0.202498
PLC-beta	0.202465
Heparanase 1	0.202347
PDGF-R-alpha	0.20222
PLCXD1	0.2021
SCML1	0.2021
HOXA5	0.202095
FSTL1	0.202067
Necdin	0.201974
TyrRS	0.201938
IFN lambda receptor	0.201823
Ca(II) channels	0.20159
Galpha(s)-specific nucleotide-like GPCRs	0.201419
CDK5	0.201398
TIG3	0.201264
CtBP	0.201117
TGIF	0.200954
Gab	0.200527
RNASE4	0.200463
HSP22	0.200133
FosB	0.199928
POLA2	0.199918
MNDA	0.199909
Desmuslin	0.199867
UCHL1	0.19983
VLDL	0.199753
E2F5/DP1 complex	0.199685
Alpha-actinin	0.19959
Alpha-2A adrenergic receptor	0.199583
PMP22	0.199304
GRO-2	0.199169
VLDL1 remnant	0.198843
HSPC134 (Chmp4b)	0.198718
APITD1	0.198492
LXR-alpha	0.1984
PBX1/PREP1	0.198287
APLP2 precursor	0.198215
ELL3	0.197917
MAD2L1BP	0.197916
IL-15RA	0.197897
EDNRA	0.197876
C1D	0.19781
PRKAR2B	0.1978
CD86	0.197773
DNA polymerase beta	0.197661
Lamin B2	0.197627
VRK2	0.197509
H1 RNA	0.197481
PKC-mu	0.197449
SOD2	0.19735
BST2	0.197219
SAP	0.19718
FPR	0.197094
NFIB	0.197053
ATP6	0.197006
MAOB	0.196965
Fibulin-2	0.196944
PDE	0.196932
Caveolin-1	0.196689
ID3	0.196533
Cofilin, muscle	0.196447
MRPS18B	0.196431
CENP-50	0.196365
HOXA10	0.196278
CDC7	0.196162
Reelin	0.196159
ETR101	0.196149
IRS-2	0.195933
TSAD	0.195781
VRK1	0.19571
PDE7A	0.195602
CtBP2	0.195598
NEDD4	0.195528
PTPA	0.195516
ICOS	0.195298
PLTP	0.195195
HGAL	0.195165
ATP5I	0.194945
PKIG	0.19489
TIMP3	0.194842
PTB2	0.194842
IL-11 receptor	0.194836
DSIPI (GILZ)	0.194702
TAZ	0.194653
Dectin-1	0.194623
G-protein alpha-i1	0.19461
MEOX1	0.194566
Semaphorin 3A	0.194563
Synphilin 1	0.194525
LIF receptor	0.194445
CD3 gamma	0.194396
Metallothionein-I	0.19436
PLA2	0.194249
RBBP8 (CtIP)	0.194174
EDNRB	0.194168
RFC2	0.194111
PKR	0.194044
COUP-TF	0.194035
MAD2a	0.193942
Hic-5/ARA55	0.193925
ISGF3	0.193896
jBid	0.193678
FHL2	0.193551
Phox1 (PRRX1)	0.193527
Adrenomedullin	0.193448
Coagulation factor VIII	0.193417
RILP (REST-interacting LIM domain protein)	0.193406
Tome-1	0.193255
ITF2	0.19309
GDP-mannose 4,6 dehydratase	0.193016
ADAM9	0.193014
Cul3/BACURD E3 ligase	0.192993
EWS/ERG fusion protein	0.192932
Transgelin	0.192838
GBR1	0.192749
MUF1	0.19263
Granzyme A	0.192505
Cep152	0.192413
Ephrin-A receptor 2	0.192355
GAS2	0.192319
Bik	0.192288
NUP210	0.192197
CHC1L	0.192099
Denenicokin	0.192045
RGS5	0.19201
ABCA1	0.191995
RUVBL2	0.191907
PA24A	0.191776
LMNBR	0.191755
DIP13 beta	0.191698
IP-30	0.191636
BFL1	0.191525
PSMB4	0.191389	x
CPI-17	0.191307
NUP35	0.191285
ABBP1	0.191259
INTS11	0.191223
INTS10	0.191223
N-Ras	0.191217
GPR177	0.191174
MALAT1	0.191039
eEF2K	0.191018
MKP-1	0.191008
IL-15 receptor	0.190995
Cyclin A	0.190992
ID1	0.190888
MIG6	0.190821
GCOM1	0.190798
C1TC	0.190729
MPDZ	0.190677
SYCP2	0.190647
CDC18L (CDC6)	0.190647
IKK-epsilon	0.190352
CSDA	0.190302
MyD88	0.190298
DDR2	0.190295
MYLK3	0.190166
MCAM	0.190149
HPIP	0.190126
MKLP2	0.190016
Histone H4	0.189995
NF-I	0.189938
Dysferlin	0.189927
Thrombospondin 1	0.189643
snRNP-E	0.189588
RYK	0.189458
CLNS1A (ICLN)	0.189444
SPRY2	0.189355
Ro52	0.189301
PR44 (DIS3)	0.189152
RRP43	0.189152
TMPOB	0.189097
RANKL(TNFSF11)	0.188924
COL5A1	0.188903
STK39	0.188579
ActRIIA	0.18831
MAL	0.188279
DNAL4	0.18814
ATF-2/c-Jun	0.188062
MYO1H	0.187971
HES1	0.18788
PA (Influenza A virus)	0.187833
AASDHPPT	0.187826
PUR9	0.187761
CX3CR1	0.187722
IRS-1	0.187667
ERM proteins	0.187291
GHR	0.18726
RAD51C	0.187122
ATP6(V)	0.187107
EHZF	0.186524
CRY1	0.186486
TIMP2	0.186469
DR3(TNFRSF12)	0.186444
Calgizzarin	0.186389
PKA-reg (cAMP-dependent)	0.186241
NUAK1	0.186152
Thyroid hormone receptor	0.186014
Guanylate cyclase (alpha-1/beta-1)	0.185983
TXNIP (VDUP1)	0.185875
LPL	0.185857
NFIA	0.185845
Phosphatase regulator (inhibitor)	0.185844
SLC25A5	0.185827
IBP5	0.185427
NOLA3 (NOP10)	0.18528
NDUFB3	0.185222
SIAT8A	0.185132
IBP4	0.18511
CD36	0.185
ANAPC2	0.184938
COUP-TFII	0.184825
Ephrin-A receptors	0.184498
Angiopoietin 3	0.184493
SRPX	0.184465
HIST1H2AK	0.184453
UQCRC1	0.184446
UQCR10	0.184446
MAP-1B	0.184376
NRIF3	0.184063
ITGB5	0.184012
GNG8	0.183989
GNG7	0.183989
IBP	0.183971
COL6A2	0.183834
Calsequestrin 2 (cardiac muscle)	0.183818
Bard1	0.183723
PTP-PEST	0.183677
CPSF3	0.183642
DNASE1L3	0.183619
SULF1	0.183563
ME1	0.183388
UDP + thioredoxin = H(,2)O + oxidized thioredoxin + dUDP	0.183322
PNRC1	0.183268
POM121	0.183234
Jagged1	0.183218
NDUFB9	0.183006
MAML2	0.182964
FRY	0.182962
Ephrin-A1	0.182949
COUP-TFI	0.182902
LAMB2	0.182746
Thiopurine S-methyltransferase	0.18274
WNT5A	0.182562
Semaphorin 4C	0.182491
ANAPC13	0.182486
CDC23	0.182486
CDC26	0.182486
ACTA2	0.182415
MRPL41	0.182345
c-Jun/Fra-2	0.182328
ADAM-TS1	0.182211
RacGAP1	0.182207
LPP3	0.182135
Myosin ID	0.182107
Sororin	0.182064
ECT2	0.182042
SLIT2	0.182026
PSMD14	0.181983	x
ASB1	0.181865
APOBEC3G	0.18183
CD8	0.18176
COL16A1	0.181683
DNALIL1	0.181574
SK4/IK1	0.181482
AMP deaminase	0.181257
p18	0.181247
APPL	0.181225
KIF18A	0.181203
SHANK	0.181019
Elotuzumab	0.181013
ZO-1	0.180999
Mol1b	0.180839
Galpha(i)-specific amine GPCRs	0.180799
PBX1a/HOXB1	0.180761
TWIST1	0.180732
CITED2	0.180588
TRb/RXRb	0.180326
ATIP1	0.180293
AKAP12	0.180281
GEM	0.180162
MTR3	0.180152
Cystatin C	0.180046
TRPC1	0.180012
RhoGAP5	0.179808
PAM	0.179773
POLR3F	0.179727
Galpha(i)-specific peptide GPCRs	0.17971	x
Caldesmon	0.179532
Zeta-sarcoglycan	0.179419
DAB2	0.179375
HELLS (Lsh)	0.179184
HSPA1B	0.179178
DCOR	0.179137
BLK	0.179088
CD72	0.178935
COX-2 (PTGS2)	0.178914
STAT1/STAT2	0.178842
CD9	0.17884
FAT10	0.17884
SF3B3	0.178822
TFPI	0.178774
Tropomyosin-1	0.17873
FAP-1	0.178523
RUVBL1	0.178404
PTOV1	0.178373
SNRPD2 (SMD2)	0.178317
GCH1	0.178308
CGI-121	0.178243
HMBS	0.178087
Succinate dehydrogenase	0.178058
Kir6.1	0.178041
FOXF1	0.177744
GUCY1B2	0.177735
UTX	0.177461
C-Nap1(CEP2)	0.177448
T3Rbeta/RXR-alpha	0.177124
DDX3X	0.176993
ABCG1	0.176931
Neuropilin-1	0.176698
TCL1A	0.176692
Myopodin	0.176572
FZD7	0.176361
ZADH2	0.17632
Galpha(s)-specific calcitonin GPCRs	0.176242
C8beta	0.1762
RPS11	0.176103
PDCD5	0.176097
RPL34	0.175561
LOC284230	0.175561
RPL35	0.175561
RPL31	0.175561
RPL28	0.175561
ILT3	0.175541
TESC	0.17522
Dragon	0.175085
IBP3	0.175059
YMER	0.175036
PLAT (TPA)	0.175019
IL8RB	0.174971
Rab-27A	0.174947
BATF	0.174798
CR1	0.174792
RECK	0.174787
RABGAP1L	0.174722
SET7	0.174708
GPNMB (Osteoactivin)	0.174701
NET1	0.174526
S3-12	0.174501
c-Jun/c-Jun	0.174401
ARRDC4	0.174359
XRCC4	0.174331
Neurobeachin	0.17423
SERPINB1	0.174174
CKS2	0.174173
CCR1	0.174011
RPS5	0.173974
RPS17	0.173974
TM6SF1	0.173933
PLAG1	0.173871
WDR12	0.173817
NMI	0.173765
PDE8A	0.173709
SLIRP	0.173591
EEF1E1	0.173584
Thrombomodulin	0.173542
Tubulin gamma 1	0.173541
HEM4	0.173429
MRPS10	0.1734
TCTE3	0.173356
ANKRD46	0.17328
RPS10	0.173262
CCL20	0.173078
PKIA	0.172929
APOL3	0.172928
RPL35a	0.172605
RPL7	0.172605
RPL24	0.172605
RPL39	0.172605
CDCA4	0.172535
THEM2	0.17253
CEP76	0.172524
CINP	0.172496
HIST1H2AJ	0.172469
Hist1h2ak (mouse)	0.172469
PGMU	0.172344
RPS15	0.172265
FEN1	0.172181
ROMO1	0.172171
MRPL18	0.172084
ORP9	0.171966
PMEPA1	0.171961
FOP	0.171867
RPS9	0.171829
Carboxypeptidase H	0.171763
VIP receptor 1	0.171749
NUP160	0.171621
PSMD3	0.171518	x
HIST1H2AD	0.171473
HIST1H2AE	0.171473
MRPL2	0.171455
CD3 delta	0.171427
Syndecan-2	0.171412
PARP-14	0.171236
UQCRH	0.171203
DAGK	0.171193
EPS8	0.171128
ARHGAP19	0.171095
ALY	0.170771
STAM1	0.170749
MLL2/3 complex	0.170736
OSBPL6	0.170669
BMPR1A	0.170635
CIAPIN1	0.170546
APOL6	0.170423
GATA-6	0.170249
Tubulin alpha 8	0.170225
NDUFB1	0.17022
SNX9	0.170217
MEIS2	0.170057
MRPL32	0.169949
ALG14	0.169893
ASB12	0.169887
SSB4	0.169887
ANKRD15	0.169815
CDO1	0.169806
Carbonic anhydrase II	0.169774
MIR (Idol)	0.169571
IP10	0.169555
RPL21	0.169507
RPL29	0.169507
RPL27A	0.169507
RPL17	0.169507
PIPS	0.169451
PAF65A	0.169414
CHL1	0.169403
Kindlin-2	0.169349
MRPL48	0.1693
ZNF143	0.169092
SORBS1	0.169004
SEC14L1	0.168783
YES	0.168678
G-protein beta1/gamma11	0.168599
Tubulin alpha-4A	0.16856
SESTD1	0.168537
Cul3/SPOP/Rbx1 E3 ligase	0.168436
CLK4	0.168207
GDPD5	0.168146
Diacylglycerol kinase, alpha	0.168019
BCL2L12	0.167994
Bid	0.167778
ZNF506	0.167757
DEPTOR	0.16774
CD97	0.167716
Cyclin A2	0.16768
PSMD6	0.167622	x
EZH2	0.167442
HERC6	0.167423
FBX6	0.167395
STING (TMEM173)	0.167349
RPP40	0.167326
MKLP1	0.167297
MED8	0.16729
ATP8	0.167083
FGF7	0.166945
ZDHHC23	0.166919
HMG1,2	0.166876
G6NT	0.166565
CXXC5	0.166529
Tmcc3	0.166469
MRK	0.166411
CD13	0.166383
CYP1B1	0.166372
U1-70K	0.16625
GLK(MAP4K3)	0.166238
Alpha 1-antitrypsin	0.166232
RNMTL1	0.166206
PRO1855	0.16617
APOD	0.166132
MAPBPIP	0.166129
Podocalyxin-like 1	0.166117
CTGF	0.165993
Cyclon	0.165944
MUPP1	0.16588
SF3B4	0.165867
ISG15	0.165782
MRTO4	0.165772
U1C	0.165708
NPM/ALK fusion protein	0.16569
APP-C59 (AICD)	0.165597
TARDBP (TDP43)	0.165541
Actin muscle	0.16547
Metallothionein-1H	0.165396
TAF13	0.165303
Tuberin	0.165301
Perilipin	0.165284
GLUT5	0.165166
CENP-H	0.165087
ANCO-2	0.165079
ADH1	0.165047
PTPR-mu	0.16501
CCDC80	0.164995
IL-18	0.164893
H1Foo	0.164812
SLC19A2	0.164796
Pallidin	0.164749
APEH	0.164697
WW45	0.164675
Protocadherin 18	0.164664
RHOBTB3	0.164655
KCNA4B	0.164655
K12	0.164653
NPY1R	0.164571
TCP1-beta	0.164483
TTC3	0.16431
AEBP1	0.164283
IFITM2	0.164126
BBS2	0.163982
FDPS	0.163964
ILT2	0.163888
PI15	0.163838
CD166	0.163812
MOX2	0.163732
FTHFSDC1	0.163648
NEP1	0.163579
MRPL21	0.163508
SPG20	0.163281
ClpP	0.163269
PRC1	0.16326
NUP205	0.163228
MCA2(p38)	0.163227
OAS1	0.163154
FasL(TNFSF6)	0.163138
RPS26	0.163083
RPS28	0.163083
RPS30	0.163083
RPS24	0.163083
CRLR	0.163062
PPP2R2B	0.162867
MRPS27	0.16282
ARAP2	0.162775
ATP6V1	0.162727
Brca2	0.162687
Nek8	0.162685
ST5	0.162672
HSPA1A	0.162485
ID4	0.162372
DDT	0.162371
3'-dUMP extracellular region	0.162321
Alpha crystallin B	0.162275
CYB5R4	0.162266
SCF (Fbx4/aB Crystallin) E3 ligase	0.162234
ATP5J	0.162217
PIB4	0.162172
ADP + Thioredoxin = H(,2)O + Thioredoxin oxidized + dADP	0.162148
OSBPL11	0.161986
SPARCL1	0.161986
Caveolin-2	0.161943
BAMBI	0.161713
MRPL37	0.161704
PRIM2A	0.161665
TBCD4	0.161632
WDR1	0.161618
RPIA	0.161551
APG3	0.161451
C8gamma	0.161392
Tim17	0.16126
ALK-2	0.161222
SFRP3 (FRZB1)	0.161162
SFXN1	0.161149
ARHGAP24	0.161065
IL-7	0.160947
MIP-1-beta	0.160863
AMP deaminase 1	0.16072
NF-kB p52/p52	0.160686
Tetraspanin-7	0.160568
PPL(periplakin)	0.160433
Gas6	0.160412
RPL27	0.1604
RPL18a	0.1604
RPL19	0.1604
ZBTB10	0.160393
TSLPR	0.160345
TIGIT	0.160244
PSMC3	0.160136	x
FNBP1L	0.159955
Igh-6	0.159935
UBE2F	0.159933
IRF2BP2	0.159933
UBE2Q	0.159931
TBX15	0.159822
MYL6	0.159674
PON2	0.159581
ASSY	0.15946
Protein S	0.159443
Sialic acid synthase	0.159209
PNPase(old-35)	0.1592
Ig heavy chain	0.159189
NSP1	0.159136
GPAM	0.159005
Tubulin alpha 3E	0.158974
A2M	0.158904
Palladin	0.158838
SelM	0.158804
MAG1	0.158766
NDRG2	0.15873
SP110	0.158691
PKA-reg type II (cAMP-dependent)	0.158679
MRPL35	0.158628
Tensin	0.158597
PSMD11	0.15851	x
ANKRD25	0.158471
Lamin B1	0.158469
cPLA2	0.158432
ZNF101	0.158414
MT-TRX	0.15833
FXYD5	0.158321
ANTXR2	0.158273
BMP receptor 2	0.158265
Intersectin	0.158161
TCEAL1	0.158111
Tubulin gamma 2	0.158048
C15orf23	0.157984
HSH2	0.157965
DOC1	0.157918
PTPN4	0.157886
LIFR	0.157778
DIP2A	0.157767
DTX4	0.157543
LAMA4	0.157486
HAT1	0.157384
ADA	0.157298
Syntaxin 11	0.157287
TCEAL7	0.157278
DTL (hCdt2)	0.15701
Histone H1.4	0.156999
GPATCH4	0.156947
Collagen XXI	0.156727
IGFBP7/8	0.156684
PPAL	0.156623
SLC38A2	0.15655
KYNU	0.156545
RFXANK	0.156539
ZNF280D	0.156466
Cul3/KEAP1/Rbx1 E3 ligase	0.15633
RBPMS	0.156162
HSPBAP1	0.156134
ACN9	0.156086
FOG2	0.156054
FcRH5(CD307)	0.155904
AMELY	0.155789
NUDT5	0.155758
ANAPC7	0.155753
COQ3	0.155594
CRIPak	0.15554
DEEPEST	0.155505
Band 4.1-like protein 2	0.15543
MENA	0.155428
FAM49A	0.155325
CCR5	0.155306
PDS5	0.155178
COX I	0.155127
TTF2	0.155116
MATE1	0.155018
Cofilin	0.155009
FKSG14	0.154905
Leptin receptor	0.154869
Cenpq	0.154787
APEX2	0.154739
PSD3	0.154723
Dermatopontin	0.154716
ACDSB	0.154662
TIP	0.154621
ZNF536	0.154524
CREB3L2	0.154496
TBC1D7	0.154352
Myosin IF	0.154331
FAM33A	0.154285
MRPS6	0.154166
U11-59K	0.15414
DKK2	0.154083
SPEE	0.154042
NUP188	0.153998
NUP58	0.153998
ISG54	0.153912
AL1A1	0.153864
Pitpnm (NIR2)	0.153754
CRIM1	0.153636
REV-ERB-BETA	0.153612
TDRD7	0.153498
RPA3	0.15346
SMOC2	0.153393
PUR1	0.15334
RAMP1	0.153231
Elongin A	0.153204
Pcdhb20	0.153158
Chordin-like 1	0.153147
AMYC	0.153137
H1FX	0.153093
GlyRS	0.153
SENP7	0.152861
3'HEXO	0.152858
CYBRD1	0.152742
Klotho	0.152242
PCMTD2	0.152089
Hice-1	0.152085
CRTAM	0.152072
ZNF248	0.152
GARNL1	0.151866
TMEM183A	0.151761
STOML2	0.151696
TK1	0.151691
Thioredoxin-like 2	0.151686
FIGNL1	0.151617
BCRP1	0.151587
DAP10	0.151489
PDGF-C	0.151482
TTK	0.151477
TSA-1	0.15129
ETO	0.151171
Vasohibin 2	0.151162
CRMP4	0.151132
DPP3	0.151064
CBFB/MYH11 fusion protein	0.150931
Fc epsilon RI gamma	0.150914
PLEKHA1 (TAPP1)	0.150877
FKBP11	0.150742
STEAP4	0.150726
Eomesodermin	0.150721
SIRPG	0.150659
TM4SF1 (TAAL6)	0.150501
CNRIP1	0.15033
PEAR1	0.150293
APJ	0.150245
HZwint-1	0.150206
MYH13	0.150206
A-Myb	0.150154
EBP2 (NoBP)	0.150038
BORA	0.149799
DNA polymerase epsilon	0.149761
SCAMP1	0.149618
IGSF9	0.149605
LOC440934	0.149605
NHEDC1	0.149605
SMOC1	0.149605
ATOX1	0.149541
PCOLCE2	0.149525
T-plastin	0.149515
HPRT	0.1495
FRMD4B	0.149391
Matrilin-2	0.149269
Geminin	0.14921
NASP	0.149111
MSRB3	0.149075
Hace1	0.149006
ZNF288	0.148991
c-Kit	0.148887
MAGEH-1	0.148652
MAAI	0.148641
FLJ22028	0.148589
EPN3	0.148589
BTBD3	0.148565
Tubulin beta 6	0.148359
TBB1	0.148359
COG7	0.148356
TSHZ1	0.148041
SLC25A19	0.147976
Guanylate cyclase alpha-2/beta-1	0.147969
TALDO	0.147884
ZNF83	0.147761
HEATR2	0.147691
TUG1	0.147691
LONRF2	0.147691
IFIX	0.147632
EPSTI1	0.147567
ABCA5	0.147545
1,4,5,6-Tetrahydropyrimidine-propoxy-propionate alpha-V/beta-3 integrin receptor antagonists	0.147449
EDIL3	0.147449
CDC16	0.147437
CED-6	0.147436
AOC3	0.147224
KIAA1115	0.147217
MATK	0.147127
CRP1	0.147087
ARHGAP12	0.146961
SIAHBP1	0.146823
RETSAT	0.146788
RhoE	0.146767
Mindin	0.146688
RPS27A	0.146631
Adenylate cyclase	0.146614
HYEP	0.146612
RhoJ	0.146557
DNA2	0.146537
c-Jun	0.146529
MxA	0.146521
E2F1	0.146519
ATP1B3	0.146315
CAP-1A	0.146307
microRNA UL112 (HHV5)	0.146245
ZNF559	0.146154
ANAPC11	0.146096
ANAPC4	0.14593
LRG-47	0.14593
SDHB	0.145771
GPR180	0.145714
KIAA0286	0.145714
ORC6L	0.145691
CRAMP1L	0.145623
ANKRD13C	0.145623
C15orf59	0.145623
TRIM15	0.145623
TMEM154	0.145623
SYT14	0.145621
SLC39A10	0.145508
Piperazinyl-pyrrolidinol CCR1 receptor antagonists	0.145483
E1 protein (HPV18)	0.145339
WDT2	0.145324
Cyclin E2	0.145309
C6orf170	0.145306
Aurora-A	0.145251
CADPS2	0.145244
APLP2 active fragment	0.14524
TIMM8A	0.145184
TIGAR (C12orf5)	0.145016
ARCGAP22	0.144915
Fibromodulin	0.144894
KAD6	0.144799
VE-cadherin	0.14473
IBP6	0.144707
DNA polymerase theta	0.144575
Pyrolyllactone indolinone PDGF inhibitors	0.144533
IDP + THIO_HUMAN = 2'-deoxy-IDP + H(,2)O + Oxidased thioredoxin_HUMAN	0.144514
CCDC5	0.144158
C14orf37	0.144153
MRGPRF	0.144116
ARMET	0.143888
RPL18	0.143784
Tubulin epsilon 1	0.143776
TXNL5	0.143695
TSPAN17	0.143594
TBCC	0.143538
SVIL	0.143506
ZBTB1	0.1435
GPR114	0.143303
GINS3	0.143256
POLR3C	0.143096
POLR3B	0.143096
POLR3H	0.143096
IA-1	0.143077
AP-1	0.143047
SYT15	0.143032
Synaptotagmin VIII	0.143032
Synaptotagmin V	0.143032
ADHB	0.142872
CRCM	0.142761
ST2	0.142755
CROC-4	0.14228
CLK1	0.142227
ABX-MA1	0.14221
Hn1	0.142201
Liprin beta1	0.142032
CRIP2	0.141938
NRBP2	0.14193
Tmem50b	0.141809
ROBO3	0.141689
MYH16	0.141685
MYH15	0.141685
ZNF423	0.141662
LISCH7	0.141639
OLFML2A	0.141623
GLCE	0.141444
PPA5	0.141378
Neuritin1	0.141374
Mxi1	0.141298
Dolastatin 10	0.141277
Osteoprotegerin extracellular region	0.141174
SEMA3G	0.141112
RRH	0.141083
LAF4	0.141079
CCL22	0.140833
PMCA1	0.140753
SEMACAP3	0.140679
PLA2G7	0.140607
USP16	0.140565
MID1	0.140416
C1s	0.140397
GABA-B receptor	0.140283
ZNRD1	0.140269
FGF13	0.140244
GATM	0.140045
Aquaporin 1	0.139839
Myt1L	0.139593
ANP32E	0.139587
ASAH2	0.139571
MCR	0.139554
PCDHA5(CNR6)	0.13951
PCDHA10(CNR8)	0.13951
CD8 alpha	0.139505
RPL41	0.139486
SERPINB7	0.139424
CNTF receptor	0.139401
PRR11	0.139381
CTE2	0.139322
TMEM55A	0.139297
LDB2	0.139288
ARMCX6	0.139193
HYPA	0.139176
TAFII150	0.139144
Calponin-1	0.139128
GFM1	0.139075
TMEM24L	0.139074
MYO5C	0.139063
Custirsen	0.138951
Benzimidazole alpha-V/beta-3 integrin receptor antagonists	0.138902
DHRS3	0.13889
SLC2A6	0.138433
PUR4	0.138432
SDHC	0.138418
NBR1	0.138377
PU.1	0.138252
ZNF204	0.138234
FIBL-6	0.138182
Hepcidin	0.138168
c-Fos	0.138156
Frizzled	0.13812
Olaratumab	0.13796
MAP7D3	0.13793
PA200	0.137879
PSMA8	0.137879
SHOX2	0.137767
PNPH	0.137617
FGR	0.137527
PLK2	0.137336
TMSL8	0.137328
AKIRIN2	0.137273
ME3	0.137191
GM2A	0.137133
AIM (CD5L)	0.136991
Fibulin-3	0.136971
PGM2L1	0.136971
TEX14	0.136971
KRTAP7-1	0.136971
FA47E	0.136971
C10orf119	0.136935
SELENBP1	0.136824
eEF1D	0.136813
GCST	0.136777
LEC1	0.1365
Galectin-9	0.136408
GSDMDC1	0.136316
SDPR	0.136253
Ephrin-A	0.136149
PLUNC	0.136145
Vedolizumab extracellular region	0.136084
ZNF257	0.136079
Zwilch	0.136049
OSBPL7	0.135877
GSTA4	0.135822
Belimumab	0.135782
ANKRD29	0.135739
NUBP1	0.135715
SGOL2	0.135711
Intetumumab extracellular region	0.135666
MASTL	0.135246
COG4	0.135123
alpha-3/beta-1 integrin	0.135122
PR48	0.135056
AATC	0.134934
MC-CPA	0.134917
RERG	0.134916
RPL36A	0.134574
Chk1	0.134488
C9orf46	0.134475
HPK38	0.134469
AMPL	0.134438
Clenoliximab	0.134378
SP1	0.134348
CTP synthase	0.134121
TGF-beta receptor type III (betaglycan)	0.133939
PFD4	0.13393
MMSA	0.133832
Melittin	0.133523
Pellino 2	0.133469
MAP6	0.133427
Protein F (HCV)	0.133345
SPEB	0.133334
Synaptotagmin X	0.133079
PHF19	0.133002
Multimerin	0.132991
ARF-related protein	0.132965
GFG-1	0.132965
Cyr61	0.132886
PPP1R12C	0.132752
JAM2	0.132553
DDEF2(PAG3)	0.132543
FIC1	0.132531
RPL36AL	0.132521
PSAT	0.132479
PTG	0.132473
miR-1257	0.132398
ADAMDEC1	0.132181
SIA10	0.132107
INDO	0.132088
PNCK	0.132062
TM601	0.131929
PIR51	0.131926
Granzyme K	0.131669
ZNF641	0.131612
SPI1620 extracellular region	0.131591
Mucin 7	0.131582
GGH	0.131257
Gm5972	0.131071
GBP1	0.130937
DR6(TNFRSF21)	0.130842
JunD/c-Fos	0.130793
C6orf173	0.130744
Elongin B	0.130446
Kir1.2	0.130413
NI0401 extracellular region	0.130358
C2orf40	0.1303
FHL1 (SLIM1)	0.130266
mtNOS1	0.130245
SLC7A5	0.13023
NT5C3	0.130042
CIDEC	0.129937
RGS16	0.129876
COPD	0.129471
MUNC18	0.129458
c-Jun/Fra-1	0.129449
CD1b	0.129396
PYDC1 (POP1)	0.12907
ERAL1	0.12903
Histone H2AC	0.128845
ECM29	0.128755
CDCA2	0.128735
NAT-1	0.128702
EBF3	0.128684
TISB	0.128677
RBP4	0.128674
CRLF2	0.128666
CDK1 (p34)	0.128656
STAT1	0.128596
BCAT1	0.128511
DOHH	0.128447
Fc alpha/mu receptor	0.128353
Ubiquinol intracellular	0.128295
KCNH8	0.128031
IMP4	0.128
PDK4	0.127873
SAKS1	0.127828
GPX3	0.127825
Adamantan-amide HSD11B1 inhibitors	0.127577
PDE2A	0.127468
EGFL7	0.127404
DCC1	0.127357
WASF3 (WAVE3)	0.127329
C1r	0.12728
CRTAP	0.127058
SLICK	0.126963
SHANK3	0.126546
AASS	0.126461
8ODP	0.12634
KLF8	0.126226
ACAT2	0.126114
ZPR9	0.126045
MxB	0.12604
Sulfamato hydroxamic acid mmp-2 inhibitors	0.125832
PCNT1	0.125778
CEGP1	0.125707
MYRIP	0.125659
QM	0.125605
Antigen KI-67	0.125569
MPEG1	0.125504
SF3B2	0.125477
CGAT1	0.12529
EAP30	0.125256
RPS29	0.125162
PDZD11	0.12506
CHSTC	0.124967
TPR	0.124923
AKR1C3	0.124777
JPO1	0.124762
SLC22A3	0.124696
DBI	0.12467
PCOLCE	0.124305
Indolinone derivatives, PDGFR inhibitors	0.124132
CDP860	0.124132
VAI (HAdV12)	0.124049
STRBP	0.124049
2-Aminopurine intracellular	0.124049
ATPI	0.123682
CUX1 (p110)	0.123514
Endomucin	0.123502
FAT4	0.123305
AGAL	0.123288
TRX1	0.12322
Zanolimumab	0.12322
C1qa	0.123031
Desmin	0.122972
T-bet	0.122871
DNA	0.122863
ASCT1 (SLC1A4)	0.122827
KMO	0.122796
NRK1	0.122668
AKR1C2	0.122368
NDPK A	0.12223
Glembatumumab	0.122222
CNKSR3	0.122181
SLC14A1	0.122153
FR-beta	0.122078
TREX1	0.122074
Histone H1.3	0.121767
CapG	0.12148
Zinedin	0.121467
Pcdh19	0.121221
Larp6	0.121112
PIRB	0.12106
Coagulation factor XIII	0.12104
CAP-G	0.120901
ATP5D	0.120769
ZPR1	0.120471
RPB7.0	0.120313
SLC31A2	0.120288
CBX7	0.12006
sFasL	0.119958
IFI56	0.119938
HoxC10	0.119912
SIL	0.119657
CCL5	0.119588
Fascin	0.119454
USP17	0.119348
PSP	0.119192
AMOTL1 (Jeap)	0.119166
FBXL7	0.118535
TOP2	0.11833
ANKRD57	0.118268
DUS2	0.118208
Polymerase (HBV)	0.118142
C8alpha	0.118119
eEF2	0.117974
MYL5	0.117927
C3orf14	0.117885
c-Jun/c-Fos	0.117846
RPL13	0.117475
RPLP1	0.117475
RPL37A	0.117475
Elk-1	0.117428
DR1	0.117418
RPTPkappa	0.117362
APOC2	0.117354
AKAP8	0.117195
Casein kinase II, alpha chains	0.117115
L2 minor capsid protein (HPV16)	0.11711
HSD11B1	0.116981
TB402	0.116961
Thienopyridine derivatives, antagonists of VEGF-R2	0.116616
Bivatuzumab	0.116573
Histone H1.5	0.116363
Emi2	0.116351
GPR37L1	0.115661
PICH	0.115586
SZF	0.115469
USP47	0.115406
WDR45	0.11531
Stabilin-1	0.114926
Rusalatide	0.114826
Txl	0.114576
Calgranulin B	0.114501
p63	0.114254
Nesprin 3	0.114161
VAMP3	0.114119
OSR2	0.114102
AIPL1	0.113992
CNOT6	0.113988
ILT7	0.113984
G-protein beta-3	0.113898
DC-SIGNR	0.11384
Guanylate cyclase	0.113753
ABP1	0.113672
NHP2-like protein 1	0.113669
TTC1	0.113244
CENP-F	0.113064
TRIP13	0.112991
PAFAH gamma	0.112932
PUM1	0.112812
CD8 beta	0.112775
Acta2(rat)	0.112709
IL-18BP	0.112684
HBP	0.111973
HSP47	0.111866
PUR6	0.11185
Phospholamban	0.111772
FKHR	0.111328
DZIP3	0.111316
MN1	0.111239
COL5A2	0.111182
p21	0.11111
AML1 (RUNX1)	0.111066
ANKRD17	0.11103
C1qc	0.110828
ATP5A	0.110239
YY1	0.110213
Glycoprotein B (HHV5)	0.11013
MTHFD2	0.110102
D-Pantetheine 4'-phosphate residue intracellular	0.110013
SF3B1	0.109738
FBH1	0.109522
Alfimeprase	0.109501
Formin	0.109437
Metallothionein-1M	0.109398
Metallothionein-1L	0.109398
MA1C1	0.109331
[truncated: 17,131 more rows]

## Sheet: Idiopathic Pulmonary Fibrosis
Network Object Name	Prediction	Known Target
PTPR-beta	1.9187
NET1(TSPAN1)	1.61497		Legend:
Neuroglycan C	1.5707		Network Object Name = Name in Metabase
PAPA1	1.53777		Prediction = Score that the Network Object received from the regression model
PAPP-A	1.28268		Known Target = Drug target for the disease
IIP45	1.28036
APOA5	1.28036
G-protein beta1/gamma2	1.18522
ARF6	1.10905
Myelin basic protein	1.02961
G-protein alpha-i1	1.00819
STAT6	0.984692
alpha-6/beta-1 integrin	0.955537
ARF1	0.945468
SF1	0.931716
PTPR-zeta	0.887281
Azurocidin 1	0.821103
HSF1	0.809151
DR6(TNFRSF21)	0.764541
mTORC1	0.748295
N-Myc	0.738549
Midkine	0.706293
Amyloid beta 42	0.695542
NOTCH2	0.669395
miR-126	0.650335
IBP5	0.645896
alpha-4/beta-1 integrin	0.63307
PLC-beta2	0.631055
IBP4	0.504986
IBP2	0.495809
CoREST	0.470145
Kallikrein 5	0.464383
Kallikrein 2	0.458522
Kallikrein 14	0.443308
microRNA 31	0.437348
IBP1	0.435679
IBP6	0.403817
Chondroitin 4'-sulfate extracellular region	0.393828
LRP6	0.381662
TEC	0.374336
AP-4	0.368172
Cathepsin G	0.367016
c-Myc	0.361657
Bim	0.348494
SETDB1	0.347138
Contactin 2	0.34203
SUZ12	0.340145
Pleiotrophin (OSF1)	0.327577
Calpain 2(m)	0.320158
STAT3	0.319816
PPAR-alpha	0.31751
AP-2A	0.313499
NRSF	0.30666
BCR/ABL fusion protein	0.299332
PRG2	0.28595
c-Fos	0.283758
EZH2	0.280299
alpha-5/beta-1 integrin	0.279305
PPAR-gamma/RXR-alpha	0.273912
FOXC1	0.273716
Leukocyte elastase	0.273544
Androgen receptor	0.262024
Cathepsin D	0.258388
PPAR-beta(delta)	0.256882
ITGA5	0.251394
Beta-catenin	0.24762
CDC18L (CDC6)	0.24115
KIAA1110	0.23638
VacA (H. pylori)	0.235765
ESR1 (nuclear)	0.231805
STAT5A	0.230978
STAT5	0.227445
FKHR	0.223836
FOXO3A	0.217015
Brca1	0.216409
STAT5B	0.212481
ITGA6	0.210279
GCR-alpha	0.207978
VE-cadherin	0.202628
TCF7L2 (TCF4)	0.200507
CBP	0.200497
NeuroD1 (NDF1)	0.197558
MEK1(MAP2K1)	0.195629
Lef-1	0.193109
Kallikrein 4	0.191924
DNER	0.191417
CDC20	0.191129
C/EBPbeta	0.188795
Tcf(Lef)	0.18736
HDAC1	0.183999
HDAC6	0.183898
NOXO1	0.183435
ELMOD2	0.182761
GATA-4	0.182371
PtdIns(3,4,5)P3 intracellular	0.181851
p300	0.180294
ITGB1	0.177334
Plasmin	0.174423
Shc	0.173025
GSK3 beta	0.172852
Rac1	0.17275
PKA-cat (cAMP-dependent)	0.172285
MDM2	0.171002
SUMO-1	0.169398
H-Ras	0.167767
FAK1	0.166642
NF-AT1(NFATC2)	0.16655
DDEFL1 (ACAP4)	0.166053
HIF1A	0.165626
ERK2 (MAPK1)	0.163988
GLI-1	0.162242
SMAP2	0.16221
CENTB2	0.162072
WDR26	0.161616
SHP-2	0.160684
Kallikrein 3 (PSA)	0.160405
STAT4	0.160146
DDEF2(PAG3)	0.159641
IRF1	0.159197
NCOA1 (SRC1)	0.158879
G-protein alpha-q	0.158686
SP3	0.158176
GRB2	0.157852
PLK1	0.157529
BTG2	0.157374
L1CAM	0.155092
PU.1	0.154973
alpha-V/beta-3 integrin	0.154697	x
STAT2	0.153693
SMAD1	0.153141
Caspase-3	0.152754
E2F1	0.150104
ERK1/2	0.149845
C/EBPdelta	0.148216
VEGF-A	0.14784
PKC-alpha	0.147687
SLC19A2	0.147337
Bcl-3	0.146596
Fibronectin	0.146588
ERK1 (MAPK3)	0.146367
TGF-beta receptor type I	0.146338
NANOG	0.146066
GATA-3	0.14392
p63	0.142662
PKC-delta	0.14206
Amyloid beta	0.141283
c-Myb	0.140462
ARF5	0.140184
GLI-2	0.139585
PSD2	0.139023
JunB	0.138902
NF-AT3(NFATC4)	0.137871
RhoA	0.136987
p21	0.134767
SOX9	0.13469
p27KIP1	0.133654
NS5A (HCV)	0.133123
IQSEC2	0.132849
MEF2C	0.132501
PI3K reg class IA (p85-alpha)	0.132229
IKK-alpha	0.132152
CSX (Nkx2.5)	0.132065
G-protein beta1/gamma1	0.130938
NUR77	0.130839
ARFGAP2	0.130719
GATA-1	0.130191
Bcl-XL	0.129642
G-protein alpha-s	0.129576
PLEKHG2	0.129476
Ca('2+) cytosol	0.129212
ELAVL1 (HuR)	0.129183
Insulin receptor	0.128286
PLC-gamma 1	0.128022
Rb protein	0.127509
JNK1(MAPK8)	0.127316	x
SREBP1 (nuclear)	0.127129
TGF-beta 3	0.127056
MMP-9	0.127041
PI3K reg class IA	0.127003
Matrilysin (MMP-7)	0.126582
HNF3-beta	0.126452
G-protein alpha-q/11	0.126438
G-protein alpha-i family	0.126349
Lyn	0.126282
PLAU (UPA)	0.126183
Cyclin D1	0.125399
ESR1 (membrane)	0.125341
gp130	0.125336
CDC14a	0.125098
AFX1	0.124766
Cytohesin3	0.124589
ACAP1(CENTB1)	0.124464
Cytohesin1	0.124363
PAK1	0.124245
Oct-3/4	0.123907
HES1	0.123807
Kallikrein 1	0.123093
WT1	0.12273
Calmodulin	0.12247
CED-6	0.122469
PI3K reg class IA (p85)	0.122217
JAK1	0.122069
Keratin 18	0.121833
PPARGC1 (PGC1-alpha)	0.121156
VDR	0.121123
ACM3	0.121107
TGF-beta 1	0.120475	x
Progesterone receptor	0.120248
SOS	0.119908
Bcl-2	0.119647
Caspase-8	0.119261
HDAC4	0.119139
ETS2	0.118629
HDAC2	0.118629
PLC-beta	0.117792
MYOD	0.117575
IP3 intracellular	0.117521
G-protein beta1/gamma11	0.117443
PAR1	0.117405
TAK1(MAP3K7)	0.117367
GATA-2	0.11683
MEK2(MAP2K2)	0.116814
TGF-beta receptor type II	0.116808
NCAM1	0.116301
FGFR1	0.116295
p38alpha (MAPK14)	0.116133
c-Rel (NF-kB subunit)	0.115991
Prolactin receptor	0.115912
AML1 (RUNX1)	0.115811
ESR2	0.115467
FasR(CD95)	0.115387
ATF-2/c-Jun	0.114576
VCAM1	0.114358
PP2A catalytic	0.114252
SMRT	0.114206
CDK1 (p34)	0.114007
GIT1	0.113829
G-protein beta/gamma	0.113373
IKK-beta	0.113212
Actin cytoskeletal	0.112825
PKC-zeta	0.112783
PLAUR (uPAR)	0.112683
RARalpha	0.112626
RXRA	0.112614
ATF-3	0.112604
JNK(MAPK8-10)	0.112569	x
PtdIns(4,5)P2 intracellular	0.112368
CENTG2	0.111794
MEKK1(MAP3K1)	0.111784
HAND2	0.111675
TNF-alpha	0.111394	x
FosB	0.110913
EPAS1	0.110876
Caveolin-1	0.110729
Kallikrein 9 (KLK9)	0.110147
GS15	0.110086
CrkL	0.110068
GIT2	0.109853
HDAC3	0.109755
ErbB2	0.10921
SORL1	0.109201
SP7	0.109191
Bax	0.108729
PKC-epsilon	0.108358
GluR1	0.108219
1,2-Diacyglycerol intracellular	0.108219
p73	0.108155
IL-6	0.108102
CD44	0.108023
ATF-1	0.107735
14-3-3 sigma	0.107723
Kallikrein 12	0.107631
EGR2 (Krox20)	0.107462
BIG2	0.107327
MeCP2	0.107088
SLUG	0.106987
Centaurin alpha 1	0.10686
TBK1	0.106787
Fra-1	0.106533
Cytohesin2	0.106518
FGFR3	0.106502
miR-31*	0.106437
Smoothened	0.106271
PDK (PDPK1)	0.106155
YY1	0.106133
Calreticulin	0.105997
PLC-delta 1	0.105856
HSP90	0.105641
Beta-arrestin1	0.105517
ARAP1	0.10542
A2M receptor	0.105408
Elk-4	0.105381
Kallikrein 15	0.105367
Kallikrein 6 (Neurosin)	0.105342
Stromelysin-1	0.105197
c-Cbl	0.105118
E-cadherin	0.105099
Thrombospondin 1	0.10506
MMP-2	0.104927
PCAF	0.104494
SHP-1	0.104458
Filamin A	0.104281
KLF4	0.104002
iNOS	0.103597
MYOG	0.103348
PDGF-R-alpha	0.102937
IKK-gamma	0.10228
BRG1	0.102033
Semenogelin II	0.101909
TLR4	0.101844
Inositol 1-phosphate intracellular	0.101834
CRK	0.101607
PTEN	0.10151
GOS-28	0.10137
Pyk2(FAK2)	0.101234
RET	0.101094
CDC42	0.100934
Cathepsin C	0.100254
Delta-type opioid receptor	0.100111
RUNX3	0.100075
SDF-1	0.100013
IFN-alpha/beta receptor	0.0999987
p38 MAPK	0.0998499
LAMA5	0.0998325
DNMT3A	0.0998213
SOX2	0.0996787
Kallikrein 8	0.0995301
MNT	0.0993889
PKC	0.0992617
AP complex 4	0.0990454
DKK1	0.0989629
RBP-J kappa (CBF1)	0.0987667
PIKE(CENTG1)	0.0987387
CXCR4	0.0986736
IFN-gamma receptor	0.0986521
SMAP1	0.0986359
G-protein alpha-11	0.0982851
AKT1	0.0982757
GRK2	0.098214
FGFR2	0.0981847
DACT3	0.0979898
MEF2A	0.097979
GBR1	0.0978524
mTOR	0.0975503
IFN-gamma	0.0974219
NOXA1	0.0974188
CDK2	0.0973922
APP	0.0969329
MMP-12	0.096865
HIF-1	0.096758
N-CoR	0.096686
Tissue kallikreins	0.0966338
T-bet	0.0965626
LAPTM4B	0.0962676
VHL	0.0960598
IKK-epsilon	0.0958935
Beta-arrestin2	0.0957347
PRSS11 (HtrA1)	0.0956412
FOXM1	0.0951366
G-protein gamma 2	0.0950971
IL-2	0.094845
DDEF1	0.0947242
CREM (activators)	0.0945616
Sirtuin1	0.0945186
G-protein alpha-i2	0.0943287
SHP	0.0943066
HSP70	0.0941503
PKC-beta	0.0940475
Kir3.1	0.0939822
HGF	0.0939096
Alpha 1-antitrypsin	0.0938762
Semenogelin I	0.0938329
Rac3	0.093711
Laminin 1	0.093692
FBXO8	0.0934945
Calpain 1(mu)	0.0931418
Collagen IV	0.0930623
HNF3-alpha	0.0929329
Paxillin	0.0925796
Tat (HIV-1)	0.092482
ZFP36L2	0.0922815
SOX10	0.0920739
VAV-1	0.0920637
microRNA 122a	0.0919927
JAK3	0.0919198
GLI-3	0.0917918
PKA-reg (cAMP-dependent)	0.0916497
G-protein alpha-i3	0.0915024
PSD	0.0914048
Heparin extracellular region	0.0913639
NF-kB p50/p50	0.09131
Syk	0.0911688
NCOA2 (GRIP1/TIF2)	0.0911252
YKT6	0.0910913
HMGI/Y	0.0909379
ACM2	0.0908073
MITF	0.090767
Alpha-2A adrenergic receptor	0.0905684
DNMT1	0.0905312
CaMK II	0.0905088
Kallikrein 13	0.0904915
TRAF6	0.0904354
Coatomer	0.0904196
ELF4	0.0903835
HAND1	0.0902981
Polycystin	0.0900283
Pdx-1 (IPF1)	0.0899627
miR-31	0.0899264
FOXP3	0.0897793
Osteopontin	0.0897281
TEF-1	0.0896495
Lck	0.089441
TrkA	0.089311
PITPNC1	0.0893073
GRP-R	0.0892716
Fyn	0.0891537
FRS2	0.0891129
IL-6 receptor	0.0889745
p16INK4	0.0888951
ROR-gamma	0.0888198
MMP-13	0.088782
ROR-alpha	0.0887089
PI3K cat class IA (p110-beta)	0.0886672
TBP	0.0885764
PLD1	0.0885656
TR-alpha	0.0885537
Coagulation factor X	0.0885269
Cyclic AMP intracellular	0.0882779
Tenascin-C	0.0882162
IRF8	0.0880643
TRAF1	0.0879822
DOK1	0.0879064
APCS	0.0877837
ELF3	0.0877609
AIP1 (DAB2ip)	0.0876591
I-kB	0.0875336
SSTR2	0.0874326
ALK	0.087382
Laminin 5	0.087164
ADAM17	0.0870882
PDGF-B	0.08705
HEY2	0.0868598
LSD1	0.0864064
RGS12	0.0863609
G-protein alpha-o	0.0862203
MMP-1	0.0861939
POR1	0.086186
Laminin 11	0.0861001
p38beta (MAPK11)	0.0860984
Tissue factor	0.0858982
RelB (NF-kB subunit)	0.0858379
c-Kit	0.0858246
MEF2D	0.0858219
LRH1	0.0857759
PI3K cat class IA	0.0857414
FXR/RXR-alpha	0.0851975
PDGF-A	0.0851061
E2F4	0.0848595
Apo-2L(TNFSF10)	0.0848272
RANKL(TNFSF11)	0.0845421
Collagen I	0.0845015
PDGF receptor	0.0844053
PI3K reg class IA (p85-beta)	0.0842985
AHR	0.0842471
BMP4	0.0842055
ADAM10	0.0841386
DLL1	0.0841014
CREB1	0.0840322
BMP7	0.0839514
PIP5KII	0.0839041
PLD2	0.0838203
Mu-type opioid receptor	0.0836336
NIK(MAP3K14)	0.0835597
CD40L(TNFSF5)	0.0834006
GFI-1	0.0833967
NEPH1	0.0833483
Kallikrein 7	0.0832701
CD14	0.0832009
HB-EGF	0.0830898
Jagged1	0.0829453
Huntingtin	0.0829253
PREX1	0.0829216
HDAC5	0.0828974
TERT	0.0828959	x
MEK4(MAP2K4)	0.0828881
NF-AT4(NFATC3)	0.0828593
PAI1	0.0827966
RhApo2L	0.0825404
gamma-Secretase complex	0.0824274
alpha-3/beta-1 integrin	0.082395
Cytohesin4	0.0823301
USF2	0.0822729
ARHGAP10	0.082234
C1qa	0.0822334
STAP-2	0.0822078
AGTR1	0.0822049	x
c-Abl	0.0822025
USP6	0.0821274
ASK1 (MAP3K5)	0.0819802
NOTCH1 (NICD)	0.0818995
Frizzled	0.0817889
PADI2	0.0817698
Tyk2	0.0817339
IFN-beta	0.0816506
Talin	0.0812817
alpha-2/beta-1 integrin	0.0812715
Cathepsin B	0.0812589
BDNF	0.0809581
FasL(TNFSF6)	0.080725
MYEF2	0.0807073
ADAM28	0.0806582
Caspase-7	0.0805276
PSD4	0.0803012
MEK6(MAP2K6)	0.0801995
PAX5	0.080147
Itch	0.080096
p22-phox	0.0800823
LPL	0.0800754
Beta-2 adrenergic receptor	0.0799277	x
E2A	0.0797924
CDX2	0.079781
PAX6	0.0797176
PI3K cat class IA (p110-alpha)	0.079651
ITGB3	0.0795812
PLC-gamma	0.079511
Thrombin	0.0793647
MMEL1	0.0792972
ID2	0.079184
Oncostatin M	0.0791581
ATF-4	0.0791556
PTPR-alpha	0.079068
14-3-3 beta/alpha	0.0789881
Antileukoproteinase 1	0.0788978
NCOA3 (pCIP/SRC3)	0.0788893
Rab11-FIP4	0.0788841
TANK	0.0786658
X protein (HBV)	0.0784041
CHIP	0.0783021
PI3K reg (p87-gamma)	0.0782537
p190RhoGAP	0.0782394
AP complex 3	0.0781607
NO intracellular	0.0780836
PP6C	0.078077
EXO70	0.078
OLIG2	0.0779943
MAF1	0.0778914
PPP2R2A	0.0778687
TGF-beta 2	0.0775683
FGF10	0.0775558
AKT2	0.0774365
Plasma kallikrein	0.0772337
FZD5	0.0772243
SLC3A2	0.0770679
Collagen II	0.0770443
DMRT1	0.0770259
Parkin	0.0770037
2012-10-02	0.0769594
PLAT (TPA)	0.0766392
IL-1 beta	0.0766328
Calcipressin 1	0.0766068
ERG	0.0765357
Syntaxin 1A	0.0765206
TRIP2	0.0763989
DEC1 (Stra13)	0.0763556
ARAP3	0.0762941
PAR2	0.0762899
Nkx2.2	0.0762775
LIF receptor	0.076273
ZC3H4	0.0762619
nAChR alpha-7	0.076151
Adenylate cyclase	0.0761029
APP-C99	0.0760809
NGFR(TNFRSF16)	0.0759723
Prolactin	0.0759524
SNAP-25	0.0759082
PIAS4	0.0758681
EPI64	0.0758547
ErbB3	0.0758504
G18	0.0757306
2012-10-01	0.0757205
TR-beta1	0.0756895
NF-kB p65/p65	0.0756875
IMPK	0.0756633
IFN-kappa	0.0756516
EGF	0.0756414
HHEX (PRH)	0.0755545
GCKR(MAP4K5)	0.0754017
p38gamma (MAPK12)	0.0753398
TLR2	0.0752663
CDK5	0.0752427
PI3K cat class IB (p110-gamma)	0.075194
Nucleophosmin	0.0750535
c-Maf	0.0750307
HEY1	0.0748474
CFTR	0.0747319
HNF1-alpha	0.0747042
ARFGAP1	0.0746569
Casein kinase II, alpha chains	0.0746528
CDK4	0.0746403
CTGF	0.0745699	x
COPA	0.0744087
ARIX	0.0742828
Calcineurin A (catalytic)	0.0742662
LIPIN1	0.0742158
Angiotensin II	0.0741773
TBX3	0.0740459
Fibrinogen (fibrin)	0.0739301
IL-8	0.0738689
PEA3	0.0738015
LXR-beta	0.0737179
SPINK6	0.0736861
RACK1	0.0736191
c-FLIP (L)	0.0735817
ALK-2	0.0734945
E2I	0.0734187
SOX17	0.0733038
PKR	0.0733008
SOCS1	0.073297
Laminin 8	0.0732849
TITF1	0.0732565
IL-10	0.0728187
B-Raf	0.0728105
FGF2	0.0727661
JunD	0.0727052
TOM1	0.0724954
Casein kinase I alpha	0.0723552
SOCS3	0.0721566
ID1	0.0720844
CNR1	0.0718734
microRNA 126	0.071867
IKK (cat)	0.0718291
LEKTI	0.0717102
miR-155	0.0716366
QKI	0.0715477
MMP-14	0.0714994
Furin	0.0714062
TNF-beta	0.0713617
Survivin	0.0713433
MKP-1	0.0712827
Aurora-A	0.0712356
ER81	0.0711457
Pitx2	0.0710853
ZNF217	0.0710665
ADAM9	0.0710522
SMAD5	0.0709893
NOX1	0.0709636	x
Dsh	0.0709519
CD40(TNFRSF5)	0.0709147
BIG1	0.0709079
Casein kinase II, alpha chain (CSNK2A1)	0.0709011
TGF-alpha	0.0707955
Laminin 10	0.0707683
IBP3	0.0707669
Keratin 16	0.0706432
HSP90 alpha	0.0706426
MKK7 (MAP2K7)	0.0706222
HNF4-alpha	0.0702662
PTHR1	0.070218
ERR1	0.0701861
PDGF-R-beta	0.0700462
E2F2	0.0700395
MEK3(MAP2K3)	0.0697854
NFKBIA	0.0695538
ARF3	0.0694152
Zn('2+) extracellular region	0.0694111
NOTCH1 receptor	0.0693772
MLK3(MAP3K11)	0.069376
Legumain	0.069263
Kallikrein 11	0.0692449
14-3-3 epsilon	0.06919
DLL4	0.0690187
Cyclin B1	0.0689811
Vitronectin	0.0689602
Pin1	0.068864
SOX5	0.0688509
SERPINB6	0.0688229
SOX4	0.0687732
ADAM12	0.0687723
Dicer	0.0687498
IL-4	0.0687271
NR2B	0.0687087
hASH1	0.0687008
BLIMP1 (PRDI-BF1)	0.0686971
BMP2	0.0686327
GATA-6	0.0686096
CD22	0.0686046
Kir3.4	0.0684947
DNMT3B	0.0684854
IQSEC1	0.0684836
C1q	0.0683695
SMAD7	0.0683457
AP-2C	0.0683127
ALK-4	0.0681413
Neuroserpin	0.0680471
TSH receptor	0.0680174
Epo receptor	0.0679195
Kir3.2	0.0678707
LIF	0.0678326
TRAF5	0.0677705
TFEB	0.06774
BMI-1	0.0677165
FMR1	0.0676957
Cathepsin L	0.0676771
Inositol 1,4-bisphosphate intracellular	0.0676408
Mapatumumab	0.0676142
2012-03-05	0.0675693
PLC-gamma 2	0.0675573
SHH	0.0675451
C/EBP zeta	0.0674472
Granzyme B	0.0673946
SUMO-2	0.0672911
GCNF	0.0672165
Rac2	0.0671676
26S proteasome (20S core)	0.067123
Axin	0.0669553
MyD88	0.0669388
ACM1	0.0669285
PTPRF (LAR)	0.0668553
ARF4	0.0668184
ATM	0.0667426
PAK5	0.0667308
DROSHA	0.0666948
Bcl-6	0.066661
TRPM7	0.0666103
Pappalysin-2	0.0665907
COX-2 (PTGS2)	0.0665672
CREM (repressors)	0.0664648
Protein C inhibitor	0.0663836
CD45	0.0662926
PACE4	0.0662392
GBF1	0.0661142
FPRL1	0.0660893
Ca('2+) extracellular region	0.0660757
CtBP1	0.0659884
HCD2	0.0659628
LRP5	0.0658675
OX40(TNFRSF4)	0.0658392
ARFGAP3	0.0658321
PRAS40	0.0657685
Galpha(s)-specific calcitonin GPCRs	0.0657539
Exportin 5	0.0656636
NAB2	0.0654713
ULK1	0.0654451
FIH-1	0.0654162
SCAMP2	0.0652702
hnRNP A2	0.0652316
ATP6V0C	0.0651687
NLK	0.0651016
PTBP1	0.0650087
Tip60	0.0649217
NRF2	0.0648985
COUP-TFII	0.0648593
ADAM19	0.0648088
FSH-beta	0.0646532
PIAS2	0.0646139
OSM receptor	0.0645958
PARP-1	0.0644558
VEGFR-1	0.0643264	x
GLI-3R	0.0641789
PPAR-alpha/RXR-alpha	0.0641635
HRPT2	0.064128
TGIF	0.064127
IMP2	0.0640275
Leptin receptor	0.0639798
microRNA 21	0.0639765
BAFF(TNFSF13B)	0.0638524
LTBR(TNFRSF3)	0.0637906
Heparin intracellular	0.0637358
PUR-alpha	0.0636644
c-IAP2	0.0636536
N-type Ca(II) channel alpha1B	0.0636216
PTP-MEG2	0.0636149
STK3	0.063516
p15	0.0634719
DLX5	0.0634623
SUFU	0.0634034
ISGF3	0.0632499
COL1A1	0.0632389
MAML1	0.0631467
APC/hCDH1 complex	0.063052
PIAS1	0.0629868
TGM2	0.0629565
DAXX	0.0629439
ILK	0.0629386
FXR	0.0628854
TWEAK(TNFSF12)	0.0628794
Tuberin	0.062832
MIP-1-alpha	0.0628121
p14ARF	0.062761
Sin3A	0.0627434
EWS/WT1 fusion protein	0.0626842
CTCF	0.0625199
IP3R1	0.062486
M-CSF receptor	0.0624728
miR-203	0.0624484
ATH1	0.0624479
GlyRA1	0.0623538
ZAP70	0.0623318
beta-TrCP	0.0622938
IL8RA	0.0622754
MUC1	0.0622577
p47-phox	0.0621628
Somatostatin	0.0621252
Versican	0.0621148
CDC37	0.0620007
WNT	0.0619696
p120GAP	0.061931
STAP-1	0.0619135
Galectin-8	0.0618904
HTR1A	0.0618316
Dermatan 4'-sulfate intracellular	0.0617522
MMP-8	0.0617205
STK4	0.0617179
miR-34a	0.0617116
OX40L(TNFSF4)	0.0616451
eNOS	0.0616299
4E-BP1	0.061621
MN1	0.0616063
TL1A(TNFSF15)	0.0615562
SHIP	0.0614715
NCOA4 (ARA70)	0.0614136
HES5	0.0613944
ActRIIA	0.061264
PKD1L1	0.0611446
ZNF555	0.0611318
BMPR1B	0.0609697
C/EBPepsilon	0.0609586
Laminin 2	0.0609527
TLK1	0.0608341
Rab11-FIP3	0.060767
PAX2	0.0607033
RIP140	0.0606855
GAB2	0.0605949
COUP-TFI	0.0604681
CCL5	0.0604435
NMB-R	0.0602773
DAX1	0.060256
Miz-1	0.060229
GM-CSF	0.0602071
CD28	0.0601878
BCMA(TNFRSF17)	0.0601599
p130	0.0600481
IRF4	0.0600286
XIAP	0.0599783
RAP-1A	0.0598886
NOTCH2 (2ICD)	0.0598145
FGFR4	0.0597587
Galpha(q)-specific peptide GPCRs	0.0596429	x
APC protein	0.059603
Hck	0.0595826
p19	0.0594916
Nef (HIV-1)	0.0594514
MSX1	0.0594136
Transthyretin	0.0594035
GRP78	0.0593732
FN14(TNFRSF12A)	0.0593311
Sequestosome 1(p62)	0.0592948
Kalirin	0.0592546
CHSTC	0.059234
CHSTB	0.059234
IP3 receptor	0.0592162
APRIL(TNFSF13)	0.059188
PDGF-D	0.0591698
VEGFR-2	0.0589975	x
HDAC11	0.058896
Antithrombin III	0.0588858
CYP19	0.0588252
MMP-25	0.0586919
alpha-V/beta-1 integrin	0.0586407	x
KLF5	0.0586027
DAB2	0.0585434
CCL23	0.0585079
PTCH1	0.0584733
Activin A	0.0582345
TFF1	0.0581537
BMP receptor 2	0.0581526
AP-2	0.0580864
miR-29b	0.0580628
A2M	0.0580202
PTP-1B	0.0580034
PIP5K1A	0.0579399
N-cadherin	0.0579323
CDC25B	0.0578797
CCR5	0.0577823
Nucleolin	0.0577722
Fc gamma RII beta	0.0575741
MEF2	0.0575393
CSF1	0.0575157
Somatotropin	0.0575089
Desmoglein 1	0.0575051
WNT3A	0.0573564
JunD/c-Fos	0.0573284
SHMT2	0.0573135
CDC25A	0.0572384
G-protein beta-1	0.057091
MLL1 (HRX)	0.0570614
TrkB	0.0569513
Amphiregulin	0.0569434
CD4	0.0568729
p70 S6 kinase1	0.0568561
AUF1	0.0568351
microRNA 9-3	0.0567802
DEPTOR	0.0567378
Membrin	0.0567246
WNT1	0.0567202
MBD2	0.0567127
PKD1L2	0.0567117
Neuropilin-1	0.0566697
Cullin 1	0.0566679
SAM68	0.0566485
Endothelin-1	0.0565512
Dopamine D3 receptor	0.0565172
Dopamine D1A receptor	0.0563974
TFIID	0.0562222
Adenylate cyclase type V	0.0562145
NF-Y	0.056191
Vimentin	0.0561452
RGS14	0.0561248
RIC8A	0.0560586
GGA	0.0560282
CCL3L1	0.0560123
Myeloblastin	0.0559782
Hedgehog	0.0559109
p67-phox	0.0557631
NGF	0.0557132
PP2A cat (alpha)	0.05569
IL-2 receptor	0.0556871	x
ICAM1	0.0556821
TIEG1	0.0556551
RGS4	0.0555811
COL1A2	0.0555525
PKA-cat alpha	0.0555311
Elastin	0.0553761
p130CAS	0.0553344
S1P1 receptor	0.0553105
SKP2	0.0553074
C3G	0.055201
alpha-V/beta-5 integrin	0.0551497	x
Max	0.0550579
SERPINA3 (ACT)	0.0550463
HTR2A	0.0550309
DOK2	0.0550106
JNK2(MAPK9)	0.0550057	x
TNF-R2	0.0548798
AP complex 1	0.0547172
PAK6	0.0547155
G-CSF	0.0547067
Laminin 6	0.0546933
PSF	0.0546561
GSK3 alpha/beta	0.0546418
PRDM5	0.0546143
BMPR1A	0.0546126
CLOCK	0.0544528
ERF	0.0544122
TR4	0.0543514
CCL2	0.0543077	x
GBL	0.0542008
RPE65	0.0541696
PTPD1	0.0541531
TIF1-beta	0.0541349
PML	0.0541094
LIGHT(TNFSF14)	0.0540829
TBX2	0.0539792
CITED2	0.0539784
4E-BP2	0.0539655
Alpha-actinin	0.0538304
BRM	0.0538048
TAB1	0.0537977
ActRIIB	0.0536169
Epo	0.0536107
SUMO-3	0.0535937
PIT1	0.0535861
BACE1	0.0535456
SGK1	0.0535381
Menin	0.0535135
Insulin	0.0534958
14-3-3 zeta/delta	0.0534948
PP2C alpha	0.0534878
GRB7	0.0534319
APEX	0.0532955
GnRH receptor	0.0531707
RGS6	0.0531417
Neuregulin 1	0.0531191
MafB	0.053094
Tubulin (in microtubules)	0.0529469
K-RAS	0.052879
GAS1	0.0528789
Cyclin G2	0.0528171
Caspase-6	0.0528139
CARM1	0.0527999
Ihh	0.0527286
Dopamine D2 receptor	0.0526458
Prohibitin	0.0526275
DNA-PK	0.0526237
alpha-6/beta-4 integrin	0.0525025
Collagen III	0.0524923
CDC25C	0.0523739
GAB1	0.0523608
CACNA1E	0.0523053
HSPA1A	0.0522932
vIRF-3(HHV8)	0.0521665
NF-AT	0.0521468
ZFP36(Tristetraprolin)	0.0521339
alpha-IIb/beta-3 integrin	0.0521272
FGF1	0.0520873
TY3H	0.0520781
TCF7L1 (TCF3)	0.0520214
PPP2R2B	0.0520123
Tcfl5	0.0519949
PKC-mu	0.0519345
PRMT1	0.0518772
c-Src	0.0518436
Plastin	0.0518266
ErbB4	0.0516599
IRX4	0.0516278
CHD7	0.0515392
IRF5	0.0514851
L-type Ca(II) channel, alpha 1C subunit	0.0513625
Caspase-1	0.0513402
NRF1	0.0513398
ITGB2	0.0513041
GHR	0.0512517
CD80	0.0512479
NF-kB1 (p105)	0.0512149
A20	0.0511979
alpha-9/beta-1 integrin	0.0511894
miR-206	0.0511652
C1s	0.0510765
SP-D	0.051047
Enkephalin A	0.0510331
EWS/FLI1 fusion protein	0.0510095
HSP27	0.0509184
Endostatin	0.0509165
APOA1	0.0509057
LAMG1	0.05089
CRHR1	0.0507745
c-MPL	0.0506968
IRF2	0.0506499
BCAN	0.050648
FBXW11	0.0506283
Girdin	0.0506219
Ganglioside GD3 extracellular region	0.0505674
DVL-1	0.0505585
Clusterin	0.0505527
CIITA	0.050546
CGRP-RCP	0.050529
ZNF145	0.0504759
G-CSF receptor	0.0504571
Tax1 (HTLV1)	0.0504555
Ephrin-B receptor 1	0.0504554
Ubiquitin	0.0504356
LL37	0.0504313
SPZ1	0.0504128
Androstanolone intracellular	0.0503383
FLASH	0.0502148
DNA	0.0502044
E2F5	0.0501631
Raptor	0.0501117
Protein kinase G1	0.050107
FLI1	0.050093
MER	0.0500928
Bak	0.0500525
BOULE	0.050016
E2F3	0.0500153
POMC	0.0500129
MSK1	0.0499813
b-Myb	0.0499378
MTA1	0.049934
Alpha-synuclein	0.0499257
Cyclin E	0.0498627
ELF5	0.0498094
ADAM7	0.0497734
TFCP2	0.0497704
Cyr61	0.0497568
IL8RB	0.0497548
p90RSK1	0.0497431
LZTS1	0.049632
Laminin 4	0.0496204
RARbeta	0.0496118
TPL2(MAP3K8)	0.0496088
UBE2D3	0.0495654
Myocardin	0.0495041
RGS7	0.0494943
TCF7 (TCF1)	0.0494838
C3aR	0.0494676
MIA	0.0494582
NUMB	0.0493993
PLU-1	0.0493982
CALB1	0.0493791
Mcl-1	0.0493786
NOTCH1 (NEXT)	0.0492742
NF-I	0.0492082
PAX8	0.0491978
microRNA 200c	0.0491383
LTB	0.0491018
MAD	0.0490318
BMAL1	0.0490171
CD23	0.0490059
HOXA10	0.0490009
YAP1 (YAp65)	0.0489905
Calmegin	0.0489796
IL13RA1	0.0489556	x
PCNA	0.0488731
PAF1	0.0488604
14-3-3	0.0487995
POU4F1	0.0487988
CUX1	0.0487914
BFL1	0.0487832
Btk	0.0487024
Adenosine A2a receptor	0.0486784
p57	0.0486765
NOXA	0.048666
JAB1	0.048634
Tiam1	0.0486235
IL-15	0.0486041
HMGB1	0.0486003
Activin AB	0.0485579
microRNA 429	0.0485243
STK36	0.0485153
Neurogenin 3	0.0484484
PAX3	0.0484071
COP1	0.0483459
IP10	0.0483213
Annexin I	0.0482576
Beta-1 adrenergic receptor	0.048254
Decorin	0.0482481
HGK(MAP4K4)	0.0482341
Chk1	0.0482247
Presenilin 1	0.0482195
Galectin-3	0.0482105
IL29	0.048205
microRNA 141	0.0481472
ZNF556	0.0481182
Thrombopoietin	0.0480535
Phosphatidic acid intracellular	0.0480363
IL-3	0.0480248
RGS10	0.0479803
CD3	0.0478364
GRAP2	0.0477939
p90RSK2(RPS6KA3)	0.0477903
Cullin 3	0.0477757
Kallistatin	0.0477753
PLK2	0.0476549
WDR5	0.047643
Trypsin 3	0.047624
Pim-1	0.0475709
Heme oxygenase 1	0.0475343
GADD45 alpha	0.0475275
NR2A	0.0475235
HSP90 beta	0.0475167
RGS19	0.0475
PI4Kbeta	0.047466
BLNK	0.0474622
c-Raf-1	0.0474219
miR-122	0.0473994
SRPK2	0.0473729
SODD	0.0473646
ERK5 (MAPK7)	0.0473164
VEGFR-3	0.0472992	x
PTPN2	0.0472821
miR-21	0.0472119
LIMK2	0.0472078
BCAM	0.0471799
microRNA 499	0.0471696
CG alpha	0.0471507
c-IAP1	0.0471377
Cyclophilin B	0.0471331
APOE	0.0471179
miR-125b	0.0470766
Adenylate cyclase type I	0.0469705
SERPINF2	0.0469665
Insulin processed	0.0468828
CD81	0.0468506
PDGF-C	0.046843
EBF	0.0468159
Ephrin-A receptor 4	0.0466665
IL-4R type I	0.0466449	x
IL-11	0.0466403
GDNF	0.0466357
YB-1	0.0466278
ERM	0.0466181
GLP-1 receptor	0.0465739
PECAM1	0.0464755
IRAK1/2	0.0464429
CDK6	0.046397
GCN5	0.0463097
SHC3	0.0463041
PROX1	0.0462962
Beta-3 adrenergic receptor	0.0462179
Cul1/Rbx1 E3 ligase	0.0461857
HMGA2	0.0461638
RANK(TNFRSF11A)	0.0461464
IRS6(DOK5)	0.0461239
BOC	0.0460898
alpha-1/beta-1 integrin	0.0460797
NFIX	0.0460601
DEP-1	0.0460592
ATR	0.0460544
UBE3A (E6-AP)	0.045974
FZD8	0.0459646
MAdCAM-1	0.045955
RGS16	0.0459538
GSK3 alpha	0.0457756
JMJD3	0.045772
IRAK1	0.0457382
PRMT5	0.0457355
RGS1	0.0456337
Ku70	0.0456061
CDK11	0.045586
RAR-alpha/RXR-alpha	0.0455811
EED	0.0455671
MKL1	0.0455634
ROCK2	0.0455146
HSF2	0.0454317
GCK(MAP4K2)	0.0453547
IL-7 receptor	0.0452819	x
miR-17	0.0452478
GLUT4	0.0452123
SOX14	0.0452013
CD21	0.0452013
Leptin	0.04518
Testosterone intracellular	0.045113
ACM4	0.0450949
Chk2	0.0450712
Adenosine A1 receptor	0.0450562
IL-3 receptor	0.0449956
RGS5	0.0449923
Cathepsin S	0.0449408
Coagulation factor VIII	0.0449264
RGS3	0.0448828
MAFbx	0.0448666
FAP-1	0.0448658
HOXA9	0.044845
Fibrinogen alpha	0.0448372
CIKS	0.0447902
DPP4	0.0447864
RING2	0.0447767
HOXB4	0.0447432
SHIP2	0.0447381
HTR1B	0.0447359
DAP3	0.044725
Syndecan-1	0.0446951
IL-21	0.0446665
Adiponectin	0.0446479
RGS9	0.0445726
CD36	0.0445536
ERR3	0.0445303
AKT3	0.0445074
GABP alpha	0.0444271
Angiostatin	0.0443992
IFN-alpha	0.0443751
IL4RA	0.0443718	x
T2R14	0.0443507
TACI(TNFRSF13B)	0.0443029
Axin1	0.0442393
Rap1GAP1	0.0441912
OTR	0.0441865
microRNA 200a	0.0441566
miR-19b	0.0441431
E2F7	0.0441348
FHL2	0.0441236
IL-2R gamma chain	0.0441177	x
PKC-gamma	0.0441079
PCSK5	0.0440193
hnRNP K	0.0440012
HSD17B3	0.0439604
Heparan sulfate extracellular region	0.0439601
Cortactin	0.0439584
CCAR1	0.0439572
Galpha(i)-specific peptide GPCRs	0.0439566
GSTP1	0.0439476
NFYA	0.0439168
PKC-theta	0.0439163
CCR2	0.0439117
APS	0.0439079
SIX5	0.0438628
BMP6	0.0438399
ETS	0.043821
NODAL	0.0437741
c-FLIP (S)	0.0437542
IL-5 receptor	0.0437171
Cyclin D2	0.0437109
DLX3	0.0437105
Corneodesmosin	0.0436949
CDON	0.0436827
PERC	0.0436814
KLF15	0.0436071
TRIF (TICAM1)	0.0436059
Aggrecan	0.0436011
LH-beta	0.0435696
NRB54	0.04354
Adenosine extracellular region	0.0435205
Fibrillin 1	0.0435113
miR-34c-3p	0.0435094
HHAT	0.0434794
CRIPTO	0.0434475
miR-29a	0.0434329
T brachyury protein	0.0433928
Securin	0.0433417
DAZAP2	0.0433
ITGB4	0.0432828
miR-181a	0.0432569
LGN	0.0432537
SALL4	0.0432149
AML1/ETO fusion protein	0.0432071
LAT	0.0431957
FGF9	0.0431818
T-A2MG	0.0431608
CNTF receptor	0.0431513
ACTA2	0.0431267
Ski	0.0431204
DVL-2	0.0430836
BDKRB2	0.043045
HTR4	0.0430078
HIP	0.0429993
ARNT	0.0429785
Orexin receptor 1	0.0429602
CSF2RB	0.0429551
IRF9	0.04295
NOTCH1 precursor	0.0429006
PKC-lambda/iota	0.0428848
Lactogen	0.0428819
BAD	0.0428765
ZNF554	0.0428704
IL28B	0.0428403
Synaptotagmin VII	0.0428293
IL-4R type II	0.0428133	x
TXNIP (VDUP1)	0.0428104
SCCA-2	0.0427274
FZD7	0.0426622
microRNA 124a-1	0.0426527
PIRH2	0.0426457
E7 protein (HPV16)	0.0426292
BAG-1	0.0425992
miR-181c	0.0425652
NCK1	0.0425552
SOS1	0.0425156
Trypsin	0.0424813
CCKBR	0.0424726
DHH	0.0424641
TRIP6	0.0424238
Protein C receptor (endothelial)	0.0424087
IL-1RI	0.0422557
Zn('2+) cytosol	0.0422472
PSD-95	0.0421766
PEDF (serpinF1)	0.0421703
Activin beta A	0.0421328
Biglycan proteoglycan	0.0420975
CD30(TNFRSF8)	0.0420897
Tau (MAPT)	0.0420883
miR-1	0.0420846
VIL2 (ezrin)	0.0420675
ATF-7	0.0420494
ETV3	0.0420172
SOD2	0.0420001
COL4A3	0.0419729
Bid	0.0419641
Eotaxin	0.0419542
GM-CSF receptor	0.041917
DPY30	0.0418979
HTR5B	0.0418889
KNG	0.0418518
SENP1	0.0417924
CCR1	0.0417849
SMURF2	0.0417696
alpha-8/beta-1 integrin	0.041744
STMN2	0.0417383
Beta-adaptin 2	0.0416691
IL-17	0.0416676
Ephrin-B receptor 2	0.0416307
C1 inhibitor	0.0416282
Clathrin heavy chain	0.0416094
PPCKC	0.0416025
miR-16	0.0415749
Versican proteoglycan	0.0415706
Activin B	0.0414987
NEDD4	0.0414981
SOX3	0.0414894
STING (TMEM173)	0.041463
IL-13	0.0413779	x
microRNA 1-1	0.0413715
IL-15RA	0.0412895
miR-27a	0.0412243
PIAS3	0.0411948
HSP60	0.0411028
Activin	0.0410836
E-selectin	0.041072
MICA	0.0410617
IL-9 receptor	0.0410468	x
CDH1	0.0410114
DDX5	0.0410087
p18	0.0409889
Casein kinase I delta	0.0409888
FOXE1	0.0409829
miR-20a	0.040962
SCN2A	0.0409465
MDM4	0.0409313
ZIC1	0.0408966
SH2B	0.0408742
GnRH2	0.0408509
Caspase-9	0.0408123
ZNF364	0.0408109
SET	0.0407929
GnRH1	0.0407851
LH receptor	0.0407662
SOD1	0.0407651
ITF2	0.0407372
VEGF-C	0.0407234
alpha-M/beta-2 integrin	0.0406743
KLF6	0.0406664
ISG15	0.040607
Ikaros	0.0405525
IL-7	0.0405231
miR-124	0.0405006
CD3 zeta	0.0404854
PLC-beta1	0.0404732
PKC-beta2	0.0404531
TIE2	0.040435
RIG-I	0.0404075
PF4	0.040399
SERPINB1	0.0403982
MDA-5	0.0403627
TAZ	0.0403245
HOXB5	0.0402634
DISP1	0.0402233
Annexin II	0.040164
EYA2	0.0401529
RASA3	0.0400989
MSP receptor (RON)	0.0400818
IL-1 alpha	0.0400466
Mucin 4	0.0399742
Renin	0.0399599
Cyclin A2	0.0399597
IL-17 receptor	0.0398969
Alpha-internexin	0.0398151
Ephrin-B2	0.0398015
Na('+) cytosol	0.0397821
CaMK II alpha	0.0397695
TIMP1	0.0397592
NCOA6 (TRBP)	0.0397552
IL-2R alpha chain	0.0397051
TAL1	0.0396806
TLR9	0.0396601
FRAT1	0.0396238
GPR41	0.0396129
Ephrin-B1	0.0395996
Pc2	0.0395897
MYF5	0.0395871
CD137(TNFRSF9)	0.0395853
EMILIN-1	0.039583
FBXW7	0.0395743
Csk	0.0395713
CYP7A1	0.039563
microRNA 205	0.0395486
GGTase-I	0.0395481
Cathepsin K	0.0395305
ESE3	0.0395228
MIP-1-beta	0.0394671
IL-12 receptor	0.0394663
Bcl-10	0.0394311
p90Rsk	0.0394201
p107	0.039406
ENA-78	0.0393726
IL-10 receptor	0.03935
miR-145	0.0393423
Jagged2	0.0393063
miR-326	0.0392505
CNK1	0.0391926
GPSM1	0.0391698
IL-11 receptor	0.0391606
Inhibin	0.0391262
MLL2	0.0391209
CUX1 (p110)	0.039089
Actin	0.0390859
Bystin	0.0390449
Aurora-B	0.0390295
RKIP	0.0390143
miR-34b*	0.0389954
RAR-beta/RXR-alpha	0.0389871
Cyclin D3	0.0389471
TLR3	0.0389363
CD30L (TNFSF8)	0.0389206
SHPS-1	0.0389013
JARID2	0.0388997
NPAS2	0.038894
CoREST complex	0.0388671
RIPK2	0.0388569
IL6RA	0.038835
Pitx1	0.0388281
Alpha-1B adrenergic receptor	0.0388181
Nestin	0.0388086
BCR	0.0387205
Fibrinogen beta	0.0386366
Alpha-1A adrenergic receptor	0.0386326
GCR-beta	0.0386245
LIG-1	0.0386197
G3P2	0.0385956
HGF receptor (Met)	0.0385733	x
Keratin 8/18	0.0385732
KLF2	0.0385549
GADD45 beta	0.0385427
NDRG1	0.0384985
UCP2	0.0384821
IL-5	0.0384515
NR1	0.0384273
TrkC	0.0384006
Meprin A, alpha	0.0383317
MLK2(MAP3K10)	0.0383193
EWI2	0.0383008
OLIG1	0.0382669
ITGA2B	0.0382546
SOX15	0.0382423
DR4(TNFRSF10A)	0.0382405
CD47	0.0382135
SIX2	0.0382124
IL-12	0.0381809
PA24A	0.0381786
SPINK9	0.0381421
Syndecan-3	0.038114
PLK4 (STK18)	0.0381066
IL-12 beta chain	0.0380646
RBBP8 (CtIP)	0.0380637
Eglin C (41-49) intracellular	0.0380245
CBL-B	0.0380114
SMURF1	0.037993
microRNA 200b	0.0379834
Chondroitin 4',6'-disulfate extracellular region	0.0379684
XBP1	0.0379471
IQGAP1	0.0379347
FLT3	0.03793
CYP17	0.0378139
Desmoglein 3	0.0377854
Substance P receptor	0.0377735
LAMA4	0.0377708
Zac1	0.0377574
Beclin 1	0.0377245
CSF2RA	0.0377216
HNF1-beta	0.0377174
TR2(TNFRSF14)	0.037709
eIF4B	0.0376826
CYP1A1	0.0376748
SMAD9 (SMAD8)	0.0376579
ID3	0.0376423
microRNA 558	0.0376371
microRNA 591	0.0376371
GDF9	0.0376337
microRNA 34c	0.0376293
A-FABP	0.0376076
microRNA 145	0.0376007
Caveolin-3	0.0375951
Myostatin	0.0375522
LHX3	0.0375423
PAX4	0.0374833
RARgamma	0.0374831
SP-A	0.0374675
HUWE1	0.0374655
CTLA-4	0.0374535
FOXF1	0.0373958
Kallikrein 10 (KLK10)	0.0373721
DLK	0.03736
PCBP-1	0.0373381
Aiolos	0.0373295
NEFH	0.0373269
Fra-2	0.037323
Adrenomedullin	0.0373101
Osteocalcin	0.0372665
GluR2	0.0372314
FGF19	0.0372232
Substance P	0.037194
DAZL	0.0371248
Thyroid hormone receptor	0.0371036
Notch	0.0370748
FGF3	0.0370531
GLK(MAP4K3)	0.0370359
MBD1	0.0370258
LAMB1	0.0370077
RAR-alpha/RXR-beta	0.0369949
DAP12	0.0369761
microRNA 17	0.0369501
TBX5	0.0369159
microRNA 34a	0.0369008
PCBP-2	0.0368868
SET8	0.0368807
SOCS2	0.0368539
BDKRB1	0.0368331
FSHR	0.0368107
IL-22	0.0367858
HSP40	0.0367759
CD151	0.0367644
TCP1	0.0367583
BAF47	0.0367471
ARL4C	0.0367258
FGF4	0.0367009
nNOS	0.0366627
miR-143	0.0366283
LIFR	0.0365429
H(,2)O(,2) intracellular	0.0365304
PBX1	0.0365288
Presenilin 2	0.0365263
IFNAR1	0.0364756
OGG1	0.0364644
ROCK1	0.0364112
Adenosine A3 receptor	0.0363638
RTA (HHV8)	0.0363194
CACNA1I	0.0362989
miR-205	0.0362731
miR-221	0.0362221
TOP2 alpha	0.0362191
KHSRP	0.0362152
Stromelysin-2	0.0361684
SREBP2 (nuclear)	0.036149
microRNA 124a-3	0.0361402
TRUSS	0.0360656
ICP0 (HHV1)	0.0360082
CCL14	0.0359767
G-protein alpha-15	0.035962
NEDD4L	0.0358645
SATB1	0.0358464
ANP	0.0357734
microRNA 610	0.0357096
REXO4	0.0356931
CYP11A1	0.0356521
Kappa-type opioid receptor	0.035649
TBCD4	0.0356252
GABP	0.0355906
IL-15 receptor	0.0355555	x
SOX1	0.0354529
ACP1	0.0354016
Cyclin B2	0.0354015
Conatumumab	0.035383
Drozitumab	0.035383
HNF1	0.0353607
ALK-1	0.0353331
miR-202	0.0353289
Matriptase	0.0353103
PTPR-epsilon	0.0352976
HSC70	0.035292
SP1/SP3 complex	0.0352577
Synaptotagmin IV	0.0352438
Serotonin extracellular region	0.0351827
miR-29c	0.0351776
PGE2R4	0.0351689
NK31	0.0351261
PACAP receptor 1	0.0351023
PCSK4	0.0350818
CaMK IV	0.0350706
ITK	0.0350629
LBC	0.0350598
Nibrin	0.0350421
miR-19a	0.0350347
IL-20 receptor Type I	0.0350269
NEFM	0.0350265
Coagulation factor V	0.0349619
PP2A regulatory	0.0349564
CEACAM1	0.0349432
Ro52	0.0349414
RGS11	0.0349327
M-BAR	0.0348689
PGAR	0.0348362
ZNF180	0.0347837
Alpha crystallin B	0.0347752
alpha-11/beta-1 integrin	0.0347477
TIG2	0.0347473
microRNA 124a-2	0.0347439
NFYB	0.0347372
PI3K reg class IB (p101)	0.0346934
ATN161 extracellular region	0.0346917
Maspin	0.0346763
microRNA 23b	0.0346697
CD2	0.0346619
EFP	0.0346604
PTMA	0.0346558
Angiotensinogen	0.0346544
ZIP-kinase	0.0346209
JAK2	0.0346153
EGR1	0.0345924
GBX2	0.0345882
von Willebrand factor	0.0345862
CD137 ligand(TNFSF9)	0.0345817
MMP-26	0.0345749
CGRP	0.0345484
SREBP1 precursor	0.0345286
SIX1	0.0345046
MEK1/2	0.0345019
PLC-beta3	0.0344819
SPHK1	0.0344803
IL-2R beta chain	0.0344661
RBB2	0.0344363
miR-222	0.0344317
MMP-11 (Str-3)	0.0343991
CYP3A4	0.0343967
LIN-28	0.0343862
Ephrin-A receptor 2	0.0343735
MICB	0.0343325
MCPIP	0.034312
ARHGEF2	0.0342881
Ephrin-A5	0.0342866
PXR	0.0342618
IFNGR1	0.0342609
miR-132	0.0342383
MafA	0.0342198
FAST-1/2	0.0342048
N-Ras	0.0341776
COPS6	0.0341751
STAR	0.0341501
Sry	0.0341283
Keratin 8	0.0340477
miR-140-5p	0.0340449
IFN lambda receptor	0.0340361
DCOR	0.0340117
miR-34c-5p	0.0339868
G9a	0.033969
RASSF5	0.0339349
BARX2	0.0339341
DREAM	0.0339204
LGP2	0.0339199
Caspase-10	0.0338943
miR-9	0.0338939
VAV-3	0.0338931
Neurocan	0.0338899
REV-ERBalpha	0.0338308
CD74	0.0338296
CSPG4 (NG2)	0.0338293
Semaphorin 5A	0.0337834
PACAP	0.0337725
IRAK4	0.0337528
DUX4	0.0336848
OSMR	0.0336551
Apotransferrin	0.0336511
RGS20	0.0336343
NF-AT5	0.033616
TIMP3	0.0336088
miR-146a	0.0336036
Skelemin	0.0335685
MEKK4(MAP3K4)	0.0335597
Aprotinin intracellular	0.0335248
Ephrin-B	0.0335131
microRNA 92	0.0334862
DYRK1a	0.0334591
MCM6	0.0334432
SIAH1	0.0334284
H2AFZ	0.0334074
FGF8	0.0333708
NDPK B	0.0333701
UBE2D2	0.0333611
microRNA 23a	0.0333587
Axin2	0.0333563
NLRX1	0.0333487
ITGA4	0.0333061
L-Noradrenaline extracellular region	0.0333043
DLX2	0.0332975
HDAC7	0.0332938
AID	0.0332742
GRO-1	0.0332617
LRRN1	0.0332431
G-protein alpha-13	0.0332405
TFE3	0.0332122
PVT1	0.0332045
GCL cat	0.0331872
UCP1	0.0331721
ICP4(HHV1)	0.0331706
SPRY2	0.0331216
1-Phosphatidyl-1D-myoinositol 3-phosphate intracellular	0.0330862
FOXJ1	0.0330749
HOXA5	0.0330673
CYP1B1	0.0330575
FTase	0.0330107
Heparanase 1	0.0329928
SRF	0.0329794
HOXC6	0.0329474
APOC3	0.0329075
SAA1	0.0328983
miR-24	0.0328893
IRS5(DOK4)	0.0328523
AMPK alpha 1 subunit	0.032846
C (HCV)	0.0328232
PUMA	0.032817
TSLPR	0.0327524
IgG1	0.0327348
RASSF1	0.0327326
UFO	0.0327087
CatSper2	0.0326992
14-3-3 theta	0.032664
GRK6	0.0326613
miR-18a	0.0326369
CD19	0.0326173
PML/RARalpha fusion protein	0.0325974
LMO4	0.0325754
G-protein alpha-z	0.0325608
Galpha(i)-specific amine GPCRs	0.032527	x
CAML	0.032499
Suv39H1	0.0324865
14-3-3 eta	0.0324197
microRNA 155	0.0323604
CHSTD	0.0323453
14-3-3 gamma	0.0322756
Thioredoxin	0.0322722
Ep-CAM	0.0322528
E6 protein (HPV16)	0.0322336
GML	0.0322307
ULBP1	0.0322171
PAR3	0.032197
Bone sialoprotein	0.032195
VEGF-D	0.0321892
CCL21	0.0321766
LDB1	0.0321675
NFIA	0.0321346
MCH	0.0321242
UBF	0.032111
miR-302a	0.032106
Meprin A, beta	0.0321006
PAK2	0.0320765
PP1-cat	0.0320696
Mesogenin 1	0.0320614
Androstanolone extracellular region	0.0320568
DHFR	0.032055
CRM1	0.0320548
CSH1 (somatomammotropin A)	0.0319495
IL-24	0.0319469
MTA2	0.0319211
RIN1	0.0319012
gp91-phox	0.0318874
JNK3(MAPK10)	0.0318623	x
3-(pyrimidin-4-yl)-1H-pyrrolo[2,3-b]pyridine derivatives, RET antagonists	0.0318441
alpha-4/beta-7 integrin	0.0318218
Cholesterol cytoplasm	0.0318126
DOK6	0.0318114
TAB2	0.0318014
MAP-1B	0.0317768
CDK7	0.0317711
eIF4E	0.0317534
S5AR2	0.0317425
ITGAM	0.0317332
miR-25	0.0316907
BRK	0.0316755
TCR alpha/beta	0.0316486
miR-204	0.03158
IL-18	0.0315694
YES	0.031562
Peg10	0.0314167
miR-106b	0.0313647
BAZ1A	0.031355
N6,N6-Dimethyl-L-lysine*(peptide) intracellular	0.0313263
ADP cytoplasm	0.0313256
Optineurin	0.0313138
Parathyroid hormone	0.0313107
ABCG2	0.0312948
NEDD8	0.0312815
IL-22 receptor	0.0312574
ZIN	0.0312296
CCL16	0.0311975
FGF7	0.0311935
TFIID 31 kDa subunit	0.031182
CDC34	0.0311614
SREBP1 (Golgi membrane)	0.0311255
NMI	0.0311201
MKP-3	0.0311107
LDHA	0.0311023
CD86	0.0310914
Lutropin	0.0310804
Occludin	0.0310646
IL13RA2	0.0310618	x
p38delta (MAPK13)	0.0310511
Prostacyclin receptor	0.0310393
SENP2	0.0310044
LXR-alpha/RXR-alpha	0.0310043
IGF-2 receptor	0.0309962	x
NOV	0.0309879
Thrombospondin 2	0.0309563
IL-31	0.0309534
TREM1	0.0309461
Islet-1	0.030923
DOCK1	0.0309201
Rab-11A	0.030883
MDR1	0.0308802
CatSper1	0.0308716
IL-9	0.0308674
CCL7	0.0308633
ID4	0.0308236
TBX19	0.030786
CD33	0.0307753
Synapsin I	0.0307751
microRNA 18b	0.0307637
IL27RA	0.0307635
HSD3B2	0.0307565
ELF1	0.0307377
FTase-alpha	0.0307179
PC2 (SPC2)	0.0307063
CCL13	0.0306793
Neurofibromin	0.0306747
HPGD	0.0306644
DKK2	0.0306137
SR-BI	0.0305881
ChREBP	0.0305816
miR-375	0.0305674
FLT3 ligand	0.0305358
OTUD5	0.0305309
Fc gamma RI	0.0305027
Betacellulin	0.0304979
C/EBP	0.0304807
RASGRF1	0.0304684
Bradykinin	0.0304568
CCL8	0.0304249
HuD (ELAVL-4)	0.0304146
HOXA1	0.0304146
LRP16	0.0303776
PP1-cat alpha	0.030357
SOX18	0.0303557
MJD (ataxin-3)	0.0303318
Brca2	0.0303253
Hepcidin	0.0303197
microRNA 9-1	0.0303013
BETA-PIX	0.0302687
Hic-5/ARA55	0.030261
Aggrecanase-1	0.030259
PTB2	0.0302058
Epiregulin	0.0301589
LDLR	0.0301566
IL5RA	0.0301375
Casein kinase I epsilon	0.0301364
ABCA1	0.0300544
TIRAP (Mal)	0.0300404
alpha-10/beta-1 integrin	0.0300327
N6-methyl-L-lysine*(peptide) intracellular	0.0300183
MCM5	0.0299746
IMP1(ZBP1)	0.0299704
microRNA 214	0.0299409
Relaxin 1	0.0299391
TOLLIP	0.0299386
ITGA2	0.0299363
HSPA4	0.0299221
tBid	0.029921
CYLD	0.0298958
miR-32	0.0298941
IRE1	0.0298773
BAFF-R	0.0298692
PER2	0.0298647
IFI16	0.0298348
MASP1	0.029766
BMP1	0.0297149
IL-20 receptor Type II	0.0296758
NFIC	0.0296677
Vinculin	0.0296629
Epinephrine extracellular region	0.0296251
EMAPII	0.0296006
CRLR	0.029598
FoxL2	0.0295877
MRE11	0.0295758
MAP3K3	0.0294751
MKP-2	0.0294722
TSLP	0.0294669
HSBP1	0.0294631
LMX1B	0.0294514
miR-7	0.0293955
CD82	0.0293739
P-selectin	0.0293205
CXADR	0.0292771
HOXA11	0.029248
CNTF	0.0292376
ITGAV	0.0292318	x
MEIS1	0.0292101
XAF1	0.0292027
Cyclin T1	0.0291856
EKLF1	0.0291763
NOX4/p22-phox	0.0291755	x
PGES	0.0291542
TAX1BP1	0.0291528
miR-16-1*	0.0291522
CREB4	0.0291147
Inhibin alpha subunit	0.0290965
MSX-2	0.0290936
microRNA 1-2	0.02909
DSIPI (GILZ)	0.0290803
N-Acetylneuraminic acid extracellular region	0.0290695
IRS-4	0.0290671
Beta-casein	0.0290635
GADD45 gamma	0.029027
HMDH	0.0290091
Proglucagon	0.0289886
PER1	0.0289548
CDK5R1 (p35)	0.0289393
RHG7	0.0289375
miR-382	0.0288977
Capsaicin receptor	0.0288498
Ephrin-A receptors	0.0288006
IL-33	0.0287949
nAChR delta	0.028748
Corticoliberin	0.0287398
TFII-I	0.02867
Connexin 43	0.0286612
PRDM14	0.0286483
EBP50	0.0286283
FGF18	0.0286225
ARL3	0.0285984
IL-31RA	0.028585
GRB14	0.0285805
Arachidonic acid intracellular	0.0285782
SCN3A	0.0285402
CD69	0.0285331
[truncated: 17,131 more rows]

## Sheet: Acute Myeloid Leukemia
Network Object Name	Prediction	Known Target
SP1	3.08498
p53	2.93152		Legend:
Ubiquitin	2.79579		Network Object Name = Name in Metabase
c-Myc	2.51398		Prediction = Score that the Network Object received from the regression model
ESR1 (nuclear)	2.24236		Known Target = Drug target for the disease
STAT3	2.18706
CREB1	2.18219
E2F1	1.94677
HIF1A	1.74834
c-Jun	1.72421
SMAD3	1.7074
Elk-1	1.69309
Androgen receptor	1.61195
c-Src	1.58938
RelA (p65 NF-kB subunit)	1.5761	x
NF-kB	1.56023	x
C/EBPalpha	1.54405
Beta-catenin	1.50879
C/EBPbeta	1.45664
c-Fos	1.41112
GCR-alpha	1.40535
STAT1	1.40431
p300	1.38709
EGR1	1.35878
AP-1	1.29419
PU.1	1.17829
ATF-2	1.16511
CBP	1.15761
PPAR-gamma	1.14383
HNF4-alpha	1.14285
Bcl-6	1.12481
GATA-1	1.10109
STAT4	1.09908
Oct-3/4	1.09716
SP3	1.09647
ETS1	1.09356
SRF	1.09021
IRF1	1.07176
FKHR	1.0592
SNAIL1	1.03502
EGFR	1.01951	x
STAT5A	1.01939
STAT5	0.997859
STAT5B	0.996248
PKA-cat (cAMP-dependent)	0.971094
CDK1 (p34)	0.967729
RUNX2	0.965769
NRSF	0.961058
SOX9	0.954374
POMT2	0.949421
MOV-10	0.949415
HEMK1	0.949407
JunB	0.944095
EZH2	0.944079
E2F7	0.939488
GSK3 beta	0.926802
SMAD4	0.923048
Ca('2+) cytosol	0.920146
STAT6	0.919971
FOXO3A	0.913779
Caspase-3	0.909369
NF-AT2(NFATC1)	0.90717
HSF1	0.904913
Tcf(Lef)	0.902274
NF-kB1 (p50)	0.901327	x
NF-kB p50/p65	0.90131	x
ERK2 (MAPK1)	0.888288
NF-AT1(NFATC2)	0.882423
p21	0.879112
TCF7L2 (TCF4)	0.877977
HDAC1	0.874586	x
Shc	0.862494
p73	0.861615
SMAD2	0.858905
RBP-J kappa (CBF1)	0.856552
GLI-1	0.850538
VDR	0.850167
ERK1/2	0.848684
PI3K reg class IA (p85)	0.847101
GLI-2	0.832034
GATA-4	0.831524
POMT1	0.824964
MTRF1L	0.824959
CUX1 (p110)	0.8203
p63	0.809823
RhoA	0.798504
C/EBPdelta	0.796571
SHP-2	0.794354
JAK1	0.78626
XRCC2	0.785358
MDM2	0.784903
G-protein alpha-q/11	0.781181
DUX4	0.777609
Fyn	0.77432
MEF2C	0.774184
JAK2	0.772974	x
c-Cbl	0.772742
AML1 (RUNX1)	0.771637
ZNF217	0.768515
Histone H2	0.767704
CDK2	0.763562
Cyclin D1	0.758762
miR-155	0.758338
Progesterone receptor	0.758083
YY1	0.75315
APC/hCDH1 complex	0.752422
FOXP3	0.742776
c-Jun/c-Fos	0.738164
Syk	0.737115
c-Myb	0.736268
Rb protein	0.734731
Lef-1	0.734005
Calmodulin	0.732056
AP-2A	0.728326
Bcl-3	0.727869
MYOD	0.721449
Brca1	0.718773
GATA-3	0.718577
ZNF143	0.716689
Rac1	0.716269
PPAR-alpha	0.715258
PLK1	0.711733
PPAR-gamma/RXR-alpha	0.710845
RARalpha	0.710299	x
FAK1	0.702376
H-Ras	0.70214
TCF8	0.698669
MMP-9	0.698241
SMAD1	0.697621
AKT(PKB)	0.696689	x
STAT2	0.69457
c-Raf-1	0.689631	x
SUMO-1	0.689436
SHP-1	0.688148
KLF4	0.687913
ETS2	0.687355
WT1	0.685082
PAK1	0.683545
HES1	0.677544
ORP-family	0.674242
NANOG	0.673376
E2F4	0.670042
G-protein alpha-s	0.669141
AFX1	0.665728
AKT1	0.665288	x
Bcl-2	0.665112	x
CDC42	0.66362
TRAF6	0.662621
MMP-2	0.660206
p38alpha (MAPK14)	0.65936
BRG1	0.659191
PKC-delta	0.655629
N-Myc	0.653594
ESR2	0.652877
NOTCH1 (NICD)	0.652391
MITF	0.651722
Lyn	0.651546
SOX4	0.650249
PtdIns(3,4,5)P3 intracellular	0.648239
PAX6	0.64658
ATF-3	0.646308
GRB2	0.646141
SF1	0.644125
Sirtuin1	0.641704
SOX2	0.635446
E2A	0.635331
PKC-alpha	0.631931	x
G-protein alpha-i family	0.63087
VEGF-A	0.624016
NUR77	0.6229
RXRA	0.621552
NF-AT3(NFATC4)	0.618995
G-protein alpha-q	0.618483
G-protein beta/gamma	0.616618
CSX (Nkx2.5)	0.616307
COG complex	0.614624
HDAC3	0.612016	x
microRNA 122a	0.609675
ELF4	0.608409
IKK-alpha	0.607686
VEGFR-2	0.605122	x
c-Abl	0.603318	x
E2F2	0.600621
PI3K reg class IA	0.599431
N-CoR	0.594207
NCOA3 (pCIP/SRC3)	0.593656
USF1	0.591757
Lck	0.589692
p27KIP1	0.589267
PCAF	0.58893
PI3K reg class IA (p85-alpha)	0.588214
GLI-3	0.586656
HDAC2	0.583643	x
ERK1 (MAPK3)	0.583057
EBF	0.58269
Olfactory receptor	0.580985
TGF-beta receptor type I	0.579812
DNA	0.578431
Fra-1	0.577991
ELAVL1 (HuR)	0.576307
Leukocyte elastase	0.574436
NCOA1 (SRC1)	0.571922
IRS-1	0.571526
JNK1(MAPK8)	0.568632	x
TRAF2	0.568605
E-cadherin	0.566403
PPARGC1 (PGC1-alpha)	0.565165
c-Rel (NF-kB subunit)	0.563017
Caveolin-1	0.5606
NCOA2 (GRIP1/TIF2)	0.560529
TNF-alpha	0.559535	x
T-bet	0.559355
Aurora-B	0.558979	x
PARP-1	0.552611
Casein kinase II, alpha chains	0.55141
SP7	0.54657
IKK-beta	0.5449
RNase P	0.544695
PPAR-beta(delta)	0.544687
SREBP1 (nuclear)	0.541301
ErbB2	0.540061
ATM	0.539084
Aurora-A	0.538785	x
LRH1	0.538608
MYOG	0.537769
NF-Y	0.537331
Histone H2A	0.537191
miR-21	0.536982
MEF2D	0.536279
FOXM1	0.535861
DEC1 (Stra13)	0.533268
GATA-2	0.530035
Tubulin beta	0.529452
SLUG	0.527558
Pdx-1 (IPF1)	0.526446
HNF3-beta	0.525073
MEK1(MAP2K1)	0.521938	x
Bcl-XL	0.521422	x
E2F3	0.519452
PKC-zeta	0.518994	x
PP2A catalytic	0.518878
Insulin receptor	0.517934
ROR-alpha	0.515982
Cyclin E	0.514919
2012-10-01	0.514859
Caspase-8	0.512944
TAK1(MAP3K7)	0.512352
PKC	0.509416	x
Na('+) cytosol	0.509411
TGF-beta 1	0.508194
PTEN	0.508135
IL-2	0.506991
IGF-1 receptor	0.506946
EKLF1	0.506253
TGF-beta receptor type II	0.50543
ZFP36(Tristetraprolin)	0.505276
LXR-alpha	0.502165
p38 MAPK	0.502017
PCNA	0.501194
TWIST1	0.50089
HGF receptor (Met)	0.500573
Histone H2B	0.499602
Large 39S subunit	0.497424
miR-320	0.49675
MEF2A	0.496635
HNF1-alpha	0.496582
HSP70	0.494963
RUNX3	0.494473
Epo receptor	0.493783
NF-kB2 (p100)	0.4934	x
JunD	0.493327
BMP4	0.493199
TAL1	0.492529
TLR4	0.491365
TR4	0.490483
Caspase-7	0.488951
IGF-1	0.488845
ROR-gamma	0.488839
1,2-Diacyglycerol intracellular	0.488701
NF-kB p50/p50	0.488597	x
CREM (activators)	0.486581
IRF4	0.486057
Fibronectin	0.483957
NRF2	0.483163
MEKK1(MAP3K1)	0.482221
MeCP2	0.481379
CD44	0.480172	x
SUZ12	0.478431
VAV-1	0.476447
PAX5	0.47629
NO intracellular	0.472601
Pyk2(FAK2)	0.472417
IRF8	0.46927
BMP2	0.46554
ATF-1	0.464332
PtdIns(4,5)P2 intracellular	0.463449
HIF-1	0.463001
PPAR-alpha/RXR-alpha	0.462196
ITGB1	0.462012
PKC-epsilon	0.461902	x
Caspase-1	0.459668
Tubulin alpha	0.459411
HDAC4	0.459366
HSP90	0.457335	x
NFYA	0.457025
IKK-gamma	0.455882
Actin	0.455517
SIP1 (ZFHX1B)	0.455466
EPAS1	0.454234
SMRT	0.453678
CLEC2D	0.45335
RelB (NF-kB subunit)	0.452284
C/EBP zeta	0.451238
Frizzled	0.450846
TERT	0.448757	x
alpha-V/beta-3 integrin	0.448066
Condensin	0.447676
AHR	0.447386
PDK (PDPK1)	0.447333
Glutaredoxin	0.446957
CDK5	0.446156
NFKBIA	0.444713
ErbB3	0.444602
PLAU (UPA)	0.444301
Calpain 1(mu)	0.443956
APOBEC3	0.443187
Survivin	0.44285	x
TBP	0.442317
ATF-4	0.442197
JNK(MAPK8-10)	0.441484	x
miR-302a	0.44071
NURR1	0.440264
FGFR1	0.440253
MEK4(MAP2K4)	0.440183
PLC-gamma 1	0.439734
G-protein gamma	0.439389
BMAL1	0.438986
ADAM17	0.438868
Cyclin B1	0.438537	x
APP	0.438373
Tyk2	0.437938
CD45	0.437219	x
Furin	0.433967
HP1 beta	0.432175
Beta-arrestin2	0.431057
ELF3	0.428784
Cyclin A2	0.42646	x
IL-6	0.426279
LSD1	0.424811
2012-10-02	0.423439
gamma-Secretase complex	0.422882
CDK4	0.42234
ERG	0.421164
CXCR4	0.419567	x
NF-AT	0.418315
FGFR2	0.417374
IL-8	0.417004
Cul1/Rbx1 E3 ligase	0.416134
MHC class II beta chain	0.415804
PML	0.414769
CFTR	0.414605
Calpain 2(m)	0.414152
USF2	0.414024
Pitx2	0.413773
MEF2	0.4131
HMGI/Y	0.412935
SKP2	0.412691
Chk1	0.411933	x
c-Kit	0.41167	x
ATF-2/c-Jun	0.411376
MEK2(MAP2K2)	0.411058	x
GAB1	0.410896
Actin cytoskeletal	0.41061
beta-TrCP	0.408642
IP3R1	0.40796
Nuclear pore complex proteins	0.407801
IRS-2	0.407286
Kallikrein 3 (PSA)	0.406501
SHH	0.405322	x
Thrombospondin 1	0.405274
MMP-1	0.405186
Histone H1	0.404288
alpha-3/beta-1 integrin	0.404039
Btk	0.403761
ATR	0.403682
iNOS	0.403622
RFC complex	0.402945
ADAM10	0.402152
COX-2 (PTGS2)	0.401986
Nucleolin	0.401797	x
NF-kB2 (p52)	0.400898	x
26S proteasome (20S core)	0.400666	x
DNMT1	0.400328	x
FosB	0.400076
ZFP36L2	0.399806
JAK3	0.399379
p16INK4	0.396488
PAI1	0.396483
Parkin	0.396057
alpha-2/beta-1 integrin	0.396025
Sin3A	0.39559
IRF3	0.395579
TIF1-beta	0.39468
APOE	0.394629
Granzyme B	0.394616
MEK6(MAP2K6)	0.394163
E2I	0.393613
PKA-reg (cAMP-dependent)	0.393581
TRIP2	0.393388
Cathepsin G	0.392979
IP3 intracellular	0.392914
CLOCK	0.391233
MLL1 (HRX)	0.389576
H('+) extracellular region	0.389555
PDGF-R-alpha	0.389217	x
IL-1 beta	0.388362
PKC-beta	0.387655	x
CHIP	0.387073
APOA1	0.386315
SMAD7	0.386064
Huntingtin	0.386033
Dynein, axonemal, heavy chains	0.384543
CAP-H/H2	0.383989
BLIMP1 (PRDI-BF1)	0.383969
FGF2	0.383069
SMAD5	0.382871
INCA1	0.382089
SKD1	0.382078
D15Wsu75e	0.382022
MMP-14	0.381915
RNA polymerase II	0.381081
c-IAP2	0.380599
Plasmin	0.380542
PLAUR (uPAR)	0.380205
BACE1	0.380125
Stromelysin-1	0.38002
CIITA	0.379336
HB-EGF	0.379206
YB-1	0.378561
Casein kinase II, alpha chain (CSNK2A1)	0.378287
Bax	0.377972
Beta-arrestin1	0.377805
LXR-alpha/RXR-alpha	0.377024
RARbeta	0.37682
CCL2	0.376578
Cathepsin L	0.376517
GRK2	0.375966
CDK6	0.375308
PDGF-R-beta	0.375302	x
Myosin I	0.375137
ERR1	0.375068
APC/CDC20 complex	0.374923
TGF-beta 3	0.374688
MMP-13	0.374348
CDC20	0.373859
HAND2	0.373764
SOCS3	0.373736
14-3-3 zeta/delta	0.373066
XIAP	0.372869	x
MyD88	0.372732
PO(,4)('3-) cytoplasm	0.372596
EGF	0.371601
CDC25A	0.37156
PDE	0.371324
ZAP70	0.371228
Fiz1	0.370054
MEK3(MAP2K3)	0.36877
alpha-6/beta-1 integrin	0.367936
SHP	0.366892
TrkA	0.366271	x
REV-ERBalpha	0.366234
NeuroD1 (NDF1)	0.365977
C16orf75	0.365815
MKK7 (MAP2K7)	0.364848
Presenilin 1	0.364129
NFYB	0.363973
Rab-5A	0.363701
PI3K cat class IA	0.36359	x
EWS/WT1 fusion protein	0.363031
ID2	0.36229
ID1	0.362236
Itch	0.362176
H('+) cytosol	0.360995
miR-125b	0.360952
EGR2 (Krox20)	0.360386
SOS	0.360135
Securin	0.360039
APOC3	0.359945
RIPK1	0.359672
GFI-1	0.358969
PP1-cat	0.358133
PLU-1	0.3581
VEGFR-1	0.357936	x
IFN-gamma	0.357883
TFEB	0.356231
IP3 receptor	0.356171
X protein (HBV)	0.355997
Osteopontin	0.355958
NIK(MAP3K14)	0.355917
XBP1	0.355782
TR-beta1	0.35519
ADP cytoplasm	0.354803
HNF3-alpha	0.354265
Cyclic AMP intracellular	0.354188
Smoothened	0.354185
LRP6	0.354097
FLI1	0.353853
WNT	0.353718
CDH1	0.353167
CDC18L (CDC6)	0.352482
alpha-5/beta-1 integrin	0.352444
BMPR1A	0.352362
Pin1	0.351886
Dsh	0.351587
Vimentin	0.351322
ASK1 (MAP3K5)	0.351066
Jagged1	0.350679
KLF5	0.349988
CtBP1	0.349826
TFF1	0.348958
eNOS	0.348337
TBX3	0.348233
G-protein alpha-11	0.348058
OTX2	0.347585
Nucleophosmin	0.347521
Cathepsin D	0.34688
GABP alpha	0.346499
Beta-2 adrenergic receptor	0.346253
CDX2	0.345764
ATP6V0A	0.34504
Cdt1	0.342791
b-Myb	0.342426
LAT	0.342245
Chk2	0.341694
Collagen I	0.34131
c-Maf	0.340942
TNF-R1	0.340694
MUC1	0.340478
AUF1	0.339039
Contrin (MSY2)	0.338446
K('+) cytosol	0.3383
alpha-6/beta-4 integrin	0.337862
Sun1	0.337195
microRNA 17	0.336641
Tip60	0.336264
PKA-cat alpha	0.336118
ErbB4	0.336114
HHEX (PRH)	0.33606
PSD-95	0.335957
miR-29b	0.335825
RACK1	0.335572
ATP6(V)	0.334632
IRF5	0.334243
miR-34a	0.334218
DNMT3B	0.334178	x
SDF-1	0.334027
miR-17	0.333644
TGIF	0.33323
Neurexin beta	0.33314
DAXX	0.332756
Zn('2+) extracellular region	0.332683
mTOR	0.332392
APOC2	0.332156
CAP-G/G2	0.332097
Tubulin (in microtubules)	0.331945
APOBEC3B	0.331861
Matrilysin (MMP-7)	0.331652
AKT2	0.331231	x
PTCH1	0.330862
ABCA1	0.330615
PBX1	0.330458
CREM (repressors)	0.330292
Bim	0.32953
GCN5	0.32931
RalA	0.329241
ATP6V0E	0.329004
CaMK II	0.328751
RAR-alpha/RXR-alpha	0.328248	x
AP-2C	0.327562
SUMO-2	0.327249
RNA polymerase III	0.327067
VIL2 (ezrin)	0.327058
Mg('2+) cytosol	0.326806
BMP receptor 2	0.326618
ZNF145	0.325956
Nek2A	0.325954
ATP6V0	0.325331
GABP	0.324996
Endothelin-1	0.32456
RAP-1A	0.324489
HSPA1A	0.324395
FasR(CD95)	0.32433
Amyloid beta	0.324248
Calcineurin A (catalytic)	0.324223
IKK-epsilon	0.323931
Ephrin-B receptors	0.323235
Neurexin-2 alpha	0.323093
COUP-TFI	0.323008
CTGF	0.322612
LAMG1	0.32225
ILK	0.32142
Filamin A	0.321267
IL-4	0.321224
Na('+) extracellular region	0.320811
N-cadherin	0.320423
L-type Ca(II) channel, alpha 1C subunit	0.320391
T2R taste receptors	0.320223
ATP6V0D	0.319977
p14ARF	0.319579
Tubulin gamma	0.319434
Adult hemoglobin	0.319188
MKP-1	0.31918
Neuregulin 1	0.319
HGF	0.318632
Paxillin	0.318161
CAP-G2	0.317851
TITF1	0.317357
Neurexin-2 beta	0.317321
BMP7	0.316788
Small 28S subunit	0.316714
PKR	0.316661
p130	0.316521
Zn('2+) cytosol	0.316181
gp130	0.315859
IL-10	0.315736
NF-AT4(NFATC3)	0.315727
Tat (HIV-1)	0.31543
APOB	0.315198
APOC1	0.314962
E2F5	0.314947
SOCS1	0.314491
14-3-3 beta/alpha	0.314465
TCF7 (TCF1)	0.313293
MHC class II	0.313223
Ca('2+) extracellular region	0.312972
IBP3	0.312023
C1q	0.311477
ITGB3	0.311379
M-CSF receptor	0.311063	x
ARIX	0.31095
HDAC7	0.310339
NRF1	0.310314
Talin	0.310258
Cyclin D2	0.310048
Adenylate cyclase	0.30986
IGF-2	0.309043
ER81	0.30893
Phosphatase regulator (inhibitor)	0.308815
KIF4A	0.308554
SIAH1	0.308169
NF-kB p52/RelB	0.307823	x
RING2	0.307768
HAND1	0.307589
Elk-4	0.307474
K-RAS	0.307246
Galpha(q)-specific peptide GPCRs	0.307105	x
HDL	0.306762
IRAK1	0.306498
BARX2	0.306253
GM-CSF	0.306158
I-kB	0.306154
PLC-beta	0.306036
PIAS1	0.305402
NOTCH1 receptor	0.30531
ROCK1	0.304824
IRF7	0.304223
ALK-2	0.303986
Myeloblastin	0.303705
ARNT	0.303495
Beta-1 adrenergic receptor	0.303265
MaxiK alpha subunit	0.302879
CLECSF2	0.30254
SCFD1	0.302194
BLAP75	0.301678
(GalNAc)1(Ser/Thr)1 intracellular	0.301621
GADD45 alpha	0.301473
NF-kB1 (p105)	0.301419	x
NRL	0.300735
SNAPs	0.300136
SOX5	0.299963
BMPR1B	0.299774
VISA	0.298801
ICAM1	0.298766
Prolactin receptor	0.29814
TLR2	0.297833
D-Glucose intracellular	0.297761
RNTRE	0.296963
BMI-1	0.296938
miR-29a	0.296469
AGTR1	0.296269
microRNA 21	0.295852
Dynein, axonemal, light chains	0.295779
FXR	0.29551
HDAC5	0.295436
Tau (MAPT)	0.295393
PDGF-A	0.295006
PRMT5	0.294942
ALK-4	0.294607
Rad51	0.294426
CARM1	0.29442
Bcl-10	0.294376
Neurexin alpha	0.293703
Neuropilin-1	0.293536
microRNA 499	0.293509
DLL1	0.293468
P4HA	0.293437
DNMT3A	0.293429	x
FasL(TNFSF6)	0.293085
G-protein alpha-i2	0.292435
Caspase-9	0.29235
PI3K cat class IB (p110-gamma)	0.292328
ATP6V1E	0.291745
CDC25C	0.291624
FHL2	0.291541
CD40(TNFRSF5)	0.29144
NGFR(TNFRSF16)	0.291381
Galpha(s)-specific calcitonin GPCRs	0.291275
DLX5	0.29126
RASSF1	0.291157
Delta-type opioid receptor	0.290825
RIP140	0.290687
IRF2	0.290434
KLRF1	0.290316
PI3K cat class IA (p110-alpha)	0.290284
UBE2D3	0.290162
Amyloid beta 42	0.28949
IKK (cat)	0.289453
NAB2	0.288592
Galectin-3	0.288572
ATF-6 alpha	0.288439
GATA-6	0.288375
exosome multienzyme ribonuclease complex	0.288122
Alpha 1-antitrypsin	0.287961
AML1/ETO fusion protein	0.287738
Large 60S subunit	0.28759
nNOS	0.28744
hASH1	0.287319
ISGF3	0.287043
IL-2R gamma chain	0.286963
Epo	0.286506
TRAF3	0.286342
IFN-beta	0.286155
Laminin 1	0.286064
Prolactin	0.285858
CUX1	0.285818
TOP2 alpha	0.285385	x
Neurofibromin	0.285345
CDC25B	0.284988
TEF-1	0.284833
Arp2/3	0.284695
RAG2	0.284517
HOXB4	0.284291
CD36	0.284142
miR-367	0.283715
G-protein alpha-o	0.283546
Myelin basic protein	0.283189
Caspase-6	0.28313
N-Ras	0.283085
SOX10	0.282859
H(,2)O intracellular	0.282391
CTCF	0.282105
OLIG2	0.28187
B-Raf	0.280689	x
PP2C alpha	0.280591
DMRT1	0.280456
RhoB	0.279981
Syntaxin 1A	0.27927
DYNC1LI	0.279206
NF-AT5	0.279085
LPL	0.278683
PIT1	0.278302
Ikaros	0.278134
Mcl-1	0.278118
Core complex of TFIIH	0.27809
HEY1	0.278056
UBE1	0.277176
WNT3A	0.276862
GHR	0.27686
PAR1	0.276839
CCL5	0.276807
IL-2 receptor	0.276748
C/EBPepsilon	0.276369
Collagen II	0.276234
Elastin	0.276197
GlcNAca1-4GlcAb1-4GlcNAca1-4GlcAb1-3Galb1-3Galb1-4Xylb1-Ser-peptide intracellular	0.276116
SREBP2 (nuclear)	0.275908
COL1A1	0.275628
Hck	0.275445
HEY2	0.275331
R-Ras	0.274686
NK31	0.274392
PLC-gamma	0.274242
PP1-cat alpha	0.274223
Collagen IV	0.273811
IBP5	0.2736
alpha-7/beta-1 integrin	0.273587
Cl('-) intracellular	0.273578
Heme oxygenase 1	0.273234
VHL	0.273158
SPC	0.273149
Tubby	0.273099
KDELR	0.272683
Leptin	0.271949
GRP78	0.27152
SOD2	0.271244
DNA-PK	0.271181
APC protein	0.271177
COUP-TFII	0.271144
miR-134	0.270914
COL1A2	0.27061
miR-203	0.270512
ERM	0.270436
Neuroligin	0.270054
NF-I	0.270033
ZNF42 (MZF1)	0.26994
alpha-4/beta-1 integrin	0.269377
Rab-11A	0.269081
Tax1 (HTLV1)	0.269057
TGM2	0.269025
ELF1	0.268959
NF-kB p65/p65	0.268859	x
CDC37	0.268462
APEX	0.26826
CCR5	0.268164
FGFR3	0.267912
TIM23-PAM complex	0.267905
ESR1 (membrane)	0.26762
UBE2D1	0.267479
TIEG1	0.267401
ATP cytoplasm	0.267367
FGF1	0.267253
Max	0.267093
Tuberin	0.266952
FSH-beta	0.26692
L1CAM	0.266558
IL-4R type I	0.266016
TfR1	0.265869
PAX3	0.265769
p67-phox	0.265505	x
VCAM1	0.265075
Casein kinase I delta	0.264945
PEA3	0.264823
Osteocalcin	0.264207
Bak	0.264009
IL-1RI	0.263798
CD4	0.263515
CDC14a	0.263323
MEGF8	0.263223
RIG-I	0.263163
CD161	0.263053
Calreticulin	0.262663
GLI-3R	0.262591
TGF-beta 2	0.262507
YAP1 (YAp65)	0.262225
MKL1	0.262125
TLR9	0.262022
p57	0.261997
TGF-alpha	0.261949
C/EBP	0.261456
HMGB1	0.261379
GMP cytoplasm	0.261376
HDAC6	0.261195	x
AP-2	0.261143
Leptin receptor	0.261097
ZFPM1 (FOG)	0.260963
K('+) extracellular region	0.260868
miR-1	0.260851
FLT3	0.260469	x
NEDD4L	0.260187
Trypsin	0.260137
Transferrin	0.259652
Protein kinase G1	0.259646
BUBR1	0.259515
TAFs	0.259307
HLA-DRB	0.259262
PLAT (TPA)	0.259262
L-Glutamic acid cytoplasm	0.259106
NF-E2 (45 kDa)	0.258987
DAB2	0.258886
Rab-31	0.258676
Casein kinase I	0.258541
Ski	0.258381
hRPB11	0.258104
HEC	0.258005
IL8RA	0.257923
Insulin	0.257865
SPZ1	0.257782
miR-122	0.257523
14-3-3 sigma	0.257344
microRNA 124a-2	0.25695
PTP-1B	0.25633
FRS2	0.256243
FASP1	0.256059
Ephrin-B2	0.256003
HSP90 alpha	0.255962	x
GRPEL	0.255541
BAF	0.255385
ZNF16	0.25512
SET	0.255065
Zbtb46	0.254918
BDNF	0.254756
LIF receptor	0.254715
N-WASP	0.254291
E2F6	0.253859
TRRAP	0.253704
ATP6V1	0.253626
TRADD	0.253203
p120GAP	0.253173
hnRNP K	0.253023
14-3-3	0.252949
Spectrin (erythrocytic)	0.252775
RAG1	0.252581
JNK2(MAPK9)	0.252519	x
SOS1	0.252474
MCM2	0.252428
PML/RARalpha fusion protein	0.252279	x
IL8RB	0.252162
OIP5	0.252093
PAX2	0.25188
ZNF148	0.251827
STT3	0.251764
miR-27a	0.251733
MBD2	0.251669
E2N(UBC13)	0.251595
BRM	0.251554
NPAS2	0.250814
MSK1	0.250799
BTG2	0.250727
PKC-mu	0.2504	x
STAR	0.250173
p107	0.250164
CD14	0.249815
Prefoldin complex	0.249806
NEDD4	0.249723
14-3-3 epsilon	0.249621
hCAP-H2	0.249494
Meiotic cohesin complex	0.249444
Importin (karyopherin)-alpha	0.249223
TFIIH	0.248953
AMP cytoplasm	0.248936
Adenosine extracellular region	0.248933
KLF2	0.248892
Somatotropin	0.248813
CRM1	0.248559
AP-1 gamma subunits	0.248522
NAD('+) intracellular	0.248474
Cyclin T1	0.248361	x
UNC84B	0.248203
Galpha(i)-specific peptide GPCRs	0.248092	x
IL-12	0.247957
Safingol intracellular	0.247741
p38beta (MAPK11)	0.247729
SUFU	0.247601
Calcipressin 1	0.247593
POLR2A	0.24733
Rab-9	0.247323
C1	0.246827
tBid	0.246755
LIMK1	0.246716
FOXE1	0.246652
HMGA2	0.246576
miR-221	0.246472
Fra-2	0.246163
PRSS11 (HtrA1)	0.24594
Beclin 1	0.245613
GLUT4	0.245507
KLF6	0.245495
VAV-2	0.245395
ATP6V1C	0.245354
Granzyme A	0.245293
BUB1	0.245272
14-3-3 gamma	0.245213
PUMA	0.245172
Histone H3	0.244863
PDGF-B	0.244846
Axin	0.244624
CDK5R1 (p35)	0.244428
DP1	0.244393
BACH1	0.244202
14-3-3 theta	0.244017
CCR1	0.243854
p90Rsk	0.243445
microRNA 124a-1	0.243078
DLL4	0.242132
c-IAP1	0.241982
beta-D-Fructose 6-phosphate intracellular	0.241802
NR2B	0.241669
TR-alpha	0.241667
DR5(TNFRSF10B)	0.241652
eIF4A	0.241532
alpha-IIb/beta-3 integrin	0.24152
Anaphase-promoting complex (APC)	0.241503
Ephrin-A receptor 4	0.241487
BMP1	0.241207
PKC-lambda/iota	0.241195	x
PPCKC	0.24117
NR1	0.241137
NOTCH1 (NEXT)	0.241093
DVL-3	0.241043
A2M receptor	0.240647
ROCK2	0.240599
alpha-V/beta-5 integrin	0.240477
pre-BCR	0.240078
CAP-D2/D3	0.240066
gp91-phox	0.239757	x
Alpha-actinin	0.239731
DOC2	0.239147
HOXA10	0.239027
WNT5A	0.238841
Cyclin A	0.238794	x
TBXA2R	0.238019
Mu-type opioid receptor	0.23789
PDGF receptor	0.237599	x
Adenosine A2a receptor	0.237369
IP10	0.237035
Adiponectin	0.236834
G9a	0.236798
Tropomyosin	0.236314
Mn('2+) cytosol	0.236174
Karyopherin alpha 2	0.235857
ITF2	0.235803
MHC class I	0.235771
G-CSF receptor	0.235584
Heparin extracellular region	0.235526
BOB1	0.235359
RCC1	0.235266
KIAA1219	0.235163
MCM3	0.235103
TFCP2	0.234708
MMP-12	0.234667
DVL-1	0.234629
SMURF1	0.234612
TFTC complex	0.234485
MTA1	0.234264
Exostosin-2	0.233875
LAMB2	0.233619
MNT	0.233502
RP3	0.233422
HSF2	0.23306
TFIIIC	0.233033
TY3H	0.233012
Pim-1	0.232987
COG4	0.232801
SMURF2	0.232724
HtrA2	0.232571
Thrombin	0.232534
SET8	0.23251
LKB1	0.232333
BAD	0.232311
PKC-gamma	0.232276	x
CYP7A1	0.23223
Serotonin extracellular region	0.232058
Phosphatidylserine intracellular	0.232049
TBX2	0.2317
G-protein beta1/gamma2	0.231659
Dynein 2, cytoplasmic, light intermediate chain	0.231393
GnRH receptor	0.231371
GCNF	0.230938
Dynein 1, cytoplasmic, light chains	0.230732
FADD	0.230567
ISG15	0.230552
Cyclic GMP intracellular	0.230173
MAD2a	0.230025
TIMP1	0.229885
MYF5	0.229726
Cortactin	0.229489
RFX3	0.229104
PI3K cat class IA (p110-beta)	0.229083
WNT1	0.229068
Neuroligin 1	0.228949
MyHC	0.228825
DNA polymerase alpha/primase	0.22863	x
UBCH6	0.228622
EML4	0.22861
TrkB	0.228589
JNK3(MAPK10)	0.228481	x
ITGB2	0.228456
ORC1L	0.228331
Apotransferrin	0.22815
DNA polymerase epsilon	0.228091
Atp6v1c2	0.228039
p15	0.227726
ERR3	0.227715
FZD4	0.227558
PKC-theta	0.226436	x
HMG2	0.226345
AMPK alpha 1 subunit	0.226316
PLC-beta1	0.226206
SGK1	0.225964
PDE6 cat	0.225962
IL-6 receptor	0.225838
Glycopeptide intracellular	0.225664
E2F1/DP1 complex	0.225168
PLC-gamma 2	0.225075
RBB2	0.225027
Matrin-3	0.224828
CaMK I	0.224771
Versican	0.224638
RNA polymerase I	0.224405
HOXC6	0.224392
FANCD2	0.224352
p90RSK2(RPS6KA3)	0.22421
UBE3A (E6-AP)	0.224109
Cyclin D3	0.224071
ECT2	0.223916
ADAM9	0.223763
LRP5	0.223657
IBP1	0.223641
Connexin 43	0.223511
CrkL	0.223496
TIE2	0.2233
PIAS4	0.223076
p22-phox	0.22293	x
Vitronectin	0.222554
G-protein alpha-13	0.222545
LHX2	0.222479
IL-2R beta chain	0.22227
Kallikrein 6 (Neurosin)	0.222154
MSX-2	0.222137
Cathepsin B	0.221953
Small 40S subunit	0.221679
miR-137	0.221606
Galpha(q)-specific Class A Orphan/other GPCRs	0.221057
Dystroglycan	0.220957
PKM2	0.220882
Neurexin 1-beta	0.220801
IL-17	0.220359
Wee1	0.220226
AIRE	0.220188
p70 S6 kinase1	0.220163
Bid	0.220064
PRMT1	0.219511
RARgamma	0.219491
KLF15	0.219441
Islet-1	0.219396
Cyclin A1	0.219369	x
eIF2S1	0.219287
CACNA1I	0.219202
IL-5	0.219167
CACNA2D	0.219044
HP	0.218989
Ephrin-B receptor 1	0.218968
Nibrin	0.218857
WDR48	0.218682
alpha-1/beta-1 integrin	0.218597
UBE2C	0.218461
Cyclin B	0.218356	x
Adrenomedullin	0.218353
SOX15	0.218346
Dopamine D2 receptor	0.218234
EWS/FLI1 fusion protein	0.218189
APP-C99	0.217831
c-Fes	0.217641
MIP-1-alpha	0.217472
SOD1	0.217418
14-3-3 eta	0.217336
PKC-beta2	0.217335	x
Dynactin complex	0.21727
TRIF (TICAM1)	0.217262
BRD4	0.216861
miR-20a	0.216748
RANKL(TNFSF11)	0.216617
G-protein beta-4	0.216477
TAB1	0.216185
Sec31	0.216127
SALL4	0.215956
CENP-A	0.215755
Troponin T, cardiac	0.215625
Sarcoglycan complex	0.215537
IL-18	0.215529
TFAM	0.21547
Sec24	0.215435
WDR5	0.215284
Myocardin	0.215201
miR-145	0.215142
PTHR1	0.215103
BCKD-E2	0.214848
NMDA receptor	0.214667
ITGA6	0.214667
Emi1	0.214409
microRNA 124a-3	0.214265
TXNIP (VDUP1)	0.214214
SREBP1 precursor	0.21403
Alpha/epsilon-sarcoglycan	0.214023
IRP1	0.213648
UBE2D2	0.213502
PRDX1	0.213445
CRK	0.213423
PP2A cat (alpha)	0.213113
alpha-9/beta-1 integrin	0.213112
TBK1	0.212967
SIAH2	0.212962
Cyclin D	0.212879
Cholesterol cytoplasm	0.212771
p47-phox	0.212744	x
MEKK4(MAP3K4)	0.212731
Tiam1	0.212216
CD3	0.212211
Glycine intracellular	0.212032
A-FABP	0.211954
CD3 zeta	0.211629
Miz-1	0.211476
Fatty acid-binding protein	0.211472
Sequestosome 1(p62)	0.211415
G-protein beta-1	0.211371
TRAF5	0.210929
Cofilin	0.210739
Axin1	0.209987
eIF2C2 (Argonaute-2)	0.209987
MEIS1	0.20998
DKK1	0.209657
GAB2	0.209593
CD147	0.209576
HSP90 beta	0.209356	x
IL-2R alpha chain	0.209199
HOXA9	0.209143
Perforin	0.209118
microRNA 155	0.209098
CD40L(TNFSF5)	0.209085
Selenophosphate intracellular	0.208989
FTL	0.208933
POU4F1	0.208839
Pyrophosphate cytoplasm	0.208549
NFIA	0.208529
NAPG	0.208513
Integrator Complex	0.208447
MLK3(MAP3K11)	0.208402
ARF6	0.208378
Caspase-10	0.20831
GABA-A receptor delta subunit	0.208177
EIF2A	0.208176
L-Noradrenaline extracellular region	0.208131
CD28	0.20809
LAMA5	0.207828
MCM5	0.207663
MUNC13-1	0.207425
CXADR	0.207286
PER1	0.207141
TORC2	0.207016
Axin2	0.207008
IL-7 receptor	0.206915
MCM4	0.206464
miR-124	0.206399
CD74	0.206353
PLD1	0.206343
Alpha-1A adrenergic receptor	0.206191
GSK3 alpha/beta	0.205949
miR-200c	0.205819
PIAS3	0.205666
GIT1	0.205657
RBBP4 (RbAp48)	0.205576
Laminin 5	0.205575
ITGA5	0.205553
CYP19	0.205514
ACTA2	0.205404
IL-1 alpha	0.205094
RAGE	0.204975
Fc gamma RII alpha	0.204909
SHIP	0.20488	x
CRLR	0.204851
AMPK alpha subunit	0.204834
IRP2	0.204823
ATH1	0.204813
Histone H4	0.204802
HuD (ELAVL-4)	0.204648
MMP-8	0.204405
Nesprin 3	0.204305
ARP3	0.204225
POLR2J	0.204094
ATP6V1E2	0.203913
TFIID	0.203829
Cep72	0.20365
IFN-gamma receptor	0.203643
HTR1A	0.203414
Fe('2+) cytosol	0.203369
TULP2	0.203266
DYNLL	0.203209
Dynamin-1	0.203089
Syntrophin B2	0.203055
OST complex	0.202803
RalB	0.202758
microRNA let-7a-1	0.202669
TLE1	0.202635
LRRK2	0.202551
DREAM	0.202505
G-protein gamma 2	0.202483
NUDEL	0.202455
Alpha1-globin	0.202371
IDL	0.202359
TMPOA	0.202355
NFIC	0.202334
IMP intracellular	0.202202
miR-181a	0.202147
NOXA	0.202136
G-protein alpha-i1	0.202128
alpha-M/beta-2 integrin	0.202089
TSH receptor	0.202031
APRIL(TNFSF13)	0.202023
RET	0.201712	x
DOC2A	0.201566
LDLR	0.201359
Angiotensin II	0.201348
ATAD2	0.20108
CtBP2	0.200772
FEN1	0.200664
Cul4/DDB1/Rbx1 E3 ligase	0.200637
PTBP1	0.200603
KHSRP	0.200582
DVL-2	0.200531
CP110	0.200401
IL-12 receptor	0.200323
CCR2	0.200318
NS5A (HCV)	0.200279
p90RSK1	0.199808
FTase	0.199786	x
FASN	0.199761
GGTase-I	0.199655	x
Casein kinase I epsilon	0.199585
CoREST	0.199558
RIPK2	0.199104
AKT3	0.199028
NCK1	0.198971
MafB	0.19895
HIPK2	0.198701
IFN-alpha/beta receptor	0.198695
IRF9	0.198325
CAR	0.198318
KDELR2	0.198132
POLA1	0.198032	x
Polycystin	0.197945
APOA2	0.197907
SERPINA3 (ACT)	0.197867
DAX1	0.197652
Ku70	0.197465
PERC	0.197363
Apo-2L(TNFSF10)	0.197352
SSTR2	0.197344
Syndecan-1	0.197234
FGF9	0.197032
microRNA 134	0.197023
BETA-PIX	0.196875
26S proteasome (19S regulator)	0.196707	x
Collagen III	0.196695
Alpha-1B adrenergic receptor	0.196663
FGFR4	0.196545
ATP6V0D1	0.196446
PP2C	0.196277
GnRH1	0.196188
PAX8	0.196177
MSX1	0.196159
TRAP/SMCC complex	0.195856
eIF3S6	0.195721
IL-12 beta chain	0.195393
SATB1	0.195331
Caspase-2	0.194914
miR-16-1*	0.194847
HCO(,3)('-) intracellular	0.194792
SUMO-3	0.194707
c-FLIP (L)	0.194396
MCM7	0.194336
MAP3K2 (MEKK2)	0.194208
MYF6	0.194087
AP1G2	0.193734
miR-143	0.193712
RUNX1b	0.193617
CSF1	0.193524
DHFR	0.193412
ID3	0.19341
Sirtuin6	0.193315
MYLK1	0.193079
IRX4	0.193057
G-protein alpha-i3	0.19298
HSP27	0.192876
MDR1	0.192803	x
ActRIIB	0.19278
POLE4	0.192655
ZPK(MAP3K12)	0.19265
Cathepsin C	0.19252
microRNA 1-1	0.192518
TAZ	0.192374
Rab-8	0.192309
GFI1B	0.191841
TFII-I	0.191763
Kizuna (C20orf19)	0.191541
MTG16 (CBFA2T3)	0.191527
miR-23a	0.191403
ERF	0.191394
IRAK1/2	0.191256
Stathmin	0.191026
RhoC	0.190629
GADD45 beta	0.190561
NLK	0.190387
MELC	0.190255
BCR/ABL fusion protein	0.190215	x
ATP1A1	0.190127
IL-12 alpha chain	0.190047
PREX1	0.190039
PO(,4)('3-) extracellular region	0.189987
Cl('-) extracellular region	0.189552
ARHGEF2	0.189349
Suv39H1	0.189296
eIF2B	0.188919
CSE1L	0.188832
ROCK	0.188827
G-protein alpha-15	0.188767
Adenosine A3 receptor	0.188668
RAR-alpha/RXR-beta	0.188631	x
FOXF1	0.188324
HCF1	0.18812
CNG-beta	0.188068
NODAL	0.187965
CD19	0.187913
SAP97 (DLG1)	0.187758
Apaf-1	0.187693
p190RhoGAP	0.187557
CD79 complex	0.187306
RAR-beta/RXR-alpha	0.187288
STK4	0.187206
GTP cytoplasm	0.187182
MSP receptor (RON)	0.187084
Kallikrein 5	0.187056
STT3A	0.186994
Eomesodermin	0.186971
CCR3	0.186898
Beta-3 adrenergic receptor	0.186882
JAB1	0.186809
TFE3	0.186797
eIF3	0.186703
CDK9	0.186665
TC21	0.18664
Nkx2.2	0.186579
CITED2	0.186547
SOX6	0.186447
AMFR	0.186419
CAP-G	0.186216
ADAM19	0.186071
HES5	0.186028
SOX17	0.18581
NGF	0.185708
Guanylate Cyclase 1, soluble	0.185668
L-selectin	0.185353
FGF10	0.185329
HLA-DRA1	0.185087
HLA-DRB4	0.184998
RFC2	0.184862
p18	0.18478
M-Ras	0.184762
LDB1	0.184757
PACE4	0.184686
PLC-beta3	0.184686
Smac/Diablo	0.184586
IBP4	0.184519
IL1R2	0.18442
LIF	0.184185
SCD	0.184176
LH-beta	0.184063
Brca2	0.183967
GRB7	0.183931
Clusterin	0.183843
LMO2	0.183787
alpha-D-glucosyl-(1-4)-beta-D-glucose intracellular	0.183777
DYNC1LI2	0.18375
H(,2)O(,2) intracellular	0.183681
NOTCH2	0.183443
TRAF1	0.183426
ARF1	0.183303
E7 protein (HPV16)	0.183213
TACI(TNFRSF13B)	0.183172
RAB3IP	0.183118
Alpha-synuclein	0.182956
PCSK5	0.182951
HDL proteins	0.182898
PDE6 reg	0.182883
Resistin	0.182838
EML4/ALK fusion protein	0.182605
ATP6V0E2	0.1826
LMAN1	0.182494
APOBEC3C	0.182434
INCENP	0.18228
HSC70	0.182251
SNAP-25	0.182197
Claspin	0.182179
DRAP1	0.182116
CD137(TNFRSF9)	0.182043
Menin	0.181963
Histone H2AX	0.181838
YES	0.181708
LXR-beta	0.181698
FBXW7	0.181619
TCP1	0.181354
Collagen VI	0.18109
HBG1	0.180677
G-protein beta-3	0.18045
JMJD3	0.180325
MLK2(MAP3K10)	0.18022
COG5	0.180201
SMAD9 (SMAD8)	0.180048
MGF	0.18002
FZD5	0.179938
Epiregulin	0.179843
BACE2	0.179835
miR-375	0.179664
L-Glutamic acid extracellular region	0.179461
PP1-cat gamma	0.179435
miR-107	0.17942
GDP cytoplasm	0.179416
Coagulation factor X	0.179317
TCF7L1 (TCF3)	0.179312
BAF47	0.179293
CAS-L	0.179051
PDE4D	0.17903
COPII	0.179028
QKI	0.179012
Amphiregulin	0.17896
Fer	0.178937
Annexin I	0.178875
MCM4/6/7 complex	0.178836
CAP-E	0.178745
GADD34	0.178585
FOXC1	0.178576
VE-cadherin	0.178505
G-protein gamma 13	0.178433
PROX1	0.178411
PXR	0.178383
Necdin	0.178357
G3P2	0.178291
Cullin 1	0.178285
MRCKalpha	0.178258
VLDLR	0.178112
ETS	0.177967
HSP60	0.177856
Glutaric acid cytoplasm	0.177833
T brachyury protein	0.177742
MLL2	0.17766
FGF19	0.177614
CCL3L1	0.177478
BCMA(TNFRSF17)	0.177402
CaMKK	0.177341
CEACAM1	0.177098
RPA1	0.177085
LTBR(TNFRSF3)	0.177069
PP2A regulatory	0.176996
Renin	0.176914
CRIPTO	0.176867
LARG	0.176856
Serotonin receptor	0.176539
Ephrin-B	0.176344
RPGRIP1	0.176338
(2S,3R,4E)-Sphingosine 1-phosphate extracellular region	0.176274
ADAM12	0.176262
IL-13	0.17624
Sec24B	0.176213
Amyloid beta 40	0.176094
ENA-78	0.176088
Glycoprotein hormone-like B5	0.175783
Mg('2+) nucleus	0.175737
CSF2RB	0.175722
NOR1	0.1757
TFIIB	0.175654
P/Q-type calcium channel alpha-1A subunit	0.175604
BM-002	0.1755
NUMB	0.175488
TCL1A	0.175115
miR-499-5p	0.175061
ERR2	0.175031
STK3	0.174981
Ihh	0.174513	x
BLM	0.174376
LHX3	0.174191
POLR2J2	0.174187
HZwint-1	0.174033
LAMB1	0.173947
IL-18R1	0.173837
RIMS1	0.1737
N-Acetyl-D-glucosamine intracellular	0.173686
Tissue factor	0.173347
microRNA 1-2	0.173221
POLE3-POLE4 complex	0.173185
SAP	0.173045
DLX3	0.172954
PRC1 complex	0.172691
Retinoic acid intracellular	0.172634
IL-9	0.172597
SEC31L1	0.172562
IBP2	0.172376
IL-15	0.172285
BAF57	0.172277
ERK5 (MAPK7)	0.172254
Heparan sulfate extracellular region	0.172206
ZBRK1	0.172204
Tcfl5	0.1719
AKAP8	0.171867
CalDAG-GEFII	0.171829
MDM4	0.171823
Testosterone intracellular	0.171659
PBAF	0.171542
PER2	0.171449
Synaptotagmin	0.171397
HLA-Cw3	0.171286
CYLD	0.171107
A20	0.171052
Cyclin E2	0.171046
PI52B	0.171032
Cyr61	0.170937
Presenilin 2	0.170844
Casein kinase I alpha	0.170713
IRP	0.170537
CD244	0.170505
FSHR	0.170494
RAI	0.170467
Occludin	0.170286
STK36	0.170146
GGTase-II	0.170128
RXRB	0.17003
HBB	0.169794
Laminin 11	0.169754
N-Acetylneuraminic acid extracellular region	0.169628
FLASH	0.169489
DOCK1	0.169357
FZD3	0.169343
TRIP6	0.169267
ITGA2B	0.169104
LATS1	0.168857
ENaC	0.168706
Adenylate cyclase type I	0.168697
USP7	0.168619
Adenosine A1 receptor	0.168597
NEDD8	0.168559
TFIID 30 kDa subunit	0.168433
HLA-DRB3	0.16841
PDZ-RhoGEF	0.168353
SMN1	0.168315
Aif	0.168288
Synaptotagmin I	0.168142
c-Jun/c-Jun	0.168047
NUP35	0.168013
HLA-DRB5	0.167904
Nod2 (CARD15)	0.167884
SPT	0.1678
Sin3B	0.16772
Metallothionein-I	0.167688
Arachidonic acid intracellular	0.167593
Endostatin	0.167583
CKS1	0.167372
FXR/RXR-alpha	0.167371
IL-7	0.167284
Sec61 alpha 1/2	0.167221
Galpha(i)-specific amine GPCRs	0.167218	x
Decorin	0.167131
PF4	0.167089
GADD45 gamma	0.167013
Ca(II) channels	0.166755
P-selectin	0.16671
CYP1A1	0.166669
IL-3	0.166664
CD80	0.166485
COL6A3	0.166465
BFL1	0.166405
Sry	0.166329
SIX1	0.166258
Phosphatidic acid intracellular	0.166247
rRNAs (5.8S, 18S, 28S)	0.166202
Plasminogen	0.166176
N-type Ca(II) channel alpha1B	0.165992
XRCC1	0.165973
p38delta (MAPK13)	0.165745
CARD11	0.165628
Thioredoxin	0.165457
DDX5	0.165433
SEPHS1	0.165381
GCR-beta	0.165279
miR-206	0.165231
MCR	0.16501
SMAD6	0.164962
SPHK1	0.16492
ACM3	0.164546
DLK	0.164531
Ep-CAM	0.164128
SHPS-1	0.163981
Ran	0.163864
Ferritin	0.163843
K(+) channel, subfamily J	0.163643
Stromelysin-2	0.163595
COG1	0.163559
COG2	0.163559
VCP	0.163523
SETDB1	0.163446
FGF8	0.16343
Ephrin-B receptor 2	0.163385
miR-15a	0.163308
NR2A	0.16325
BMP6	0.163248
Dynein 2, cytoplasmic, heavy chain	0.163243
G-protein beta4/gamma2	0.16323
Sphingosine intracellular	0.163209
Fc epsilon RI gamma	0.163088
Cullin 3	0.163047
STOX1	0.16302
SP-A	0.163004
MEL1	0.162763
IL4RA	0.162638
UBF	0.162556
microRNA 296	0.162468
HMGE	0.162448
p130CAS	0.16242
ANT	0.162369
CENP-50	0.162327
DOK1	0.16231
CO(,2) intracellular	0.16227
miR-222	0.162143
Galectin-1	0.162101
DPP4	0.162065
PA24A	0.162003
GABA-A receptor beta-2 subunit	0.161947
PAK2	0.16175
ITK	0.161678
Holotransferrin	0.161556
PCAF histone acetylase complex	0.161539
Jagged2	0.161504
MHC class II alpha chain	0.161451
Cyclin G2	0.161407
RAP-2A	0.161384
Ionotropic glutamate receptor	0.161293
c-MPL	0.161077
CDK inhibitor 3	0.161045
Aggrecanase-1	0.161007
MLCK	0.160982
BCKD-E1alpha	0.160923
CUGBP1	0.160899
SLC3A2	0.160748
COG3	0.160594
COG6	0.160594
Parathyroid hormone	0.160465
miR-20b	0.160454
CAF-1	0.160447
HURP	0.160385
P4HA3	0.160371
Importin (karyopherin)-beta	0.160261
Adenylate cyclase type VI	0.160254
CD22	0.160227
Prohibitin	0.160148
PTX3	0.160033
Cathepsin S	0.159979
RFC4	0.159676
PLK4 (STK18)	0.159626
Lysyl oxidase	0.159618
GFAP	0.159611
IL-27	0.159567
IRE1	0.159554
Calnexin	0.159538
RFC5	0.159535
TTK	0.15948
OX40(TNFRSF4)	0.159449
PSF	0.159397
Wdr20a	0.159292
GlcAb1-4GlcNAca1-4GlcAb1-3Galb1-3Galb1-4Xylb1-Ser-peptide intracellular	0.159091
FOXP1	0.15902
XPG	0.15891
CNGB1	0.158709
HBG	0.158687
DENND4B	0.158603
Karyopherin alpha 1	0.158544
miR-3151	0.158466
LIN-9	0.1584
miR-503	0.158162
TRPC6	0.158125
CD47	0.157932	x
EED	0.15793
Karyopherin alpha 4	0.157827
AP-2B	0.157131
DAP12	0.157012
Csk	0.156959
ACM1	0.156909
BAF53	0.156878
TIE	0.156771
TRPS1	0.156729
LATS2	0.156651
Lamin B	0.156619
UFO	0.156535
FGF3	0.156532
TEC	0.156494
CCKBR	0.156467
TBX19	0.156334
CAP-C	0.15629
IL7RA	0.156172
GABP beta1	0.156155
Dopamine D1A receptor	0.155888
DDR1	0.155768
Ephrin-A5	0.155729
PERM	0.155699
APCS	0.155559
HCO(,3)('-) extracellular region	0.155527
Sec24A	0.155503
ID4	0.155501
TrkC	0.155496
PRKAR2A	0.155443
HP1 alpha	0.155404
miR-133b	0.155303
NCOA4 (ARA70)	0.155264
FBI-1 (Pokemon)	0.155218
CaMK II alpha	0.155129
PRC1	0.155084
POMC	0.155035
SP-C	0.154839
ITGAM	0.154734
DAPK1	0.154713
COG7	0.154686
Galpha(q)-specific nucleotide-like GPCRs	0.154648
miR-223	0.154452
TNF-beta	0.154398
FoxL2	0.154344
LMO4	0.154344
CARD5	0.15427
MARK2	0.154144
CtBP	0.154115
LZTS1	0.154061
Fringe	0.153888
GCL cat	0.153861
DOC2B	0.153784
PR65-alpha	0.153702
Fibrinogen (fibrin)	0.153594
TCF12	0.153564
CD81	0.153556
IL-9 receptor	0.153554
BCKD E2 subunit N6-lipoyllysine	0.153417
Exostosin complex	0.153398
HIST1H2AD	0.153388
CYP17	0.153361
DACH1	0.153322
hnRNP U	0.153319
E-selectin	0.15328
FGF4	0.153226
KPC1	0.153212
MLH1	0.153183
JARID2	0.153156
IL27RA	0.153009
IL-17 receptor	0.152949
C1qa	0.15291
Collagen Prolyl 4-Hydroxylase	0.152753
IL-3 receptor	0.152663	x
Rab-27A	0.152585
SOX3	0.152536
ICAD	0.152495
PRNP	0.152467
HGK(MAP4K4)	0.152406
Alpha crystallin B	0.152175
MLCP (cat)	0.151732
TAB2	0.151722
POLE3 (YBL1)	0.151644
miR-29c	0.151638
Vpr (HIV-1)	0.1516
Zn('2+) nucleus	0.151575
CYP3A4	0.151395
SNAPC	0.151387
FOXC2	0.151378
BAFF(TNFSF13B)	0.15128
IBP	0.1512
UCP1	0.151192
IQGAP1	0.151174
microRNA 34a	0.150895
alpha-V/beta-1 integrin	0.150812
TLR3	0.150781
NOTCH1 precursor	0.150774
miR-424	0.150675
CDC7	0.150636
Fc epsilon RI	0.150626
CNAP1	0.150624
RGS2	0.150607
ING1	0.150605
LBC	0.150599
ZIC1	0.150571
HBOA	0.150508
GRK6	0.150336
Ephrin-A receptor 2	0.150301
Ribonucleotide reductase	0.150245	x
E2F8	0.150178
RacGAP1	0.150135
Glutathione intracellular	0.150101
CBL-B	0.1501
Laminin 2	0.149946
CCL13	0.149913
Biglycan	0.149866
Corticoliberin	0.149816
(2R)-2,3-diphosphoglycerate intracellular	0.149776
miR-96	0.149718
Caspase-4	0.149706
AP complex 4	0.14969
AP complex 1	0.149608
CD30(TNFRSF8)	0.149541
D-Ribose 5-phosphate intracellular	0.149416
TBX5	0.14923
MAZ	0.149043
E3b1(ABI-1)	0.149036
Alpha-1D adrenergic receptor	0.149004
IgE	0.148945
SP2	0.148869
HOXA7	0.148797
Zac1	0.148782
BRRN1	0.148642
SENP1	0.148608
miR-34c-5p	0.148578
PRKD2	0.148529
Glycerol intracellular	0.148497
XPD	0.148448
HMDH	0.148383	x
ENO1	0.148371
Fe('3+) intracellular	0.148273
TPL2(MAP3K8)	0.148241
Casein kinase II, beta chain (Phosvitin)	0.148119
COP9 signalosome	0.148045
IFI56	0.147838
HSD17B3	0.147663
TIRAP (Mal)	0.147649
BZW2	0.147527
Kallikrein 14	0.147487
CD23	0.147487
PLC-epsilon	0.147274
PAR2	0.147237
E6 protein (HPV18)	0.147212
LAMA3 (Epiligrin)	0.147104
Oxiglutathione intracellular	0.147091
UNG1	0.14688
AFP	0.14685
CIKS	0.146804
WASP	0.146662
ALOX5	0.146603
Cyclin B2	0.146582	x
SREBP2 precursor	0.146537
ITGAL	0.146522
GRAP2	0.146519
G-protein alpha-12 family	0.146445
3-Phospho-L-glyceric acid intracellular	0.146437
PP5	0.14643
NuA4 complex	0.146426
SHOX2	0.1464
(GlcNAc)2(Man)5(Asn)1 intracellular	0.146336
miR-9*	0.146293
G-protein gammaT2	0.146253
NIPK	0.146246
TFB5	0.146221
CaMKK2	0.146203
ABCG2	0.146192	x
HIST1H2AJ	0.14616
Histone H2AC	0.14615
Geminin	0.146062
PELP1	0.146013
microRNA 15a	0.146002
SLC9A1	0.145822
GREB1	0.145724
IL-12RB1	0.145688
PDCD4	0.145646
SOX14	0.145616
IL-21	0.145553
NCK2 (Grb4)	0.145541
GRO-1	0.145461
MAPKAPK2	0.145417
ChREBP	0.145414
Laminin 6	0.14541
PGE2R4	0.145314
IFT57 (HIPPI)	0.145284
KCNH2	0.145179
PECAM1	0.145134
DBP	0.145049
CSF2RA	0.144997
Syntrophin B	0.144865
ADAM-TS1	0.14478
TSLPR	0.144676
GRPE2	0.144613
TOP1	0.144608	x
Tenascin-C	0.144571
G6PT	0.144565
TRF2	0.144486
Laminin 10	0.144475
PAG	0.144401
APG7	0.144386
GLUT1	0.144335
Adenosine A2b receptor	0.144296
microRNA-K12-11 (HHV8)	0.14416
SrCap	0.144131
ITGB4	0.14412
CD8 alpha	0.144106
Hedgehog	0.14407	x
CD3 delta	0.144045
Cathepsin K	0.144036
miR-182	0.143995
Dynein, axonemal, intermediate chains	0.143987
GBX2	0.143737
C3G	0.1437
H('+) cytoplasm	0.143476
RNF20	0.143364
eIF3S8	0.14335
FMR1	0.14332
CGRP-RCP	0.143309
miR-148a	0.143307
ETV3	0.143213
ActRIIA	0.143183
Cyclin F	0.143155
Alpha-actinin 2	0.143111
ISG54	0.142781
[truncated: 17,131 more rows]

## Sheet: Thyroid Carcinoma
Network Object Name	Prediction	Known Target
c-Myc	1.70564
c-Jun	1.54444		Legend:
p53	1.51442		Network Object Name = Name in Metabase
SP1	1.3023		Prediction = Score that the Network Object received from the regression model
STAT3	1.27342		Known Target = Drug target for the disease
RelA (p65 NF-kB subunit)	1.15582
c-Fos	1.10987
ESR1 (nuclear)	1.09069
NF-kB	1.06524
Elk-1	1.04361
HIF1A	0.947992
SMAD3	0.937223
Androgen receptor	0.931099
EGR1	0.92303
ATF-2	0.826025
AP-1	0.808311
C/EBPbeta	0.790756
p300	0.770523
SNAIL1	0.759268
Ubiquitin	0.746179
STAT5A	0.744948
c-Src	0.742232
C/EBPalpha	0.725883
SMAD4	0.671324
SRF	0.659203
Beta-catenin	0.658105
FOXO3A	0.653574
ETS1	0.646443
STAT5	0.64565
RUNX2	0.644893
EGFR	0.630625
TCF7L2 (TCF4)	0.627871
NF-kB p50/p65	0.615943
SMAD2	0.609807
CBP	0.603469
HNF4-alpha	0.578698
JunB	0.574368
GCR-alpha	0.571254
STAT5B	0.56649
FKHR	0.562902
NF-AT2(NFATC1)	0.54659
ERK1/2	0.540331
ERK2 (MAPK1)	0.531817
SMAD1	0.526541
CREB1	0.522531
FAK1	0.52029
E2F1	0.519519
GLI-2	0.514367
JAK2	0.512502
SF1	0.505192
GLI-1	0.5025
HDAC1	0.501714
E2F7	0.499552
p21	0.498944
JAK1	0.489183
Large 39S subunit	0.480122
GSK3 beta	0.467325
GATA-4	0.465421
PAX6	0.459186
Shc	0.458703
Lef-1	0.450712
GRB2	0.448507
SP3	0.44794
EZH2	0.445317
c-Jun/c-Fos	0.443119
SHP-2	0.441617
HSF1	0.441113
NANOG	0.440044
Lyn	0.43843
p63	0.436015
SOX9	0.433126
VEGF-A	0.432278
PtdIns(3,4,5)P3 intracellular	0.426417
LSm complex	0.424846
p73	0.42058
CUX1 (p110)	0.417965
c-Raf-1	0.416852	x
PKA-cat (cAMP-dependent)	0.416673
Bcl-3	0.415962
SLUG	0.413767
CDK1 (p34)	0.411319
IRS-1	0.410624
ATF-3	0.410424
AFX1	0.407539
WT1	0.40264
LSm1/8	0.40105
MMP-9	0.398592
Rac1	0.395973
TCF8	0.392388
c-Myb	0.391295
H-Ras	0.38822
Fra-1	0.387701
IKK-alpha	0.386553
CSX (Nkx2.5)	0.384949
NF-AT1(NFATC2)	0.384394
TGF-beta 1	0.382369
SUMO-1	0.381428
Bcl-2	0.380045
TGF-beta receptor type I	0.377578
E2F4	0.377451
Oct-3/4	0.375332
OIP5	0.370295
PARP-1	0.367784
Cyclin D1	0.36497
C/EBPdelta	0.362206
RhoA	0.362001
MEF2C	0.361987
Progesterone receptor	0.361922
GLI-3	0.361631
PU.1	0.361207
ZNF143	0.359979
NF-kB1 (p50)	0.357183
KLF4	0.356436
G-protein beta/gamma	0.354613
PI3K reg class IA (p85-alpha)	0.354538
APC/hCDH1 complex	0.352562
MEKK1(MAP3K1)	0.35256
DEC1 (Stra13)	0.352194
AKT(PKB)	0.350516
alpha-V/beta-3 integrin	0.350169
PKC-delta	0.346501
PPAR-gamma	0.345284	x
RARalpha	0.345213
IRF1	0.343951
MMP-2	0.342642
Fibronectin	0.341295
PPAR-beta(delta)	0.340784
CDC42	0.340495
NUR77	0.340357
SHP-1	0.34011
G-protein alpha-q/11	0.339648
p27KIP1	0.33925
H/ACA snoRNAs	0.338997
GATA-1	0.337903
Ca('2+) cytosol	0.333569
STAT1	0.332616
G-protein alpha-s	0.332395
ESR2	0.330189
CDK2	0.329993
ERK1 (MAPK3)	0.328172
MEF2D	0.326784
NF-AT3(NFATC4)	0.325803
VDR	0.321164
Brca1	0.320569
NOTCH1 (NICD)	0.32018
Caspase-3	0.320069	x
c-Cbl	0.32
TGF-beta receptor type II	0.318725
Syk	0.316078
PKC-zeta	0.314839
YY1	0.314623
Nuclear pore complex proteins	0.314529
AP-2A	0.31361
G-protein alpha-i family	0.31246
FASP1	0.312261
PI3K cat class IA	0.310879
gp130	0.310858
ROR-gamma	0.30869
AKT1	0.308517
Tcf(Lef)	0.307807
FGFR1	0.307506
XRCC2	0.307324
E-cadherin	0.306565
Rb protein	0.306154
Bcl-6	0.305796
NCOA1 (SRC1)	0.303471
TAK1(MAP3K7)	0.303307
MMP-13	0.303238
Small 28S subunit	0.300883
Prefoldin complex	0.299985
Fyn	0.299914
Sirtuin1	0.296988
CAP-G/G2	0.296377
Integrator Complex	0.294511
MDM2	0.294217
COX VIIa	0.29262
LSm8	0.291858
TRAF2	0.291358
BMP2	0.289432
PKC-alpha	0.289259
MITF	0.289096
MCC	0.288962
ATM	0.288804
NRSF	0.287671
PPARGC1 (PGC1-alpha)	0.287217
HDAC2	0.286236
Aurora-A	0.285725
Caveolin-1	0.285653
GNT-IV	0.285308
p38alpha (MAPK14)	0.282826
HIF-1	0.282363
DNA	0.280794
USF1	0.278928
JNK(MAPK8-10)	0.27884
Dynein, axonemal, heavy chains	0.27807
ARPC1	0.277933
ETS2	0.277334
PPAR-alpha	0.274128
P4HA	0.274005
Cul1/Rbx1 E3 ligase	0.272903
STAT6	0.272458
Aurora-B	0.272254
ROR-alpha	0.271984
PAX8	0.271612
C1	0.270989
PCAF	0.270743
Glutaredoxin	0.269649
26S proteasome (19S regulator)	0.268968
BRG1	0.268908
HNF3-beta	0.268631
AML1 (RUNX1)	0.268623
H/ACA snoRNP	0.26825
TGF-beta 3	0.267715
Stromelysin-1	0.266908
ATF-2/c-Jun	0.266673
GATA-3	0.266581
CREM (activators)	0.26535
Caspase-7	0.264811	x
HSP70	0.264066
SOS	0.263988
PLC-gamma 1	0.263521
SMAD7	0.262268
ORP-family	0.259014
IL-8	0.258828
Zbtb46	0.258359
Naptumomab estafenatox	0.257851
MEK3(MAP2K3)	0.255828
miR-155	0.255673
Condensin	0.255588
CD44	0.255411
RBP-J kappa (CBF1)	0.253412
TWIST1	0.253237
26S proteasome (20S core)	0.253194
IGF-1	0.252867
Calmodulin	0.25282
IL-6	0.251906
DNA-PK	0.249511
ZFP36L2	0.249138
JNK1(MAPK8)	0.248742
NFKBIA	0.248563
PP2A catalytic	0.247977
TBX3	0.247803
MMP-1	0.24695
NCOA3 (pCIP/SRC3)	0.246891
PSMD2	0.246063
VEGFR-2	0.245897	x
CAP-G2	0.24581
eIF2B	0.245522
N-Myc	0.243948
OLIG2	0.243663
I-kB	0.242282
FOXP3	0.241092
ZNF217	0.240999
TRAF6	0.240119
CTGF	0.239866
c-Abl	0.239672
DYNLRB	0.239264
Cyclin E	0.239243
PPAR-gamma/RXR-alpha	0.238921	x
E2F3	0.238692
PKC	0.237192
LSM5	0.236048
VEGFR-1	0.235672	x
MeCP2	0.235577
POLE3-POLE4 complex	0.235219
Casein kinase II, alpha chains	0.235069
FOXM1	0.233896
FGFR2	0.23358
HES1	0.233442
Histone H2A	0.23303
Cdt1	0.232451
NF-kB2 (p52)	0.232343
p22-phox	0.232152
Centractins	0.231774
BMP7	0.23164
ELAVL1 (HuR)	0.23106
c-Kit	0.230025	x
FosB	0.229956
ZFP36(Tristetraprolin)	0.229809
PLC-beta	0.229546
miR-21	0.228724
Collagen I	0.228449
MYOG	0.227748
COX VIIa-1	0.227694
HGF receptor (Met)	0.227676
NF-kB2 (p100)	0.227506
NRF2	0.227365
E2I	0.227358
SP7	0.226723
PAI1	0.226622
N-cadherin	0.22595
PLAUR (uPAR)	0.225918
Matrin-3	0.225307
SOX2	0.225214
MCCC2	0.224954
Pdx-1 (IPF1)	0.224629
ARPC1A	0.224172
N-CoR	0.223778
GRP78	0.222717
PAK1	0.22258
PKC-beta	0.222342
EGR2 (Krox20)	0.222256
SIP1 (ZFHX1B)	0.222157
PKA-reg (cAMP-dependent)	0.222064
APOBEC3B	0.221514
C1q	0.220069
ADP cytoplasm	0.219733
PDGF-A	0.219622
GRPEL	0.219503
Insulin receptor	0.219036
SHH	0.218711
COG complex	0.218485
SNORA72	0.218481
RFC complex	0.21794
MyD88	0.217822
PLK1	0.217615
MKP-1	0.21753
NF-Y	0.217162
REV-ERBalpha	0.216866
ErbB2	0.216688
MYOD	0.216544
PLAU (UPA)	0.21645
Survivin	0.216203
eIF2S1	0.216146
MEK1(MAP2K1)	0.216122
MLL1 (HRX)	0.216086
Frizzled	0.216058
APOBEC3	0.215498
Dsh	0.215421
CAP-H/H2	0.214469
TGIF	0.214104
EGF	0.213484
HHEX (PRH)	0.213414
IP3R1	0.213267
p38 MAPK	0.21301
IKK (cat)	0.21283
STAT4	0.21268
miR-320	0.212621
ASC1 complex	0.21232
RUNX3	0.21207
IP3 receptor	0.211724
DUX4	0.211184
ETFA	0.211049
p130	0.210913
NAB2	0.210623
CAF-1	0.210589
RXRA	0.210482
NRF1	0.209744
PTEN	0.209539
SREBP1 (nuclear)	0.20873
TLR2	0.208615
Adenylate cyclase	0.208409
BMPR1A	0.208392
ErbB4	0.208174
HEY2	0.207926
GLI-3R	0.207585
PIAS1	0.207547
TIM23-PAM complex	0.207354
MGAT4B	0.20689
Guanylate cyclase alpha	0.206789
USP12	0.20639
Plasmin	0.206181
Huntingtin	0.205803
TLR4	0.205649
PtdIns(4,5)P2 intracellular	0.205203
5T4	0.205127
Granzyme B	0.205063
G-protein alpha-q	0.205015
KIF4A	0.204829
IKK-beta	0.204262
Bcl-10	0.204246
Neuroligin	0.204028
Respiratory Complex III	0.20386
SOX4	0.203577
IKK-gamma	0.201917
AP-1 gamma subunits	0.201884
AHR	0.201637
HOXC6	0.201474
C2a	0.201265
JunD	0.20099
ATP6V1E	0.200924
CaMK II	0.200712
Chk1	0.200563
NCOA2 (GRIP1/TIF2)	0.200266
gamma-Secretase complex	0.200037
GATA-2	0.199912
TNF-alpha	0.199802
Calpain 1(mu)	0.19945
SHP	0.199431
ID2	0.199393
GAS11	0.199266
Pitx2	0.199143
TIM14	0.198891
USF2	0.198876
Cyclin B1	0.198832
Dynlrb2	0.198437
SMAD5	0.198157
STAT2	0.198085
Caspase-8	0.197459	x
XBP1	0.197182
Pyk2(FAK2)	0.196657
PI3K reg class IA (p85)	0.196591
E2A	0.196587
MEK6(MAP2K6)	0.19658
NO intracellular	0.196342
MOV-10	0.196335
Galpha(s)-specific calcitonin GPCRs	0.196321
IGF-1 receptor	0.195927
iNOS	0.195828
P4HA3	0.195805
Wdr20a	0.195628
Lck	0.195571
Histone H1	0.195321
BMAL1	0.194916
Zwilch	0.194746
c-Rel (NF-kB subunit)	0.193952
Leukocyte elastase	0.193801
POLE4	0.193343
D15Wsu75e	0.193335
HMGB1	0.1933
ELF3	0.193294
DNMT1	0.193049
ITGB1	0.19302
Collagen IV	0.192884
NF-kB p50/p50	0.192686
PRPS	0.19247
CDC25B	0.192453
T-bet	0.192395
AP-1 mu subunits	0.192199
1,2-Diacyglycerol intracellular	0.192006
ATF-1	0.191581
IRAK1	0.191172
IP3 intracellular	0.190782
G-protein alpha-i3	0.190562
Beta-arrestin1	0.190503
HOXA10	0.190468
Actin	0.190057
Cyclic AMP intracellular	0.189528
MRPL17	0.18935
MRPL36	0.189202
Bcl-XL	0.189062
VAV-1	0.189018
CDK5	0.188964
DMRT1	0.188219
ELF4	0.187939
Rab-3B	0.18767
Casein kinase II, alpha chain (CSNK2A1)	0.187522
alpha-2/beta-1 integrin	0.187191
MRPL14	0.187144
Actin cytoskeletal	0.187112
Nucleophosmin	0.186878
TRIP4	0.18647
Mt 28S L42	0.18623
exosome multienzyme ribonuclease complex	0.186151
SPT2	0.18583
Nucleolin	0.185599
SMURF2	0.184986
LSM1	0.184949
Activin beta A	0.184628
beta-TrCP	0.184356
KDELR2	0.184229
ZW10	0.183935
E2F2	0.183923
ADAM17	0.183856
PBX1	0.183691
TMPOA	0.183624
Collagen III	0.18361
Tyk2	0.18333
Calcineurin A (catalytic)	0.183306
APOC1	0.183148
CAP-G	0.183104
MRPS15	0.182419
IRF8	0.182302
PKC-epsilon	0.181986
Dynein, axonemal, light chains	0.181925
POLE3 (YBL1)	0.18166
DNA polymerase epsilon	0.181654
(GalNAc)1(Ser/Thr)1 intracellular	0.181564
Tubulin alpha	0.181557	x
VE-cadherin	0.181448
COX VIIa-2	0.180812
ENO2	0.180792
AP1G2	0.180294
PO(,4)('3-) cytoplasm	0.180288
Collagen VI	0.180025
p16INK4	0.179997
ZNF145	0.179874
NF-kB1 (p105)	0.179865
ID1	0.179796
MRPS31	0.179705
X protein (HBV)	0.179649
PSMD13	0.179529
PI3K cat class IA (p110-alpha)	0.179346
AP1M2	0.179107
HMGI/Y	0.179067
IFN-gamma	0.178964
RNase P	0.178705
Kallikrein 3 (PSA)	0.178536
Activin A	0.178511
Bid	0.178441
TITF1	0.178415
LIF receptor	0.177917
PFD6	0.177826
MEF2	0.177576
NFYB	0.177472
LSm4	0.177405
mTOR	0.177402
FGF2	0.177395
PI3K cat class IA (p110-beta)	0.177367
Fe65-like2	0.176649
ChAF1 subunit B	0.176467
RNA polymerase II	0.176362
IL8RB	0.17625
Itch	0.176249
CDC18L (CDC6)	0.176135
NF-kB p65/p65	0.176079
Rab-9	0.175827
LXR-alpha	0.175821
Ephrin-B receptor 1	0.175403
Elk-4	0.175275
TCP1-zeta-1/2	0.175193
IL-2 receptor	0.174952
ITGB3	0.174939
RIP140	0.174881
HGF	0.174847
microRNA 122a	0.174576
ETF complex	0.174565
Rod	0.174347
Zn('2+) cytosol	0.174334
EPAS1	0.174299
LSM6	0.173832
SMRT	0.173732
BTG2	0.173346
HEY1	0.172972
DVL-1	0.172925
alpha-5/beta-1 integrin	0.172523
Adult hemoglobin	0.172329
SKP1	0.172038
CDC25C	0.171848
PER1	0.171809
SNAPs	0.171714
14-3-3 zeta/delta	0.171694
ErbB3	0.17148
hnRNP A2	0.171152
miR-221	0.170731
PheRS	0.170382
SPT	0.170172
Btk	0.169641
TBP	0.169639
CAP-D2/D3	0.16945
HMGE	0.169301
LRH1	0.169241
RCC1	0.169224
Chk2	0.169165
GABP	0.169037
Activin	0.169015
YB-1	0.168523
Thrombospondin 1	0.168495
Tubulin gamma	0.168318	x
Tubulin beta	0.168239	x
IBP3	0.168204
FOXE1	0.168058
Follistatin	0.168012
Connexin 43	0.167981
LRP1B (CTF)	0.167923
FARSA	0.167862
LHX2	0.167848
ADAM12	0.167727
eIF2B4	0.167639
CDON	0.167264
HSP90	0.167237
AGTR1	0.16723
OSM receptor	0.167151
LSD1	0.166975
NCK1	0.166877
MRPL24	0.166752
14-3-3 epsilon	0.166579
C1qc	0.166532
PRMT5	0.166496
Large 60S subunit	0.166423
ATP6V0A	0.166419
eIF2	0.166388
SKP2	0.166388
AP-2 alpha subunits	0.166343
Decorin	0.165971
IL-4R type I	0.165773
PKC-theta	0.165771
NFYA	0.16575
BMP4	0.165615
NADPH oxidase	0.165613
ECT2	0.165384
SDF-1	0.165335
SMN complex	0.16521
SNORA52	0.165133
HAND1	0.164946
alpha-V/beta-5 integrin	0.164863
MRPL49	0.164473
BRM	0.164409
Cullin 1	0.164343
BAF60B	0.164332
BMP receptor 2	0.164249
ATP6V0	0.164081
CCL2	0.164021
CAP-E	0.163901
WDR48	0.163867
PI3K reg class IA	0.163634
Cathepsin D	0.163391
HEC	0.163354
KLF2	0.163288
CLK1	0.162963
MRPL11	0.162869
Core complex of TFIIH	0.162569
Immunoproteasome (20S core)	0.162505
GABP alpha	0.162394
Jagged1	0.162222
ALK-2	0.162048
MCM2	0.161972
MRPL13	0.161865
NELF complex	0.161688
WNT	0.161413
LSm7	0.161081
PAX5	0.160981
ATP6V1E2	0.160908
TOM complex	0.160776
NOLA1 (GAR1)	0.160759
Plakophilin 4	0.160756
PPAR-alpha/RXR-alpha	0.160584
SPC	0.16053
OSBPL6	0.160322
Ephrin-B receptors	0.160271
CENP-A	0.160251
Dynamin-1	0.160179
IRS-2	0.160119
DOK1	0.160037
NIPK	0.160009
ADAM10	0.159944
DNAH7	0.159856
Presenilin 1	0.1598
KDELR	0.159665
MEF2A	0.159604
HB-EGF	0.159461
RARbeta	0.159285
Thymosin beta-10	0.159128
miR-34a	0.159044
LIFR	0.158966
MRPS14	0.158927
Ephrin-A receptor 4	0.158882
FLI1	0.158856
E2F8	0.158846
TIMP1	0.158845
PLD1	0.158685
MGAT4A	0.158674
PSMC2	0.158464
PRMT1	0.158391
Ephrin-A	0.158266
HBG	0.158244
Casein kinase I epsilon	0.158131
HDL	0.157777
Tcfl5	0.157723
RhoC	0.15762
Fc epsilon RI	0.157435
Neuroligin 4	0.157388
NGL-1	0.157312
BDNF	0.15718
Osteopontin	0.157018
Pin1	0.157002
G-protein alpha-i1	0.156992
PAR1	0.156979
TLE	0.156866
TNF-R1	0.156814
PBX1/PREP2	0.156674
TBXA2R	0.156668
SMAD9 (SMAD8)	0.156503
ERO1	0.156373
Beta-arrestin2	0.156033
p67-phox	0.156001
Hsc20	0.155918
SPC22	0.155584
Galpha(q)-specific prostanoid GPCRs	0.155255
CDK6	0.155026
MRPS16	0.154995
hCAP-H2	0.154982
Cathepsin Z	0.154971
Rab-11A	0.154905
BAF60	0.154779
AP2A2	0.154776
KLF5	0.154543
ATP6(V)	0.154501
SF3a	0.154452
PDK (PDPK1)	0.154209
SPC21	0.154061
RIPK2	0.15405
Tubulin (in microtubules)	0.153966	x
Rad51	0.153527
NRL	0.153342
NIFUN	0.153306
TFIIH p52 subunit	0.153211
ACTA2	0.153064
Matriptase	0.153032
HAND2	0.153024
SLMAP	0.152926
Bax	0.152913
Parkin	0.152793
COX-2 (PTGS2)	0.152636
PKI	0.15261
PREP2	0.152328
HSP90 alpha	0.152319
gp91-phox	0.152136
CDH1	0.151882
RING2	0.151855
ATP1A1	0.151805
Thioredoxin	0.151737
COBRA1	0.15152
NUP35	0.151385
ATR	0.151342
ZIC1	0.151187
SNORA70	0.150926
SNORA67	0.150926
NXF1	0.150902
p70 S6 kinase1	0.150896
Clusterin	0.150783
RFC5	0.15077
ASK1 (MAP3K5)	0.150767
Activin AB	0.150746
LUC7L2	0.150605
CREM (repressors)	0.15057
Dynactin complex	0.15054
PTX3	0.150493
RING-box protein 1	0.150318
IL-2	0.150195
ActRIIB	0.150161
CLOCK	0.150115
Alpha-centractin	0.150025
BAF53	0.150002
Epo receptor	0.149978
HDAC3	0.149826
p38delta (MAPK13)	0.149769
ASK (Dbf4)	0.149738
MP1	0.149718
Nek2A	0.149709
Adenosine A3 receptor	0.149471
NF-I	0.149459
COL1A1	0.149443
LARG	0.148942
Ribonucleotide reductase	0.148882
INTS7	0.148876
TR4	0.148785
MEK4(MAP2K4)	0.148668
WRN	0.148627
Adenylate cyclase type VII	0.148607
ILK	0.148571
PKR	0.14848
PDGF-R-alpha	0.148065
microRNA 17	0.148057
FRS2	0.147792
SREBP2 (nuclear)	0.147403
PP1-cat	0.147214
Tubulin alpha-4A	0.147189	x
MAPBPIP	0.147101
eIF2B2	0.147043
PI3K cat class IB (p110-gamma)	0.146963
NF-kB p50/RelB	0.146949
RPB8	0.146927
Cytohesin2	0.146925
Gemin6	0.146904
RNA polymerase III	0.146827
Bim	0.146788
C2b	0.146624
APEX	0.146493
Sec61 alpha 1/2	0.146309
Immunoproteasome (11S regulator)	0.14612
TRIP2	0.145944
2012-10-01	0.145932
MRPL52	0.145925
DNMT3B	0.145871
PHF5A	0.145816
LSM2	0.145672
MKP-2	0.145621
HNF1-alpha	0.145399
NeuroD1 (NDF1)	0.145277
CAS-L	0.145129
HZwint-1	0.145116
Cyclin A2	0.144917
LSM3	0.144804
Importin (karyopherin)-alpha	0.144779
Phosphatase regulator (inhibitor)	0.14465
14-3-3	0.144581
NURR1	0.14408
CDC20	0.144041
CRLR	0.143982
Adenosine 3'-phosphate 5'-phosphosulfate Golgi lumen	0.143946
SETMAR	0.143927
PDGF-R-beta	0.143811	x
PHF1	0.143804
SIX1	0.14348
VHL	0.143365
TEF-1	0.143349
Securin	0.143341
hnRNP L	0.143326
JAK3	0.14332
HNF3-alpha	0.143269
CREB3L2	0.14324
UBE2D3	0.143208
Sec23	0.143176
IFN-alpha/beta receptor	0.143035
Cyclin B	0.143018
BAF	0.14296
Galpha(i)-specific prostanoid GPCRs	0.142909
eNOS	0.142726
C10orf119	0.142624
NADP('+) intracellular	0.142572
Smoothened	0.142557
TOM22	0.142547
G-protein alpha-12 family	0.142537
p14ARF	0.14249
Cul4/DDB1/Rbx1 E3 ligase	0.142407
APC protein	0.142374
NFIC	0.142301
E2F1/DP1 complex	0.142235
Collagen V	0.142233
HJURP	0.14223
Guanylate Cyclase 1, soluble	0.142213
DAP12	0.142182
PKC-lambda/iota	0.142124
CARM1	0.142003
KHSRP	0.141984
(Gal)2(GalNAc)1(GlcA)2 (Xyl)1(Ser)1 intracellular	0.141958
PSMD3	0.141924
Arp2/3	0.141775
TRADD	0.141629
UBCH6	0.141586
VIL2 (ezrin)	0.141554
BUB3	0.141477
FADD	0.141439
TGM2	0.141369
MRPS2	0.141338
MRPL15	0.141326
G-protein beta-4	0.14123
MRPL47	0.141194
ERR1	0.140767
PP1-cat gamma	0.140717
Prolactin	0.140706
RPL27A	0.14066
ER81	0.140651
Cullin 3	0.140612
SRP complex	0.140453
GATA-6	0.140416
microRNA 124a-3	0.14037
Fc gamma RII beta	0.140297
Beta-centractin	0.140263
MRPS17	0.140196
MRPL27	0.140175
M-CSF receptor	0.140164
MRPL12	0.140124
alpha-9/beta-1 integrin	0.140047
MRPL44	0.139996
IL4RA	0.139988
LACTB	0.13998
ORP1	0.139864
ENO1	0.139599
TCP1	0.139588
ActRIIA	0.139443
RhoB	0.139316
IL-1 beta	0.139248
ATAD2	0.139166
C/EBP zeta	0.139128
PLU-1	0.139113
APC/CDC20 complex	0.138945
FXYD5	0.138846
PCNA	0.1388
E-cadherin (CTF2)	0.138731
STRA13	0.138711
GUCY1A2	0.138577
Rab-17	0.138385
SGK1	0.138379
TXNIP (VDUP1)	0.138341
GSTP1	0.138133
G-protein alpha-12	0.138111
B-Raf	0.138078	x
WDR5	0.138057
Tropomodulin	0.138034
TRAP/SMCC complex	0.137893
XIAP	0.137867
APITD1	0.13784
SF3b	0.137796
SUZ12	0.137782
b-Myb	0.137775
Netrin-G1	0.13773
TGF-beta 2	0.137669
KAP3	0.137552
Tob1	0.137541
PBX1a/HOXA10	0.137538
Ephrin-A5	0.137532
HDAC4	0.137496
Rab-3	0.137269
Cullin 4	0.13721
FBXW5	0.13719
HSP90 beta	0.137181
TAL1	0.137169
Zn('2+) extracellular region	0.13716
SEC61 complex	0.136984
RBBP4 (RbAp48)	0.136979
Heme oxygenase 1	0.136966
Cytochrome b-558	0.136901
Mg('2+) cytosol	0.136847
DOK2	0.136844
HTR1A	0.136768
N-Ras	0.136603
COL1A2	0.136545
NUMB	0.136503
SF3B4	0.136407
Tuberin	0.136401
C2	0.136386
SMURF	0.136221
CRY2	0.13597
SAR1A	0.135877
CDC25A	0.135794
Alpha crystallin B	0.135781
alpha-10/beta-1 integrin	0.135736
NUP214	0.135698
TrkB	0.135664
OTX2	0.135421
BAF57	0.135341
NRF3	0.135325
GRO-1	0.135307
p120GAP	0.135244
EIF2A	0.135189
COL5A2	0.135163
APP	0.135142
POLE1	0.135117
GHR	0.134954
hASH1	0.134852
DR5(TNFRSF10B)	0.134799
Oxidized thioredoxin	0.134626
CoREST	0.134498
IL-2R alpha chain	0.134486
NIK(MAP3K14)	0.134459
RAP-2B	0.134458
miR-17	0.134353
RIPK1	0.134282
BMAL2	0.134252
Ca('2+) extracellular region	0.134247
KIAA1010(TUBA)	0.133888
SOX11	0.133745
ERR3	0.133693
PRPF4	0.133509
G-protein alpha-15	0.133462
Cyclin D2	0.133311
ITGA5	0.133254
NGFR(TNFRSF16)	0.133178
C5 convertase (C2aC4bC3b)	0.133018
UQCRQPC	0.132993
E-cadherin (CTF1)	0.132949
LRP6	0.132834
CRSP complex	0.132687
Endothelin-1	0.132595
CXADR	0.132572
ARPC1B	0.132565
IRAK1/2	0.132397
MyHC	0.13238
SOD2	0.132196
MAP-1B	0.132161
14-3-3 gamma	0.132133
SEH1L	0.132114
CDH16	0.132034
IGFBP7	0.131958
RFC2	0.131876
POLR2A	0.131677
c-Maf	0.131462
SNORA7A	0.131455
CDK5RAP3	0.131352
Cathepsin L	0.131272
IER5	0.131147
PDCD4	0.131053
TGF-beta	0.130729
PRC1	0.130684
BUB1	0.130651
Ubiquinol intracellular	0.130625
TrkA	0.130535
SAP97 (DLG1)	0.130384
TCP1-zeta-2	0.130244
Alpha-actinin	0.130125
SNX4	0.13008
MEK2(MAP2K2)	0.13007
WASF1(WAVE1)	0.130066
LAMA4	0.129943
SLD5	0.129936
Membrane attack complex	0.129811
Kinesin II (KIF3A/C)	0.129634
TAF4B	0.129558
CtBP1	0.129509
RelB (NF-kB subunit)	0.129434
CDC7	0.129428
Rab-1A	0.129384
miR-134	0.129303
PML	0.129299
CDP-diacylglycerol synthase	0.12927
DIO1	0.128963
BLAP75	0.12892
PGE2R2	0.128885
NOTCH1 receptor	0.128701
FasR(CD95)	0.128532
Lamin B	0.128426
LRP1B (ICD)	0.128412
K('+) cytosol	0.128409
PRKAR2B	0.128334
Histone H3	0.128256
ATF-6 alpha	0.12802
Tropomyosin	0.128019
AP complex 2	0.127973
TAZ	0.127903
eIF4A	0.127822
SMAD6	0.127801
G-protein beta4/gamma13	0.12774
DNA polymerase alpha/primase	0.127725
ESR1 (membrane)	0.127578
DNMT3A	0.127535
CRSP8 (CRSP34)	0.127514
CPSF3	0.127485
SH3RF	0.127366
DHX40	0.127359
FEN1	0.127355
Beta-2 adrenergic receptor	0.127312
alpha-IIb/beta-3 integrin	0.127298
Matrilysin (MMP-7)	0.12729
Syntrophin B1	0.127251
CBL-B	0.127217
Mg('2+) nucleus	0.127208
Respiratory Complex I (NADH-ubiquinone oxidoreductase)	0.127166
MAD2a	0.12702
Menin	0.126904
LIMK2	0.126836
CINAP	0.126803
Axin1	0.126748
CDAN1	0.126696
Synaptotagmin	0.126693
CDS1	0.126631
eIF3	0.126523
E2F5	0.126517
TSGA2	0.126419
Myosin IF	0.126329
CDK4	0.126308
Neurotrimin	0.126286
Ku70/80	0.126204
PTP-1B	0.126139
AP-2	0.126113
Galpha(q)-specific peptide GPCRs	0.126074
ChAF1 subunit A	0.125963
ARNT	0.12586
Lysyl oxidase	0.125848
Adrenomedullin	0.125623
C16orf13	0.125481
SFXN1	0.125466
PLC-beta3	0.125435
LMX1B	0.125427
TIMP3	0.125316
FLT3	0.125211	x
SF3A3	0.1252
ERM	0.125151
Calpain 2(m)	0.125112
KLF6	0.125105
MELC	0.125071
DSIPI (GILZ)	0.124978
RAP-1A	0.124949
CXCR4	0.124622
SUPT5H	0.124611
S1P3 receptor	0.12447
Cathepsin G	0.124453
Safingol intracellular	0.124329
PKA-cat alpha	0.12431
FGFR3	0.124297
PDGF-D	0.124294
LDB1	0.124262
p15	0.124217
Cullin 4B	0.124194
PDCD11	0.12415
microRNA 21	0.124125
NMP200	0.124105
Miz-1	0.124067
MIF	0.12406
TFIIH	0.123962
AP-2C	0.123937
Tim23	0.123931
ERO1Lalpha	0.123913
SAE1/2	0.123912
CNTF receptor	0.123841
Histone H2	0.123811
IRF4	0.123765
Thrombin	0.123734
eIF2C2 (Argonaute-2)	0.123702
ESAM	0.123504
H2AFZ	0.123426
miR-375	0.123382
TERT	0.123279
SUFU	0.12313
Sti1	0.123097
ODO2	0.123064
GABP beta1	0.123046
Calnexin	0.123039
CD36	0.123002
Histamine H1 receptor	0.122958
TCF7 (TCF1)	0.122944
IL-6 receptor	0.122817
C16orf75	0.1228
SASS6	0.122783
FANCD2	0.122728
COL9A3	0.122657
C1qb	0.122595
Cul3/KLHL E3 ligase	0.122563
SOS1	0.122552
G-protein alpha-i2	0.12253
TRPS1	0.122523
SOCS1	0.122434
YAP1 (YAp65)	0.122416
NIPA	0.122363
Profilin I	0.122299
NDPK A	0.122289
PAK2	0.122269
JAB1	0.122244
GRO-3	0.122164
PABPC4	0.122163
JMJD1A	0.122154
TFPI-2	0.122148
TTK	0.122109
DLX5	0.122029
PFD4	0.121963
LRP1B	0.121934
K-RAS	0.121905
PFD2	0.121896
G-protein alpha-11	0.121833
RACK1	0.121807
SCML1	0.121739
nNOS	0.12173
NAPB	0.121666
SAR1	0.121563
Ephrin-A1	0.121554
Filamin A	0.121468
HNF1-beta	0.121441
SOCS3	0.121338
SOX10	0.121302
Bard1	0.121294
GAB2	0.121135
Casein kinase I delta	0.121091
MRPL41	0.121063
ID3	0.121057
FAM89A	0.121036
Cytochrome c oxidase	0.120992
TFF1	0.120863
PRKCDBP	0.120836
DBP	0.12082
IMP intracellular	0.120775
G-protein alpha-13	0.120471
PDE1	0.120447
CENP-50	0.120438
HDAC5	0.120361
AKAP8	0.120296
GGTase-II	0.120272
eIF2AK3	0.120251
ETFB	0.120177
Na('+) cytosol	0.120027
PDGF-B	0.119967
LEDGF	0.119902
H(,2)O(,2) intracellular	0.119837
Cyclin B2	0.119736
TTC39B	0.11973
DAXX	0.119667
PRDX3	0.119644
MYO5C	0.11959
SF3A2	0.119437
TBCE	0.119432
DIO2	0.119421
YKT6	0.119274
FasL(TNFSF6)	0.119269
HOXB4	0.119269
COL6A3	0.119218
DKK1	0.11917
Galpha(q)-specific EDG GPCRs	0.119166
KPR2	0.119164
Myosin I	0.11916
CAPZ beta	0.119112
Caspase-6	0.119009	x
IRF3	0.119009
5PPInsP5 intracellular	0.118995
TOP2 alpha	0.118986
PEA3	0.118959
SMURF1	0.118639
Cyr61	0.118591
COG7	0.118584
POLR2G	0.118572
SGOL2	0.118514
Histone H3.3	0.118489
ZNF148	0.118451
TFCP2	0.118322
PLC-delta 1	0.118321
Glycogenin-1	0.118209
microRNA 155	0.118094
H1FX	0.117992
TAB1	0.117923
eIF4A2	0.117862
(Gal)2(GalNAc)2(GlcA)2(Xyl)1(Ser)1 intracellular	0.117681
microRNA 124a-2	0.117677
Rab-31	0.117676
Myocardin	0.11756
Vitronectin	0.117479
FBXO7	0.117282
FLJ20625	0.117261
Hck	0.117219
BRRN1	0.117209
TREM1	0.117195
RPP40	0.117179
EBF	0.117135
Fodrin (spectrin)	0.117088
KLP1	0.117051
SFRS3	0.116869
CCL21	0.116707
Syntrophin B	0.116562
NPAS2	0.116546
Oncostatin M	0.116512
GRK2	0.116441
ASCC3	0.116438
MCM4	0.116344
RFC4	0.116339
ABL2	0.116313
BMI-1	0.116249
SBP2	0.116226
MKK7 (MAP2K7)	0.11621
Cyclin A	0.116176
Galpha(i)-specific peptide GPCRs	0.116131
APOC3	0.116018
CREB4	0.116012
PKM2	0.115773
TREML2	0.115728
MSS4	0.115598
microRNA 124a-1	0.115574
Pnpla8	0.115452
ABCA1	0.115391
GBX2	0.115347
LEDGF/p52	0.115338
SOX15	0.115314
SNAPC	0.115241
K(+) channel, subfamily J	0.115139
S1P	0.115122
Nek11	0.115104
Ublcp1	0.114941
Versican	0.114891
DNM1L (DRP1)	0.114881
CNAP1	0.114837
TPR	0.11482
Tenascin-C	0.114815
UQCRC1	0.114789
MAD1 (mitotic checkpoint)	0.114746
IGF-2	0.114618
EPB41L4A	0.114602
GNG7	0.114599
HOXA9	0.11455
PNRC1	0.114545
Adenosine A2b receptor	0.114509
Importin (karyopherin)-beta	0.114458
VBP-1	0.114422
Neuroligin 2	0.114422
ERM proteins	0.114421
DCP2	0.11434
MCCA	0.11426
Fibulin-5	0.114222
PP2C alpha	0.114206
COPII	0.114168
SATB1	0.114136
Ash1	0.114087
Thrombomodulin	0.113971
APG7	0.113859
SOX14	0.113837
ENA-78	0.113821
p47-phox	0.113819
CPOX	0.11377
HOXD10	0.11371
RAD54B	0.1137
VASP	0.113667
INTS10	0.11366
UFO	0.113645
miR-124	0.113612
Small 40S subunit	0.1136
Alpha-2A adrenergic receptor	0.113598
SEC61 alpha	0.113596
CTCF	0.113586
Syntaxin 10	0.11358
Paxillin	0.113577
Collagen IX	0.113469
TRIPs	0.11341
miR-29c	0.113394
ELMO1	0.11337
AP complex 2 small (sigma) chain	0.113304
IL-4	0.113297
JNK3(MAPK10)	0.113123
INTS12	0.113122
Tropomyosin-4	0.113051
UBE2C	0.113039
DAP3	0.113012
ZNF42 (MZF1)	0.112973
CUX1	0.112901
OGDH E2 subunit N6-lipoyllysine	0.112875
microRNA 499	0.112762
3-Methyl-glutaconyl-CoA intracellular	0.112702
PBAF	0.112575
c-FLIP (L)	0.112571
TLE1	0.112565
RET	0.112547	x
PAP39	0.11253
TAFs	0.112528
EGFL7	0.112515
Collagen Prolyl 4-Hydroxylase	0.112486
Collagen II	0.112397
NOLA3 (NOP10)	0.112387
PFD1	0.112382
OSBPL11	0.112334
GFI-1	0.112208
CD45	0.112173
HIP	0.112089
PDZ-GEF1	0.112084
MPTP complex	0.112003
CD86	0.11199
Centrin-2	0.111972
PAX2	0.111947
NF-kB p52/RelB	0.111937
CAP-C	0.111923
GUCY1A3	0.111917
UBE1	0.1118
KIAA1219	0.111722
MMP-14	0.111696
MARCKS	0.111658
MNT	0.111644
HOXA1	0.111604
microRNA 29c	0.111583
SFRS7 (9G8)	0.111526
Stathmin	0.111507
FAM49A	0.111462
FPR	0.111359
COL6A2	0.111352
MAGMAS	0.111344
LIF	0.111326
NOXA	0.111286
C1qa	0.111217
PRC1 complex	0.111205
Mcl-1	0.111169
APOA1	0.111086
Beta-fodrin	0.111075
ROCK1	0.110988
tcag7.1314	0.110882
CDX2	0.110759
FosB/JunB	0.110664
Dicer	0.11066
TBX2	0.110555
ANT	0.110552
CEP110	0.11053
IBP	0.110519
Desmoplakin	0.11051
GGA2	0.110434
Cenpq	0.110412
CHIP	0.110356
Spastin	0.110336
PMS1	0.110335
Prostasin	0.110288
TIEG1	0.110268
CSTF1	0.110266
FOXF1	0.1101
H(,2)O(,2) extracellular region	0.109965
NOX4/p22-phox	0.109917
miR-200b	0.109693
Galpha(s)-specific nucleotide-like GPCRs	0.109676
HOXB7	0.109581
Collagen XXIII	0.109569
ARCGAP22	0.109521
NECAP1	0.109495
Karyopherin beta 1	0.109487
MRPL2	0.109399
Transgelin	0.109383
DR4(TNFRSF10A)	0.10936
POU4F1	0.109326
HX extracellular region	0.109318
SAR1B	0.109263
HGK(MAP4K4)	0.109128
Fe65-like	0.109088
CITED2	0.109086
MAP2K5 (MEK5)	0.108947
Dkc1	0.108917
RANKL(TNFSF11)	0.108862
PLK4 (STK18)	0.108672
eEF1A1	0.108671
Csk	0.108527
RanBP2	0.108486
CDP-1-Oleoyl-2-linoleoyl-glycerol intracellular	0.108395
ALDH2	0.10836
ADAM19	0.108284
VLDLR	0.108273
LMO2	0.10826
CCDC23	0.10821
p18	0.108074
UBE2D2	0.108056
Tax1 (HTLV1)	0.107863
GCN5	0.107839
alpha-3/beta-1 integrin	0.107806
FAP-1	0.107801
MRPL37	0.107761
NAPG	0.107738
R-S-Glutathione intracellular	0.107664
Glutathione intracellular	0.107635
RhoG	0.107618
SEC23A	0.107607
HSPA1A	0.107545
POLA1	0.107532
miR-145	0.107414
Kallikrein 6 (Neurosin)	0.107381
EWS/FLI1 fusion protein	0.10737
MRPL50	0.107325
TCP1-zeta-1	0.107309
Ephrin-B	0.107275
CD164	0.107234
C1s	0.107154
SNAP43	0.107117
LAIR1	0.107101
MCM4/6/7 complex	0.1071
TGF-alpha	0.107047
RPP20	0.107013
RacGAP1	0.106942
HBP	0.10684
MMP-12	0.106796
Neuropilin-1	0.106791
Cofilin	0.106539
PDF	0.106525
Pen-2	0.106518
Tubulin alpha 1A	0.106444	x
HP1 gamma	0.106423
p38gamma (MAPK12)	0.106386
ARIX	0.106375
CENP-E	0.106356
PSME2	0.106276
ROCK2	0.106275
FBXL10	0.106269
TRPC6	0.106232
Rab-7	0.106129
Rab-32	0.106052
Neuregulin 1	0.106039
POLR3A	0.10598
Nidogen	0.105967
E2N(UBC13)	0.105944
Fc epsilon RI gamma	0.105943
Wee1	0.105939
MCM10	0.105889
Ep-CAM	0.105872
SCN3A	0.105858
Sirtuin3	0.105779
KLHL13	0.105688
AD014 (TOM7)	0.105652
TOM40	0.105652
STK39	0.105595
MKL1	0.105583
RAMP	0.10552
IFN-gamma receptor	0.105478
CD44 (ICD)	0.105475
cAMP-GEFI	0.105453
PLGF	0.105353
Dopamine D2 receptor	0.10528
RecQL4	0.105258
IFI16	0.10522
ZAP70	0.105195
Coagulation factor X	0.105167
Gas6	0.105119
BLM	0.105102
TIE	0.105081
EDNRB	0.105028
MAT2A	0.105003
MCM5	0.104968
Vasohibin-1	0.10494
PKIG	0.104885
Rab-6	0.104871
MRPS6	0.104758
KIAA0020	0.104643
MYH11	0.104636
PKIB	0.104589
Evi-1	0.104513
Sec24A	0.104475
miR-31	0.104473
SEC23B	0.104451
MRPL54	0.104415
MRPL9	0.104415
MRPL3	0.104415
MRPL51	0.104415
BMPR1B	0.104345
RING1	0.10431
PLC-gamma 2	0.104288
CCL5	0.104214
alpha-8/beta-1 integrin	0.1041
FISH	0.103997
BAD	0.10377
MLK3(MAP3K11)	0.103725
CoREST complex	0.103685
NF-AT	0.103654
GAB1	0.103547
MRPS26	0.103526
Geminin	0.1035
ODZ1	0.103441
Thyroglobulin	0.10337
TIE2	0.10335
IL8RA	0.103301
TFTC complex	0.103273
PSMB7	0.103198
EYA1	0.103181
GADD45 alpha	0.103009
SOX5	0.10294
AP2A1	0.102891
RCAD	0.102878
LEDGF/p75	0.102855
MRPL20	0.102841
MRPL28	0.102841
MRPL53	0.102841
MRPL22	0.102841
LOXL4	0.102829
Insulin	0.102611
CGI-147 (Bit1)	0.102504
DNALIL1	0.102498
MLL/ENL fusion protein	0.102492
SHPS-1	0.102472
Cul2/Rbx1 E3 ligase	0.102464
TMEM48	0.102344
SIAH2	0.102343
COUP-TFI	0.102326
Osteoprotegerin	0.102318
Fibromodulin	0.10221
PRDX4	0.10221
WNT11	0.102176
MCR	0.102142
Core histone deacetylase I complex	0.10214
ALK-4	0.101999
ACTL6B	0.10191
ERG	0.101879
AL1A1	0.101863
Adducin	0.101837
Galectin-3	0.101829
PLK2	0.101827
Amphiregulin	0.101827
ERF	0.101767
A-FABP	0.101764
PSMD8	0.101759
RNF146	0.101719
Sequestosome 1(p62)	0.101694
ZNF91	0.101667
RBB2	0.101645
MYL6	0.101638
PCCA	0.10162
RRM1	0.101577
TNF-R2	0.101502
DDX5	0.101502
CYLD	0.101412
p90RSK4(RPS6KA6)	0.101396
G3P2	0.101356
POLR3D	0.101343
p90Rsk	0.101327
CrkL	0.101301
VISA	0.101264
FHL2	0.101178
NEDD4	0.10111
XPC	0.100994
miR-126	0.100973
TPPP (p24)	0.100932
MCAK	0.100853
LOXL1	0.100724
G-protein gamma	0.100664
PUR-alpha	0.100595
PRIM1	0.100593
LTBR(TNFRSF3)	0.100562
COG6	0.100446
PP1-cat alpha	0.100439
DMTF1	0.100375
PPAP2	0.100328
SHMT	0.100297
GLUT1	0.10029
FZD4	0.100198
RP3	0.100194
TIG2	0.100131
MRPL38	0.100109
16S rRNA	0.100109
MRPL19	0.100109
MRPL34	0.100109
Tome-1	0.100018
DAB2	0.0999512
Ski	0.0999101
Sarcoglycan complex	0.0998762
VLDL	0.0998596
NODAL	0.0997829
PLAT (TPA)	0.0997059
DLL4	0.0997032
MLL2	0.0996975
snRNP-E	0.0996938
DAPK2	0.0996639
HP/HB complex	0.0996401
SPHK1	0.099566
Brca1/Bard1	0.0995482
RNA polymerase I	0.0995065
Ku80	0.0994305
IPO4	0.099361
ASCC2	0.0993374
PRSS11 (HtrA1)	0.0992348
SET/NUP214 fusion protein	0.0992224
CDP cytoplasm	0.0992136
CENPJ	0.0991721
E2A/HLF fusion protein	0.0991368
OX40L(TNFSF4)	0.0991295
PSMA7	0.0991258
miR-let-7i	0.0991007
RUVBL2	0.0990862
ARF1	0.0989904
SREBP1 precursor	0.098965
INTS5	0.098945
SEC61 gamma	0.0989102
PP2A regulatory	0.0988922
Sec24	0.0988615
Emi1	0.0988104
c-FLIP (S)	0.098785
Galpha(i)-specific amine GPCRs	0.0987762
c-IAP2	0.098749
OTR	0.0986341
GGTase-I	0.0985945
H('+) cytosol	0.0985916
PSMC4	0.0985843
APOB	0.0984974
FZD7	0.0984895
KIF18A	0.0984752
c-Jun/c-Jun	0.0983826
MYCBP2	0.0983461
PSME3	0.0983176
MYF5	0.0983157
GCN2	0.0982659
KIF3C	0.0982594
ATP6V0A1	0.0982219
Talin	0.0982111
SRP72	0.09819
RRP41	0.098176
PDE	0.0980984
Caveolin-2	0.0979792
Ephrin-B receptor 2	0.0979437
Caspase-1	0.0979202	x
Tubulin gamma 1	0.0978683	x
ATP6V0B	0.0976738
Kinesin II (KIF3A/B)	0.0976287
MutLbeta complex	0.0975819
Alpha-actinin 1	0.097581
MRPS5	0.0975662
MRPS21	0.0975662
MRPS24	0.0975662
Dynein, axonemal, intermediate chains	0.0975008
KLHL9	0.0974835
REDD1	0.0974541
PCC	0.0974262
Peroxiredoxin	0.0973331
Karyopherin alpha 2	0.0973252
MDR1	0.0973235
P4HA2	0.0973221
MRPL21	0.0972334
RILPL2	0.0972147
NOLA2 (NHP2)	0.0971928
Myopodin	0.0971531
RPGRIP1	0.0970312
LPA1 receptor	0.0969315
TOPBP1	0.0968614
ZNF536	0.0968587
TFIIB	0.0968403
TR-beta1	0.0968309
Lamin B1	0.0968193
PBX1a/HOXB1	0.0968012
KCNJ15	0.0967731
CDCA8	0.0967422
CREB3	0.0967404
KIAA1279	0.0967188
p107	0.0966973
SET	0.096668
Syndecan-2	0.0966182
GPR56	0.0965867
IL-17	0.0965731
Myeloblastin	0.0965648
Cyclophilin A	0.0963709
Necdin	0.0963297
Endoplasmin	0.0963265
eIF2B3	0.0963041
COG5	0.096294
AP1M1	0.0962183
WNT3A	0.0962172
alpha-11/beta-1 integrin	0.0961909
IFNAR1	0.0961776
COG1	0.096164
Histone H1.3	0.0961264
COG2	0.0959978
DPP4	0.0959929
Axin	0.0959453
CDC45L	0.0958826
PI3K class II	0.0958811
alpha-V/beta-1 integrin	0.0957755
PLEKHA1 (TAPP1)	0.0957304
MRPS25	0.0956965
MRPS34	0.0956965
KCNJ16	0.0956348
COL11A1	0.0956199
Casein kinase II, beta chain (Phosvitin)	0.0956182
URG4	0.0956159
SOX6	0.0955699
IRE1	0.0955673
TUG1	0.0955141
NS3 protein (DENV2)	0.0955137
DOCK1	0.0954623
PDGF receptor	0.0954521	x
MRPS28	0.0954178
SUMO-2	0.0954121
miR-222	0.0952412
HOOK2	0.0952239
NLGN4Y	0.0951637
Actin muscle	0.0951064
LATS2	0.0950964
RAD54L	0.0949769
LIN-9	0.0949287
Cyclic GMP intracellular	0.0949028
ENaC	0.0948598
LBP-1B	0.0948048
SGSM2	0.0947631
O(,2)('-) cytoplasm	0.0946817
SAM68	0.0946316
Tropomyosin-2	0.0946082
4E-BP1	0.0945837
Slp76	0.09457
RAR-alpha/RXR-alpha	0.0945512
rRNAs (5.8S, 18S, 28S)	0.0945323
NF-kB p50/c-Rel	0.0945211
MaxiK alpha subunit	0.0944431
FHOD1	0.0943675
Beta-1 adrenergic receptor	0.0943425
2012-10-02	0.0943382
Dermatan 4'-sulfate intracellular	0.0942857
MRPL30	0.0942716
MRPL43	0.0942716
MRPL45	0.0942716
MRPL40	0.0942716
MRPL46	0.0942716
MRPL55	0.0942496
MRPL33	0.0942496
IRF7	0.0942057
hnRNP K	0.0941859
CARD5	0.0941468
GM-CSF	0.094138
TCF7L1 (TCF3)	0.0940906
SPTBN(spectrin1-4)	0.0940869
MSP receptor (RON)	0.0940177
TDP1	0.0939394
Nkx2.2	0.093906
OSMR	0.0938723
Siah1/SIP/Ebi E3 ligase	0.0938255
EFHD2	0.0938178
Small HDL	0.0937551
Endothelin-3	0.0937353
SSRP1	0.0936593
FSH-beta	0.093645
Plasma kallikrein	0.093621
Collagen VII	0.0936039
(Gal)2(GalNAc)2(GlcA)1(IdoA)1(Xyl)1(Ser)1 intracellular	0.093599
TNF-beta	0.0935975
miR-200c	0.0935947
APOE	0.0935745
Biglycan	0.0935699
IGFBP7/8	0.0935662
EIF2S3	0.0935284
Ephrin-A receptors	0.0935124
NOV	0.0934591
PKNbeta	0.0934329
MAGP1	0.0933972
ABIN-2	0.0933957
CNTF	0.0932704
GABARAPL1	0.093208
G-protein beta4/gamma2	0.0931565
NIPP-1	0.0931417
NUP155	0.0930448
Tubulin alpha-1B	0.0929716	x
NOX4	0.092959
MD-2	0.0929434
NDUFA5	0.0929243
CFTR	0.0928996
CD28	0.0928385
miR-133a	0.0928327
AUF1	0.0928282
MASP2	0.0928071
BZW2	0.092733
POLA2	0.0926972
ARID4A	0.0926833
SDP1	0.0926115
ATP6V0A2	0.0925952
IGF2BP3	0.0925146
RPL10A (CsA-19)	0.0925121
Cyclin G2	0.0924013
PER3	0.0923778
TY3H	0.0923379
RUVBL1	0.0922728
PKIA	0.0922105
L-Glutamic acid cytoplasm	0.0921769
Sin3 complex	0.0921668
PKC-gamma	0.0921361
AMP cytoplasm	0.0920899
Adenosine A2a receptor	0.0920542
OSF-2	0.0920534
CIAPIN1	0.0920233
USP46	0.0920176
ATPBD1C	0.0920004
KCNQ1	0.0919134
CCL13	0.0918947
E-selectin	0.0917886
TEM7	0.0916986
FZD5	0.0916911
Hox-B6	0.0916763
PAX3	0.091671
ISGF3	0.0915977
SOCS2	0.0915915
ERO1LB	0.0915878
PRKX	0.091582
IFN-beta	0.0914406
TLR1	0.0913659
Syntrophin B2	0.0913272
ATP1B1	0.0913171
PRC2 complex	0.0912164
GRB7	0.0911499
14-3-3 theta	0.0911464
Vimentin	0.0911221
PSME1	0.0911169
GNPTA	0.0910784
SEC15L	0.0910775
JAM2	0.0910007
OGDC	0.0909665
Nicastrin	0.0909457
Cytohesin1	0.0908939
ATP6V1	0.0908878
MRPS10	0.0908842
ZNF140	0.0908677
Tip60	0.0908502
Granzyme A	0.0908285
TIM44	0.0907493
Syndecan-1	0.090718
3'HEXO	0.0907098
HTR2B	0.0906505
BCS1L	0.090641
COG3	0.0906142
COG8	0.0906142
SFRS1 (SF2)	0.0905735
Amyloid beta	0.0905148
NRBP	0.0905025
E7 protein (HPV16)	0.0904632
TRRAP	0.0904262
UBE3A (E6-AP)	0.0904225
A2M	0.0904067
FGD1	0.0904019
CD74	0.0903908
IL-11 receptor	0.0903838
LXR-alpha/RXR-alpha	0.0903467
G-protein beta	0.0903228
Glypican-1	0.0902859
Polycystin	0.090236
SNRPD3 (SMD3)	0.0901909
EPS8	0.0901499
mini-TyrRS (IL8-like)	0.0901163
CCR1	0.0900907
DGUOK	0.09005
RPL12	0.0900246
NEDD4L	0.0899778
IQGAP1	0.0899656
p70 S6 kinase2	0.089955
ZFP30	0.0899454
Tetrahydrofolate intracellular	0.0899418
FGF7	0.0898432
APOBEC3C	0.0897918
MLL2/3 complex	0.0897093
DDR1	0.0896628
IBP2	0.0896153
HELLS (Lsh)	0.0895407
PSMB3	0.0895044
GC1QBP	0.0894947
IL-13	0.0894924
MRPS36	0.0894864
MRPS35	0.0894864
MRPS9	0.0894864
MRPS33	0.0894864
MRPS22	0.0894864
PSMD1	0.0894253
C5AR	0.089395
TBC1D7	0.0892929
Galpha(q)-specific nucleotide-like GPCRs	0.0892593
ITGA2	0.0892406
MUPP1	0.0892374
PTCH1	0.0891511
SRB7	0.0891381
DCTN6	0.0891316
Dynactin (p62)	0.0891316
DCTN5	0.0891316
Cyclin D3	0.0891243
IDH3	0.0890473
CDC5L	0.0890389
miR-96	0.0890314
NFS1	0.0890264
eIF6 (ITGB4BP)	0.0889853
NF-kB p52/p65	0.0889278
miR-224	0.0889037
ZNF161	0.0888049
SP1/SP3 complex	0.0887354
CPSF2	0.0887283
IRAK4	0.0886915
SHOX2	0.0886704
Collagen XII	0.0886578
AMPK beta2	0.0886119
miR-367	0.088583
ATF-4	0.0885795
PP2A cat (alpha)	0.0885157
FPRL2	0.0884946
CD44 (EXT)	0.0884615
P4HB	0.0884561
C3b	0.0884219
TR-alpha	0.0884032
Heparanase 1	0.0883694
AKIP1	0.0883688
CDC37L1	0.08829
microRNA-K12-11 (HHV8)	0.0882657
Dynein 1, cytoplasmic, light chains	0.0881865
Thiopurine S-methyltransferase	0.0881728
ALDOA	0.0881705
UBE2D1	0.0881522
hRap1	0.0881282
WWOX	0.0880792
UBE2A	0.0880714
Angiopoietin 2	0.0880645
BLIMP1 (PRDI-BF1)	0.0880459
ENO	0.0880449
DEAF	0.0880155
Amphiphysin I	0.0880067
AF-9	0.087989
PLC-gamma	0.0879585
DROSHA	0.0879398
MRPS23	0.0879284
Epo	0.0877574
Thymidylate kinase	0.087755
Cep152	0.0877369
FGF1	0.0876812
CD9	0.087671
MCM6	0.0876666
G-protein alpha-o	0.0876534
SDHD	0.0876385
FSHR	0.0876118
PKA-reg type II (cAMP-dependent)	0.0876011
MEIS1	0.0875909
RDX (radixin)	0.0875686
RAD1	0.087532
CBM complex	0.0875173
RPP21	0.0874836
TBCD4	0.0874738
HSP60	0.0874691
PPCKC	0.0873959
HHAT	0.0873559
ASCC1	0.0872937
GLK(MAP4K3)	0.087247
Claudin-14	0.0871892
CD133	0.0871802
CHFR	0.0871354
RIL	0.0871274
CCKBR	0.0871148
AP complex 1	0.0870872
Rabaptin-5	0.087068
TFEB	0.0870675
Factor H	0.087052
RRP4	0.0870476
C3 convertase (C2aC4b)	0.0869764
Rap1GDS1	0.0869685
INTS1	0.0869421
Alpha-1B adrenergic receptor	0.0869009
UPF0351	0.0867914
CSDA	0.0867823
Selenoprotein O	0.0866976
ZBED1	0.0866831
GTP cytoplasm	0.0866258
HBB	0.0865891
INTS2	0.0865478
Occludin	0.086511
MEL1	0.0864806
PES1	0.0864719
c-IAP1	0.08644
PPP1R16A	0.0863892
Dectin-1	0.0863878
PI3K class II (CII-alpha)	0.0863426
SOX17	0.0863308
C7	0.0863239
INMT	0.0863114
Cathepsin A	0.0862349
CD40(TNFRSF5)	0.086214
Vpr (HIV-1)	0.0861591
PBX1/PREP1	0.0861571
HOXD8	0.0860891
Rab-5A	0.0860852
LYVE-1	0.0859893
RAE1	0.0859577
AMP deaminase	0.0859287
hSPT3	0.0858707
[truncated: 17,131 more rows]

## Sheet: Colorectal Cancer
Network Object Name	Prediction	Known Target
c-Myc	6.34772
p53	5.76295	x	Legend:
SP1	5.20641		Network Object Name = Name in Metabase
STAT3	4.36196		Prediction = Score that the Network Object received from the regression model
CREB1	4.10348		Known Target = Drug target for the disease
STAT1	3.65502
SMAD3	3.27386
c-Jun	3.26672	x
ESR1 (nuclear)	3.14446
c-Fos	3.11531	x
E2F1	3.10998
EGR1	3.00161
Ubiquitin	2.99572
Elk-1	2.76178
RelA (p65 NF-kB subunit)	2.7534	x
GCR-alpha	2.68248
Androgen receptor	2.6661
NF-kB	2.59613	x
STAT5	2.56283	x
STAT5B	2.53799	x
C/EBPalpha	2.47508
HIF1A	2.24801	x
SMAD2	2.15768
C/EBPbeta	2.10819
HNF4-alpha	2.08354
Beta-catenin	2.05
STAT5A	2.01518	x
AP-1	1.98934	x
ATF-2	1.93615
c-Src	1.89997	x
SRF	1.89586
RUNX2	1.86752
Bcl-6	1.8523
CBP	1.85069
PPAR-gamma	1.81386
TCF7L2 (TCF4)	1.80691
p300	1.80104
ETS1	1.76141
NOTCH1 (NICD)	1.71772	x
NF-AT1(NFATC2)	1.70106
p21	1.69143
MEF2C	1.67261
GLI-2	1.62358
SMAD1	1.62058
PU.1	1.58485
CDK1 (p34)	1.56381
LSm complex	1.55155
NF-kB1 (p50)	1.55003	x
p73	1.51962
PAX6	1.51059
SMAD4	1.47031
SNAIL1	1.46746
JAK1	1.43558
Large 39S subunit	1.43204
NF-AT2(NFATC1)	1.43068
Oct-3/4	1.42065
FKHR	1.40586
MDM2	1.39043
GRB2	1.38673
STAT6	1.38134
HSF1	1.38075
GLI-1	1.38028
SF1	1.38018
SP3	1.37766
Cyclin D1	1.37548	x
HDAC1	1.37445	x
GATA-4	1.37076
Fyn	1.34548
NF-kB p50/p65	1.34518	x
EZH2	1.33927
NUR77	1.33655
SHP-2	1.31904
Large 60S subunit	1.31769
EGFR	1.30262	x
E2F7	1.30108
FXR	1.29865	x
p27KIP1	1.29213
HES1	1.29175
JunB	1.2849	x
Carbonic anhydrase IV	1.28363	x
FAK1	1.2788
STAT4	1.27424
FOXO3A	1.26216
PKA-cat (cAMP-dependent)	1.26003
GSK3 beta	1.25397
Nuclear pore complex proteins	1.24533
Carbonic anhydrase I	1.24508
KLF4	1.24151
TCF8	1.24133
Caspase-3	1.22629	x
SOX9	1.21385
PtdIns(3,4,5)P3 intracellular	1.21042
Rac1	1.20351
JAK2	1.19047	x
NF-AT3(NFATC4)	1.18551
AKT(PKB)	1.1789	x
CSX (Nkx2.5)	1.17383
CDK2	1.17123	x
c-Jun/c-Fos	1.16774	x
E2F4	1.15876
CUX1 (p110)	1.15272
LSm1/8	1.14938
RBP-J kappa (CBF1)	1.14341
MYOD	1.14286
RARalpha	1.1405
NANOG	1.13897
APC/hCDH1 complex	1.13802
c-Myb	1.13791
FOXM1	1.13103
Matrilysin (MMP-7)	1.12809
SUMO-1	1.119
Progesterone receptor	1.11489
PLK1	1.11486
ERK2 (MAPK1)	1.11259	x
DNA	1.11199
NRSF	1.10723
p63	1.10404
Rb protein	1.10248
G-protein alpha-s	1.0983
p38alpha (MAPK14)	1.09771	x
Bcl-3	1.08128
VDR	1.07838
GATA-3	1.07747
Shc	1.06752
Lyn	1.06568
Tcf(Lef)	1.05829
Lef-1	1.05793
TWIST1	1.05219
TIM23-PAM complex	1.04788
Ca('2+) cytosol	1.04774
COPS7	1.03874
FOXP3	1.03498
PKC-alpha	1.03388	x
c-Raf-1	1.02231	x
PPARGC1 (PGC1-alpha)	1.0177
1,2-Diacyglycerol intracellular	0.999062
Brca1	0.996289
Lck	0.986968
DEC1 (Stra13)	0.986927
Small 28S subunit	0.982873
c-Abl	0.97265	x
ERK1/2	0.961577	x
AKT1	0.956026	x
HNF3-beta	0.955003
4-Sulfamoyl-benzamides	0.953056
4-Aminosulfonyl benzamides	0.953056
SOX2	0.949352
IL-6	0.948796
APC/CDC20 complex	0.944382
YY1	0.941094
MEF2D	0.938742
ATF-3	0.938706
RhoA	0.931507
E2A	0.930814
GATA-1	0.927695
KCRS	0.927662
SHP-1	0.923372
SLUG	0.91656
IRF1	0.911389
IGF-1 receptor	0.901589	x
H-Ras	0.900953
ELAVL1 (HuR)	0.89783
G-protein alpha-i family	0.895324
RNA polymerase III	0.894952
G-protein alpha-q/11	0.88974
PI3K reg class IA (p85)	0.883779	x
IKK-alpha	0.883607
BRG1	0.88346
ZNF143	0.879345
eIF1A	0.871689
AFX1	0.870934
SHP	0.870635
FXR/RXR-alpha	0.869699	x
AML1 (RUNX1)	0.865472
Btk	0.864251
Uroguanylin	0.862893
ESR2	0.861934
PAK1	0.858998
HNF3-alpha	0.858282
c-Cbl	0.85186
WT1	0.8507
HDAC2	0.842836	x
G-protein beta/gamma	0.842044
MITF	0.841487
PP2A catalytic	0.83932
Phenylcarboxamido FXR activators-III	0.837593
CDC42	0.833018
IRS-1	0.832701
NCOA1 (SRC1)	0.832485
Guanylin	0.832195
GLI-3	0.828212
Sen2	0.825253
Cyclic AMP intracellular	0.82303
Sirtuin1	0.822685	x
Syk	0.821275
C/EBPdelta	0.817869
Proglucagon	0.816453
EBF	0.813263
COPS7B	0.812045
AP-2A	0.808721
PARP-1	0.80601	x
EIF1AX	0.805272
HGF receptor (Met)	0.804137	x
ETS2	0.800624
Glicentin	0.798254
ErbB2	0.795561	x
VEGFR-2	0.792844	x
gp130	0.792464
Bcl-2	0.791959	x
JNK1(MAPK8)	0.791085
HDAC3	0.78505	x
PPAR-alpha	0.784156
STAT2	0.780791
SREBP1 (nuclear)	0.780076
ATP6V1C	0.779814
FGFR1	0.778187	x
HAND1	0.777993
miR-21	0.77742
USF1	0.774901
NCOA3 (pCIP/SRC3)	0.773265
Casein kinase II, alpha chains	0.773258
PKC-delta	0.770306
TERT	0.770211	x
TNF-alpha	0.766537	x
VEGF-A	0.764136	x
LRH1	0.762446
E-cadherin	0.7618
Caspase-7	0.761679
PKA-reg (cAMP-dependent)	0.760464
PDK (PDPK1)	0.759754
CLEC2D	0.759303
G-protein alpha-q	0.758825
HNF1-alpha	0.758731
PPAR-gamma/RXR-alpha	0.758154
eIF3	0.757264	x
Calmodulin	0.756571
b-Myb	0.754997
Cyclin B1	0.753859
HAND2	0.753794
ATM	0.753515
COPS7A	0.75086
NF-AT	0.748136
MEK1(MAP2K1)	0.744844	x
RNA polymerase II	0.741027
MEF2A	0.738125
PPAR-beta(delta)	0.736991
MOV-10	0.734323
ERK1 (MAPK3)	0.733286	x
2012-10-01	0.728815
TRAF6	0.727482
p16INK4	0.726648
PAX5	0.724961
NOTCH1 receptor	0.721331	x
SIP1 (ZFHX1B)	0.719924
FLI1	0.71955
ALPK1	0.718566
PDGF-R-alpha	0.718448	x
exosome multienzyme ribonuclease complex	0.715292
Phenylcarboxamido FXR activators-I	0.71496
PCAF	0.713238
Fra-1	0.712233	x
N-CoR	0.711952
Anaphase-promoting complex (APC)	0.710854
IRF4	0.710381
CDC20	0.709074
ROR-gamma	0.70881
TGF-beta receptor type II	0.707561
PKC-beta	0.703532	x
miR-155	0.70217
IP3 intracellular	0.701213
TGF-beta 1	0.699075	x
Cyclin E	0.697274	x
MYOG	0.696125
TAK1(MAP3K7)	0.691534
PEA3	0.690492
HEY2	0.68686
AGTR1	0.683285
c-Rel (NF-kB subunit)	0.683013
BCMA(TNFRSF17)	0.68076
microRNA 122a	0.680068
N-Myc	0.677127
CD13	0.676904
TLR4	0.674804
WNT	0.674743
T-bet	0.674528
E2F3	0.67382
ZAP70	0.673664
Pdx-1 (IPF1)	0.673187
GRK2	0.6693
Metallothionein-I	0.668785
ITGB1	0.668711	x
VHL	0.666584
CG beta	0.66411
PI3K reg class IA	0.663972	x
Carbonic anhydrase II	0.660515	x
eIF1AY	0.659304
PCNA	0.653416
SOCS3	0.653318
OIP5	0.652197
RXRA	0.651521
Phenylcarboxamido FXR activators-II	0.651173
ATF-1	0.650221
PLC-gamma 1	0.650157
MEF2	0.645558
Survivin	0.645542
E2F2	0.645022
Securin	0.644804
p38 MAPK	0.644733	x
RNase P	0.642946
SP7	0.642189
Caveolin-1	0.642107
DNMT1	0.640211	x
ROR-alpha	0.640107
SUZ12	0.640105
SLC4A4	0.638622
Casein kinase II, alpha chain (CSNK2A1)	0.638033
ARP3	0.637324
ATP synthase	0.637237
MLL1 (HRX)	0.637017
CDX2	0.635479
LRP5	0.634242
LSM1	0.631805
JAK3	0.631207
Aurora-A	0.626422	x
CLCA4	0.624813
CREM (activators)	0.621302
JunD	0.621111	x
Axin	0.620209
CDC25A	0.619549
Pyk2(FAK2)	0.61727
MMP-9	0.617157
PKC	0.616567	x
LRP6	0.614569
FGFR2	0.613858	x
IKK-beta	0.613211
PKC-zeta	0.612528	x
TGF-beta receptor type I	0.609641
CD45	0.608491
LSm8	0.605322
ZNF217	0.604702
Atp6v1c2	0.604427
TRAF2	0.604053
SOX4	0.604044
Dsh	0.602033
PLC-beta	0.600849
PDE	0.600184
Aurora-B	0.598229	x
CD3	0.597879	x
IGF-1	0.597469
CDK4	0.596993	x
Bcl-XL	0.596211
ErbB3	0.595042	x
DNA-PK	0.593261
Prefoldin complex	0.59233
NUP35	0.592112
HIF-1	0.59087	x
NF-Y	0.590003
GNT-IV	0.589858
p130	0.588983
SMRT	0.588814
TGIF	0.588357
ELF4	0.588096
PAI1	0.587289
Caspase-1	0.584002
Frizzled	0.583751
Nucleophosmin	0.583332
p15	0.583033
PDGF-R-beta	0.581866	x
CREM (repressors)	0.579838
EPAS1	0.579302
NRF1	0.57801
miR-302a	0.576369
CHIP	0.576123
BMAL1	0.575369
Chk2	0.573671
NRF2	0.57328	x
BOB1	0.572917
MEK6(MAP2K6)	0.570005	x
SHH	0.567185
PKC-epsilon	0.566267	x
26S proteasome (20S core)	0.565225	x
2012-10-02	0.564344
ELF3	0.562982
BMP receptor 2	0.562597
Tyk2	0.562247
IL-1 beta	0.562247
BMP2	0.56182
PLC-gamma	0.557342
NO intracellular	0.554095
CDH1	0.552918
Claudin-1	0.552882
Cyclin A2	0.551847
Granzyme B	0.550981
SMAD5	0.550288
IKK-gamma	0.548392
iNOS	0.547632
MyD88	0.547547
P-cadherin	0.547266
GATA-2	0.544877
ADAM17	0.543375
Small 40S subunit	0.542158
EGF	0.53983
BMP7	0.53918
NCOA2 (GRIP1/TIF2)	0.538793
FosB	0.538597	x
HSP70	0.538478
Jagged1	0.538166
PDGF-A	0.538124
Kallikrein 3 (PSA)	0.537494
LSD1	0.536235
GFI-1	0.536172
MeCP2	0.53494
Caspase-8	0.534845
mTOR	0.5346	x
IL-8	0.533162
JNK(MAPK8-10)	0.531634
TFTC complex	0.531416
ORP-family	0.531233
HCO(,3)('-) extracellular region	0.530982
C2a	0.530552
BMP4	0.530116
IFN-gamma	0.529832
AMP deaminase	0.529627
TR4	0.52932
COX-2 (PTGS2)	0.528462	x
MHC class II alpha chain	0.52788
CXCR4	0.527875
RNA polymerase I	0.526992
E2F5	0.526881
Pin1	0.526143
TCF7 (TCF1)	0.525465
Furin	0.524558
SKP2	0.523938
TLR2	0.523809
ALK-2	0.522769
Glucagon	0.521747
IL-10	0.521368
ATR	0.521159
HEY1	0.520493
Na('+) cytosol	0.519268
CYP7A1	0.517484
PTEN	0.516451
ARF6	0.516384
Tubulin (in microtubules)	0.516271	x
HSF2	0.515914
NeuroD1 (NDF1)	0.515653
alpha-2/beta-1 integrin	0.515559	x
Activin beta A	0.515433
CXADR	0.51528
HSP90	0.514105	x
Plasmin	0.513995
GLP-1 receptor	0.511879
RUNX3	0.510906
H/ACA snoRNP	0.51089
TBX3	0.51018
Pitx2	0.509567
C1q	0.509289
KLF5	0.50911
MOCS2(small)	0.508386
URM1	0.508386
IgA1	0.508336
SOS	0.508097
BTG2	0.507531
ATP6V1E	0.507445
LSM3	0.506321
CLNS1A (ICLN)	0.505401
CACNG	0.504867
CLOCK	0.50423
ID1	0.503707
OLIG2	0.503138
CIITA	0.502536
LSM6	0.502348
Phosphoribose diphosphate intracellular	0.501488
MEKK1(MAP3K1)	0.501488
GABP	0.501419
UGT	0.499844
miR-34a	0.499501
RelB (NF-kB subunit)	0.498849
IRF8	0.498455
DLL1	0.498311
HHEX (PRH)	0.498259
Oncostatin M	0.497761
LIF receptor	0.497368
LSM5	0.496547
Insulin receptor	0.496178	x
LSM2	0.49601
PRMT5	0.495021
Actin	0.491456
MEK2(MAP2K2)	0.490404	x
Guanylate cyclase C (GC-C)	0.489756
Chenodeoxycholic acid intracellular	0.488978
USF2	0.488057
ARF1	0.486738
ERR1	0.486408
Kinesin II (KIF3A/C)	0.485684
COL8A2	0.484665
G-protein alpha-11	0.484267
Leukocyte elastase	0.483738
CFTR	0.483414
ZFP36L2	0.482518
Huntingtin	0.48212
c-Maf	0.481044
AMP deaminase 1	0.480852
hRPB11	0.480789
TBX5	0.480245
HDAC4	0.480178	x
SMAD7	0.480092
ZFP36(Tristetraprolin)	0.479796
LXR-alpha	0.478485
EGR2 (Krox20)	0.478404
NURR1	0.47826
HCO(,3)('-) intracellular	0.477219
ATF-4	0.477173
CD79 complex	0.476357
MMP-13	0.476307
LXR-alpha/RXR-alpha	0.476289
alpha-V/beta-3 integrin	0.476151	x
ErbB4	0.475836	x
Activin A	0.475599
Condensin	0.47551
TBP	0.47547
COX VIIa	0.475297
Beta-arrestin1	0.474
LIF	0.472951
GLP-2	0.472911
NOTCH1 (NEXT)	0.472752	x
beta-TrCP	0.472364
p57	0.471391
IL-6 receptor	0.470038
CDC18L (CDC6)	0.469737
PKC-beta2	0.469408	x
PLC-gamma 2	0.468813
IgG	0.468705
PLAU (UPA)	0.467929
BMPR1A	0.467365
VEGFR-1	0.464581	x
PDGF receptor	0.462979	x
C/D snoRNP	0.462667
SUFU	0.462547
Galpha(s)-specific glucagon GPCRs	0.46237
p14ARF	0.461886
Myosin I	0.46134
Chk1	0.460634	x
IgM	0.460145
ALK-4	0.459809
Tat (HIV-1)	0.459715
APEX	0.459182
PXR	0.458753
PLU-1	0.458441
CDK6	0.458356	x
Actin cytoskeletal	0.4563
12S rRNA	0.456251
MMP-2	0.456186
Neuregulin 1	0.455896
ADAM28	0.455735
CaMK II	0.455588
rRNAs (5.8S, 18S, 28S)	0.453505
ATP6V1	0.453138
14-3-3 sigma	0.451797
ID2	0.451752
Cdt1	0.451059
ADP cytoplasm	0.450318
Mg('2+) nucleus	0.450088
ATF-2/c-Jun	0.449155	x
FasR(CD95)	0.448799
ActRIIB	0.44874
ZNF706	0.448407
HMGI/Y	0.448106
snRNP-F	0.447817
CCR5	0.446863
TOP2 alpha	0.446806	x
COP-gamma	0.446804
PI3K cat class IA	0.446231	x
EWS/FLI1 fusion protein	0.446022
AMP cytoplasm	0.445999
VAV-1	0.445347
hASH1	0.445273
DVL-1	0.444886
MHC class II	0.444703
snRNP-E	0.444591
ADNP	0.444563
APC protein	0.444226
p107	0.444104
GATA-6	0.443868
HGF	0.443806
E2I	0.443648
TITF1	0.442004
Osteopontin	0.441706
Sin3A	0.441621
BSS4 (tryptase epsilon)	0.440947
GTP cytoplasm	0.440903
AIRE	0.440349
COX VIb	0.439671
CDK5	0.439573
Bax	0.43802
SUMO-2	0.437951
TNF-R1	0.437919
CRIPTO	0.437179
OTX2	0.436949
Insulin	0.436928
Activin AB	0.436228
BLIMP1 (PRDI-BF1)	0.435166
Kappa chain (Ig light chain)	0.434865
Epo receptor	0.433572
Cul1/Rbx1 E3 ligase	0.432944
Zn('2+) cytosol	0.431902
REV-ERBalpha	0.431779
PI3K cat class IB (p110-gamma)	0.431647	x
X protein (HBV)	0.430469
FRS2	0.430188
Adenosine 3'-phosphate 5'-phosphosulfate cytoplasm	0.42975
Beta-arrestin2	0.427633
MEK3(MAP2K3)	0.427262	x
SGK1	0.427207
miR-125b	0.427083
TCP1	0.425692
GAB1	0.425635
Parkin	0.425437
14-3-3 zeta/delta	0.425057
IL-4	0.425056
PIAS1	0.424521
IL-2	0.424188
miR-367	0.424114
Stromelysin-1	0.423651
Activin	0.423001
Tubulin alpha	0.422232	x
ATP(F0)	0.421411
GMP cytoplasm	0.42106
Rad51	0.419748
TrkA	0.419239	x
Beta-2 adrenergic receptor	0.418898
Nucleolin	0.418728
Bile acids intracellular	0.418453
Sen15	0.417981
G-protein alpha-i2	0.417937
Carbonic anhydrase IX	0.417173	x
PLC-beta1	0.416993
Fibronectin	0.41636	x
PPAR-alpha/RXR-alpha	0.416057
XIAP	0.414999	x
FGFR3	0.414563	x
RASSF1	0.414297
Smoothened	0.413801
DLL4	0.41364
MEK4(MAP2K4)	0.412294	x
p22-phox	0.411086
ARF5	0.41081
PI3K reg class IA (p85-alpha)	0.410174	x
RAP-1A	0.410053
Fc gamma RIII alpha (CD16)	0.408993
Cyclin D2	0.40899
GRP78	0.408905
TGF-beta 3	0.407887
Adenylate cyclase	0.407205
CD44	0.406641	x
p70 S6 kinase1	0.406607
YB-1	0.406304
TIF1-beta	0.405931
GRPEL	0.405874
c-Kit	0.40568	x
TRIP2	0.405433
WHDC1	0.40481
Syntaxin 1A	0.404799
LSm4	0.404172
EWS/WT1 fusion protein	0.403524
GLP2R	0.402436
SAM68	0.401274
CDX1	0.401141
TGF-beta 2	0.400884	x
EKLF1	0.400834
RARbeta	0.400353
Calpain 1(mu)	0.399649
PML	0.399275
pre-BCR	0.39686
PtdIns(4,5)P2 intracellular	0.396634
SF3a	0.396255
DNMT3B	0.395896	x
CGB1	0.395467
BMPR1B	0.395357
ASK1 (MAP3K5)	0.395101
AHR	0.394588
C2	0.393913
Brush border myosin I	0.393357
Collagen VIII	0.393337
26S proteasome (19S regulator)	0.39316	x
Tubulin beta	0.392901	x
FGF2	0.392594
OST alpha/beta	0.391708
CAP-H/H2	0.391172
C/EBP zeta	0.391067
MKP-1	0.390827
c-IAP2	0.390765
Itch	0.390733
Ephrin-B receptors	0.390526	x
NF-kB p50/p50	0.390375	x
SOCS1	0.390141
PIT1	0.390054
DP1	0.389789
IMP intracellular	0.389572
CD161	0.389107
DMRT1	0.388672
RFX5	0.38863
HSP90 alpha	0.38861	x
ILK	0.388263
DNMT3A	0.388056	x
IP3 receptor	0.388012
miR-510	0.387804
SOX5	0.387444
Caspase-6	0.387371
SNRPD3 (SMD3)	0.386917
ARIX	0.38586
IgA	0.385741
Prolactin	0.385677
C1	0.38505
NODAL	0.38453
CCL2	0.384504
NF-kB2 (p52)	0.38397	x
IP3R1	0.383813
ADAM10	0.383655
PO(,4)('3-) cytoplasm	0.382434
Angiotensin II	0.381445
H19	0.380466
RACK1	0.380404
IRE1	0.380305
Bim	0.379676
TRRAP	0.379305
H(,2)O intracellular	0.379128
ActRIIA	0.379068
Tip60	0.379043
Prolactin receptor	0.379006
CAP-G2	0.378358
Dynactin complex	0.378172
H('+) cytoplasm	0.376553
CDC25B	0.375906
PC1	0.375738
LIFR	0.375239
MUC1	0.374392	x
SLC26A3 (DRA)	0.373806
PLC-beta3	0.372771
SOX10	0.372735
MGAT4B	0.372279
XBP1	0.371962
Glutaredoxin	0.371839
Zn('2+) nucleus	0.371323
DAXX	0.37115
GLP-1 (7-37)	0.370924
Cyclin D3	0.370117
HB-EGF	0.370102
MELC	0.369971
H2-Aa	0.369845
Motilin	0.368874
DAX1	0.3687
MTF-1	0.368612
TOM22	0.368004
TAL1	0.368001
L-Glutamic acid cytoplasm	0.367595
IL8RB	0.367018
K('+) cytosol	0.366917
Teduglutide	0.36679
DNA polymerase alpha/primase	0.366771
E2F1/DP1 complex	0.366576
BUBR1	0.366536
HNF1-beta	0.366366
AML1/ETO fusion protein	0.365661
GCN5	0.365283
CD28	0.365224
G-protein alpha-i1	0.365038
Vimentin	0.365001
PER1	0.3648
IgG1	0.364467
IRS-2	0.364117
Galpha(s)-specific calcitonin GPCRs	0.363393
Tetrahydrofolate intracellular	0.362821
eNOS	0.362533
miR-30c-1*	0.362325
MCM2	0.361637
CCR1	0.361634
ER81	0.361621
c17orf70	0.361506
Ig heavy chain	0.361501
Mitochondrial processing peptidase	0.361353
CO(,2) intracellular	0.361042
TAFs	0.36095
POLR2J	0.360659
PAX3	0.360236
WNT3A	0.360176
K('+) extracellular region	0.359976
SP-C	0.359902
Dermatan 4',6'-bissulfate intracellular	0.359023
NF-kB2 (p100)	0.35875	x
Bid	0.358077
IRF2	0.357949
PDGF-B	0.356975
PIAS4	0.35686
WRN	0.356842
PAR1	0.356774
CNTF	0.356721
Importin (karyopherin)-alpha	0.3565
Rab-35	0.356195
NFYB	0.356027
TFIIIC	0.355939
SIAH1	0.355141
ACTR3B	0.354893
RBBP4 (RbAp48)	0.354859
SAP97 (DLG1)	0.353988
Zn('2+) extracellular region	0.353918
SPZ1	0.352531
Rab-27A	0.352464
CAP-D2/D3	0.352036
HEC	0.351913
Ihh	0.351801
Endothelin-1	0.350944
alpha-3/beta-1 integrin	0.350866	x
MMP-14	0.350726
TFF1	0.350651
FasL(TNFSF6)	0.349859
LAT	0.349628
Adenosine 5'-phosphosulfate intracellular	0.349544
AKT2	0.348814	x
WNT1	0.34857
RAR-alpha/RXR-alpha	0.348324
SUMO-3	0.348111
PBX1	0.346684
HSPA1A	0.346485
MyHC	0.345451
POU4F1	0.344918
Protein kinase G1	0.344768
YAP1 (YAp65)	0.344705
Galpha(i)-specific peptide GPCRs	0.344332
UBF	0.343994
Cad antigen intracellular	0.343929
miR-143	0.343114
K(+) channel, subfamily J	0.342867
DLX5	0.342749
PAX2	0.342609
Nek2A	0.342016
Tau (MAPT)	0.341426
GLP-1 (7-36) amide	0.340959
ZNF145	0.340403
E2F6	0.339526
Ca('2+) extracellular region	0.338957
ATH1	0.338805
PRMT1	0.338278
SOS1	0.338105
NFYA	0.337665
5S RNA	0.337637
CD86	0.336798
TIEG1	0.336787
Cyclin A	0.336187
I-kB	0.336119
Sarcoglycan complex	0.335874
MMP-1	0.335365
MASP2	0.335242
MNT	0.335215
Immunoproteasome (20S core)	0.335177	x
OSM receptor	0.335153
TRAP/SMCC complex	0.334439
ITGB3	0.334386	x
HDAC5	0.33405	x
RFC complex	0.333999
IgG2	0.333996
MEIS1	0.33393
IgJ	0.333074
Miz-1	0.333027
MAGE-G1	0.332972
Osteocalcin	0.332399
NIPK	0.331879
BAF	0.331446
Ephrin-B receptor 1	0.331388	x
Integrator Complex	0.331341
Galpha(q)-specific peptide GPCRs	0.331326
Elongin B	0.331068
BRM	0.330878
Filamin A	0.330674
JAB1	0.330555
PRPS	0.330406
DPP4	0.330279
Dopamine D2 receptor	0.330087
G-protein alpha-o	0.329762
Cholic acid intracellular	0.329115
RET	0.328867	x
H('+) cytosol	0.328717
NFKBIA	0.328507
PTCH1	0.328501
Beta-1 adrenergic receptor	0.328166
POLR2J2	0.327942
FZD4	0.327862
Cl('-) intracellular	0.327576
ATP6V1E2	0.32722
RGD1561333	0.326656
Rab-3B	0.326617
p164-RhoGEF	0.326595
Cullin 1	0.326563
ICAM1	0.326482
IRX4	0.326332
GLI-3R	0.325836
G-protein alpha-i3	0.325771
mGluR8	0.325705
CLCA1	0.325649
LHX2	0.325188
HSP90 beta	0.324549	x
MGAT4A	0.324334
Collagen IV	0.324278
Oxyntomodulin	0.324215
SDF-1	0.323781
Lamin B	0.323508
CGB2	0.32339
alpha-4/beta-1 integrin	0.322964	x
Karyopherin alpha 2	0.322437
PKI	0.322211
CSE1L	0.322082
Calcineurin A (catalytic)	0.321704
Tuberin	0.321278
TEF-1	0.321252
PROX1	0.32106
MafA	0.32076
PheRS	0.320682
MLCK	0.320652
Thrombin	0.320554
PLAUR (uPAR)	0.320437
CTCF	0.320426
NF-AT4(NFATC3)	0.320416
DKK1	0.320166
Epiregulin	0.319983
miR-375	0.319785
ORC1L	0.319631
SMAD9 (SMAD8)	0.318663
CtBP1	0.318598
NOTCH1 precursor	0.318278	x
NOTCH2	0.318269	x
KIF3C	0.317831
PKA-cat alpha	0.317718
TCP1-zeta-1/2	0.317012
G-protein gamma	0.31697
COUP-TFII	0.316811
NuA4 complex	0.316808
AK1BA	0.316758
PER2	0.316607
LRRK2	0.316572
Connexin 43	0.316338
KCNA10	0.316082
HNF3-gamma	0.315714
TIA-1	0.315657
c-IAP1	0.31515
CCR2	0.315135
Talin	0.314913
Casein kinase I delta	0.314786
FLT3	0.314346	x
Alpha-synuclein	0.314339
Cathepsin A	0.314164
GADD45 alpha	0.313887
COL1A1	0.313477
SKP1	0.31331
14-3-3 eta	0.312983
H('+) extracellular region	0.312939
NEDD8	0.312528
Kv2.1	0.312266
Jagged2	0.312195
Vpr (HIV-1)	0.311085
CGB8	0.310905
Testosterone intracellular	0.310479
COX VIb-2	0.310224
Ikaros	0.310075
Thiocysteine*(protein) intracellular	0.30979
Urp	0.309529
Mcl-1	0.309111
Mu-type opioid receptor	0.309039
GRPP	0.308821
miR-29b	0.308573
IL-17	0.30855
p90Rsk	0.308398
Tax1 (HTLV1)	0.308288
HDAC6	0.308231	x
LSM10	0.30814
IGHD	0.307993
ACTA2	0.307816
CAP-G/G2	0.307546
BMI-1	0.307182
CACNA1S	0.307157
C2b	0.306935
TLR9	0.306437	x
Cathepsin D	0.306292
ERG	0.306287
MKL1	0.306272
microRNA 499	0.306219
Lamin A/C	0.305624
MAGMAS	0.305517
TC10	0.305201
GCNF	0.304856
NAD('+) intracellular	0.304348
Histone H2A	0.304269
GBX2	0.30412
LSm7	0.304082
RIPK1	0.303954
NUP205	0.303902
Paxillin	0.30375
Angiotensin I	0.303645
GCGR	0.303299
14-3-3 beta/alpha	0.302865
L-Glutamic acid extracellular region	0.302845
CNTF receptor	0.302364
B-Raf	0.302019	x
SREBP2 (nuclear)	0.301884
HOXA9	0.30175
Calpain 2(m)	0.301463
IL-1RI	0.301443
Phosphatidylserine intracellular	0.30143
CD79A	0.301302
hnRNP A2	0.301154
G9a	0.301124
RAP-1B	0.301015
SAE1/2	0.3008
14-3-3 epsilon	0.30063
hnRNP K	0.300336
CENP-A	0.300306
POLR2A	0.300285
DAB2	0.300217
FASN	0.300054
CD4	0.300016
CrkL	0.299828
ITGB2	0.299787	x
N-Acetylneuraminic acid extracellular region	0.299786
POLR2G	0.299728
IRF7	0.299651
SAP	0.299625
MOCS3	0.299601
LIN-9	0.298939
Polycystin	0.298918
COX VIIa-1	0.298438
SALL4	0.298337
M-CSF receptor	0.297988	x
PP1-cat	0.297732
Thrombospondin 1	0.297658
RING2	0.297191
MoKA	0.297099
HSF4	0.29701
PP2A cat (alpha)	0.29658
PKIG	0.296454
BAD	0.296291
Pyrophosphate cytoplasm	0.296201
C4b	0.295823
CDC37	0.295622
NRL	0.295619
JNK2(MAPK9)	0.295075
miR-27a	0.2945
p47-phox	0.29413
Thrombomodulin	0.293998
TMEM48	0.293419
BLAP75	0.293402
Presenilin 1	0.292985	x
NF-kB p65/p65	0.29251	x
Ku70	0.292267
IRAK1/2	0.292187
NAB2	0.292008
ATP(F1)	0.291976
Brca1/Bard1	0.2918
EED	0.291126
CCL13	0.291118
microRNA 1-1	0.291037
XRCC2	0.291019
COPG2	0.290555
Gastrotropin	0.290478
PSD-95	0.290308
NPWBP	0.290283
COX VIIa-2	0.289661
DHFR	0.289459	x
Casein kinase II, beta chain (Phosvitin)	0.289297
FADD	0.288601
ERR3	0.288366
Hedgehog	0.288319
CDC25C	0.28761
Beta-3 adrenergic receptor	0.287575
ELF1	0.287525
Histone H2B	0.287392
SET	0.287367
TBX2	0.287342
Tim23	0.287134
E7 protein (HPV16)	0.286924
p120GAP	0.286884
miR-17	0.286761
IFN-beta	0.286286
FRAT1	0.286274
IRF5	0.286174
TR-alpha	0.286091
Seprase	0.28565	x
IL-5	0.285432
PREP2	0.284863
SP-B	0.284673
alpha-5/beta-1 integrin	0.284584	x
Apaf-1	0.284393
MADD	0.284366
EAT-2	0.284111
CYP19	0.284062
gamma-Secretase complex	0.284045	x
microRNA 124a-1	0.283999
RNaseL	0.283995
hCAP-H2	0.283827
CAP-G	0.283677
CAR	0.283597
NXF5	0.283407
TR-beta1	0.283333
PKR	0.283172
ATP1A1	0.283158
PBAF	0.282649
CCL5	0.282358
miR-124	0.28219
RIPK2	0.282012
HNF1	0.28172
HNF6	0.281598
REP-1	0.281463
L-Noradrenaline extracellular region	0.280967
CaMK I	0.280821
Galpha(q)-specific EDG GPCRs	0.280699
CGI-121	0.280493
CSF1	0.280437
Tcfl5	0.280286
Adrenaline 4-O-sulfate intracellular	0.28007
POLE4	0.279826
TrkB	0.279557	x
D-Myo-Inositol 3,4,5,6-tetrakisphosphate intracellular	0.279446
Chenodeoxycholic acid extracellular region	0.279152
beta-D-Fructose 6-phosphate intracellular	0.279006
Elotuzumab	0.278986
BAF47	0.278942
Nkx2.2	0.278897
G-protein gamma 2	0.278753
GM-CSF	0.278649
IKK (cat)	0.278568
Alpha-1A adrenergic receptor	0.278336
RING-box protein 1	0.278298
DAPK1	0.278108
IgD	0.278085
KIF4A	0.277388
Kallikrein 6 (Neurosin)	0.277373
SIX1	0.277305
FOXE1	0.277024
Axin1	0.276817
K-RAS	0.276668
RCC1	0.276659
T brachyury protein	0.276584
Calcipressin 1	0.276567
KAP3	0.276546
BAF57	0.276117
VAV-2	0.276078
CRM1	0.275507
Pacsin	0.275422
MKK7 (MAP2K7)	0.275337	x
Elk-4	0.275104
Bard1	0.274823
Pacsin 3	0.274545
APP	0.274242
IGHM	0.274023
Cardiotrophin-1	0.273797
Leukotriene E4 intracellular	0.273632
LDB1	0.273312
CAF-1	0.272999
IGF-2	0.272845
miR-29a	0.272695
SNRPD1 (SMD1)	0.272612
Adrenomedullin	0.272475
SFRP1	0.272446
CD19	0.272341
UBE2C	0.272145
SHIP	0.271992
MTA1	0.271983
Phosphatidic acid intracellular	0.271842
Fe('2+) cytosol	0.27183
CARM1	0.271711
ABCA1	0.271691
CKS1	0.271622
2-Acyl lysophosphatidic acid intracellular	0.271597
Brca2	0.271456
GABP alpha	0.271359
CCL19	0.271226
H protein N6-dihydrolipoyllysine	0.270757
MUNC13-4	0.27075
ING1	0.270732
JMJD3	0.270698
RAGE	0.270679
IRF3	0.270538
NGFR(TNFRSF16)	0.270075
FAST-1/2	0.269913
Ran	0.269807
microRNA 21	0.269791
Deoxycholic acid intracellular	0.269745
Fc gamma RII beta	0.26961
miR-320	0.269465
Dopamine O3-sulfate intracellular	0.269242
IgG3	0.268698
SF3A3	0.268662
VIL2 (ezrin)	0.267911
Caspase-9	0.267724
CCXCR1	0.267652
SLC-1	0.267633
cPKC (conventional)	0.267462	x
TAZ	0.267295
AUF1	0.267029
FCGRT	0.266899
PUMA	0.26688
ZNF202	0.266785
FSH-beta	0.266618
ATAD2	0.26609
Bcl-10	0.265833
NIK(MAP3K14)	0.265761
KLRF1	0.265705
PBX1/PREP2	0.265623
IBP3	0.265404
BOP1	0.264933
ERF	0.264828
CAP-E	0.264718
FIGalpha	0.264707
SSTR2	0.264485
PVR	0.264382
Protein C	0.264236
PAX8	0.263837
GGTase-II	0.263571
CDK5R1 (p35)	0.263489
ARNT	0.263054
Dermatan 4'-sulfate intracellular	0.263019
IgA2	0.262999
RIP140	0.262416
Alpha-1B adrenergic receptor	0.26215
PI3K cat class IA (p110-alpha)	0.262003	x
UBE3A (E6-AP)	0.261741
Alpha crystallin B	0.261624
CCL8	0.26132
POLE3 (YBL1)	0.261043
TRAF3	0.260874
eIF2	0.260712
FGF19	0.260316
BMP6	0.26028
microRNA let-7a-1	0.260189
eIF4A	0.259721
UGT2B17	0.259536
TCP1-zeta-2	0.259491
Angiotensin III	0.259433
PP2C alpha	0.259279
TRADD	0.259111
GAB2	0.259075
eIF3S4	0.259067
FGFR4	0.258942	x
microRNA 155	0.258622
Carbohydrate sulfotransferases	0.258076
NUP133	0.258005
ESR1 (membrane)	0.25752
AKAP8	0.257408
TFIIH	0.257399
D-Ribose 5-phosphate intracellular	0.25727
GLUT4	0.256864
Csk	0.256725
MMP-12	0.256553
COL8A1	0.256336
DVL-2	0.256315
Occludin	0.256251
eEF1A1	0.256192
IL-7	0.255958
Myeloblastin	0.255951
LAMC3	0.255485
Phox1 (PRRX1)	0.255449
LPA2 receptor	0.255389
Pim-1	0.255355
PKC-mu	0.255183	x
I('-) intracellular	0.255047
Casein kinase I epsilon	0.255012
ATF-6 alpha	0.254976
IL-1 alpha	0.254938
CD3 zeta	0.254885	x
(GlcNAc)2(GalNAc)1(Ser/Thr)1 intracellular	0.254499
Ca(II) channels	0.254218
Ephrin-A5	0.254171
PCSK5	0.253997
NOXA	0.253952
Lysophosphatidic acid intracellular	0.253559
DR5(TNFRSF10B)	0.253533	x
MSS4	0.253357
Adult hemoglobin	0.253035
BRD4	0.252717
ITK	0.252686
STK36	0.252674
Telokin	0.252652
Beclin 1	0.252581
IL8RA	0.252438
14-3-3	0.252214
Kallikrein 5	0.252192
OST complex	0.25196
ISGF3	0.251824
H(,2)O(,2) intracellular	0.251823
MAD2a	0.25139
IFN-gamma receptor	0.250768
SLC10A1	0.2507
tBid	0.250621
Aldose reductase	0.250614
BLM	0.25058
PDGF-D	0.25054
alpha-4/beta-7 integrin	0.250406	x
NPAS2	0.250247
DUX4	0.250153
HDAC7	0.250134	x
IgG4	0.249822
CD5	0.248957
Cyclin T1	0.248536
Sin3 complex	0.248294	x
HSC70	0.24813
Heme b extracellular region	0.248091
AP-2C	0.248018
D-Glucose intracellular	0.247954
NS5A (HCV)	0.247907
Delta-type opioid receptor	0.247773
Importin (karyopherin)-beta	0.247573
miR-122	0.247447
LKB1	0.247271
BAF155	0.24717
MHC class II beta chain	0.24716
CTGF	0.246998
HOXD13	0.246971
Rab-27B	0.246595
Nod2 (CARD15)	0.246585
miR-222	0.246559
Fc alpha receptor	0.246516
DNA polymerase beta	0.246515	x
Sen54	0.246054
KIF3A	0.246049
CBF beta	0.246033
Ephrin-A receptor 4	0.245815	x
NUP93	0.245761
Sry	0.245712
Folic acid mitochondrial matrix	0.245658
ID3	0.245582
MRCKalpha	0.245572
IL-12 beta chain	0.245503
CENP-50	0.245502
microRNA 141	0.245488
UCHL5	0.245481
PDE1	0.245419
Cathepsin L	0.245409
FEN1	0.245121
CBP80	0.244983
Somatotropin	0.244861
N-cadherin	0.244658
MMP-8	0.244649
Epo	0.244397
NCOA6 (TRBP)	0.244037
TOM70	0.244003
Ski	0.243715
Fra-2	0.243671	x
p53BP1	0.243207
FGF10	0.243179
nNOS	0.242876
TIM44	0.242848
microRNA 124a-2	0.242305
Adrenaline 3-O-sulfate intracellular	0.242136
GHR	0.241912
14-3-3 theta	0.241883
TFII-I	0.241847
APOA1	0.241632
Galpha(q)-specific nucleotide-like GPCRs	0.241586
PKA-reg type II (cAMP-dependent)	0.24149
CD22	0.241306
PC2 (SPC2)	0.241237
UHRF1	0.241172
IGHA1	0.240935
NTN4	0.2406
Alpha/epsilon-sarcoglycan	0.240564
Cytochrome c oxidase	0.240525
HMGB1	0.240443
BUB1	0.239861
NFIA	0.239812
SAA1	0.239479
TTK	0.239293
Elongin C	0.23922
MSX1	0.239119
ATP1B1	0.239089
IL-17 receptor	0.239081
CARD11	0.238989
Ephrin-A receptor 2	0.238796	x
RPA1	0.238734
(GalNAc)1(GlcNAc)1(Ser/Thr)1 intracellular	0.238668
Myosin II	0.238567
PDE4	0.238324
SOX14	0.238152
L-type Ca(II) channel, alpha 1C subunit	0.23812
CTP cytoplasm	0.237922
miR-16	0.237504
Ephrin-A receptor 8	0.237461	x
Histone H2	0.236983
AP-3 mu subunits	0.236698
ACTA1	0.236409
Leptin	0.236346
Histone H2AX	0.236325
LHX3	0.236245
H(,2)O(,2) extracellular region	0.236051
CDK7	0.236027
PARN	0.235824
LMO2	0.235806
Synaptotagmin I	0.235773
p38beta (MAPK11)	0.235453	x
MSK1	0.235299
TFAM	0.235278
ZDHHC9	0.235243
MutYH	0.234816
Adenylate cyclase type VI	0.234796
Rab-3A	0.234445
Cathepsin G	0.234052
PKIB	0.234046
NEDD4L	0.233874
Na('+) extracellular region	0.233805
Galpha(i)-specific EDG GPCRs	0.233803
PRKAR2A	0.233624
NMB-R	0.233341
Galanin	0.233259
HSP60	0.232984
alpha-11/beta-1 integrin	0.232984	x
NUP155	0.232899
IRAK1	0.232838
E2N(UBC13)	0.232734
PERT	0.232429
GSK3 alpha/beta	0.232248
HOXA10	0.232164
Follistatin	0.23212
NF-kB1 (p105)	0.231979	x
nAChR alpha-3	0.231688
Progesterone intracellular	0.231681
DHX16	0.231498
GABP beta1	0.231426
CD14	0.231282
HSP27	0.231249
Coatomer	0.23077
Sen34	0.230681
1-Alkyl-glycerol 3-phosphate intracellular	0.230679
PSMD2	0.230364	x
Cyclic GMP intracellular	0.230214
HLA-DM	0.230128
ITF2	0.230053
MRLC	0.229995
TGF-alpha	0.229894
p90RSK1	0.229823
TIM14	0.229758
Histone H3	0.229621
IL27RA	0.229493
NUMB	0.229399
PO(,4)('3-) extracellular region	0.229326
microRNA 200c	0.229256
NF-kB p52/RelB	0.229038	x
Cyclin D	0.229023	x
SMN complex	0.228993
HOXC6	0.228928
CRISP-3	0.228614
Galpha(q)-specific glucagon GPCRs	0.228424
KLF2	0.228349
MCM7	0.227796
PRDX3	0.227776
SF3b	0.227704
Laminin 12	0.227507
Collagen II	0.227391
Ephrin-A	0.227272
PLC-beta2	0.227124
GDP cytoplasm	0.226665
Adenylate cyclase type I	0.226582
IL6RA	0.226501
TOM complex	0.226354
EBNA1 (HHV4)	0.226352
ATP cytoplasm	0.226157
PF4	0.226067
KHSRP	0.22585
NUP98	0.225811
GCR-beta	0.225664
DHRS9	0.225397
Wee1	0.225337
C/EBP	0.224976
BACE1	0.224946
CNR1	0.224924
Myocardin	0.224855
KLF6	0.22473
NR2B	0.224722
MaxiK alpha subunit	0.224596
CUGBP1	0.224378
microRNA 200b	0.224283
L1CAM	0.224261
RING6	0.224185
NOTCH4	0.224138	x
H protein N6-lipoyllysine	0.223834
MYH11	0.223809
Testosterone glucuronide intracellular	0.223798
Trypsin	0.223716
IL-27	0.223442
HUS1	0.223016
CDC27	0.222564
PDE4D	0.222468
gp91-phox	0.222426
POLE3-POLE4 complex	0.222299
SYVN1	0.222212
Girentuximab	0.222143
RAE1	0.221765
PKC-gamma	0.221646	x
NIP3	0.221246
CDK9	0.221181
SF3A1	0.220991
nAChR alpha	0.220971
miR-96	0.220951
NFIC	0.220895
HMGA2	0.220793
Rab-3	0.220737
HCF1	0.2206
FBXW11	0.220404
PKC-theta	0.220362	x
FOXC1	0.220201
Cyclin H	0.22006
Caveolin-3	0.220048
CoREST	0.219909
Angiotensin (1-7)	0.219903
DSCR2	0.219881
WNT5A	0.219845
NPY	0.219779
Pyruvic acid intracellular	0.219759
RPB8	0.219481
ID4	0.218882
GATA-5	0.218819
PA24A	0.218791
CIC	0.218597
Fc alpha/mu receptor	0.218576
DNA polymerase epsilon	0.218541
Casein kinase I alpha	0.218486
miR-145	0.218353
Neuropilin-1	0.217796
eIF4E	0.217667
TGM2	0.217618
ATP6(V)	0.217612
CYP3A4	0.217601
CRY2	0.217323
Myelin basic protein	0.217306
RGS2	0.217297
PP2A regulatory	0.217228
Cyclin B	0.217228
TLE1	0.216815
Adenosine A2b receptor	0.216775
NK31	0.216442
PML/RARalpha fusion protein	0.21637
Vitronectin	0.216343
IL-18R1	0.216272
CITED2	0.216244
GADD45 beta	0.2162
Angiotensin IV	0.216187
Synaptotagmin	0.215798
Zac1	0.215624
p90RSK2(RPS6KA3)	0.215594
Ephrin-A1	0.215584
UGT2B15	0.215562
14-3-3 gamma	0.215493
MLK3(MAP3K11)	0.215422
CCKBR	0.215414
microRNA 134	0.215369
HBG	0.214913
IGLL1	0.214816
DGAT2	0.214774
L-Thyroxine intracellular	0.214719
IL-4R type I	0.214093
(Gal)2(Xyl)1(Ser)1 intracellular	0.214089
RPB10	0.213743
Stathmin	0.213658
HNF3	0.213575
PRKAR2B	0.213504
VE-cadherin	0.213423
XRCC1	0.213395
DREAM	0.213331
RacGAP1	0.213304
ITGA6	0.213299	x
p130CAS	0.213115
Thioredoxin	0.21296
LALBA	0.212642
SREBP1 precursor	0.212586
Na(v) beta 1	0.212461
Ku80	0.212389
RPA2	0.211765
AATF (Che-1)	0.211743
MDM4	0.21172
KLF15	0.211665
Calreticulin	0.211651
FBXW7	0.211573
BRRN1	0.211416
PAK2	0.211394
CD40(TNFRSF5)	0.210874
N-Acylsphingosine intracellular	0.21072
MYLK1	0.210591
Stromalins 1/2	0.210548
BLNK	0.210393
SUIS	0.210187
CCR3	0.210146
GRAP2	0.210026
Cholesterol cytoplasm	0.209993
MBD2	0.209855
FOXF1	0.209676
MYL6	0.20966
BDNF	0.20945
OSTalpha	0.209354
HP1 beta	0.20926
PGE2R2	0.209055
NEDD4	0.209022
GCSH	0.208892
FARSA	0.208888
CAK complex	0.208782
L-Asparagine*(mt-tRNA) intracellular	0.208641
Ephrin-B2	0.208641
alpha-8/beta-1 integrin	0.208604	x
miR-382	0.20858
Cul4/DDB1/Rbx1 E3 ligase	0.208486
APRIL(TNFSF13)	0.2083
IGHG2	0.208245
SF3A2	0.208164
STAR	0.207917
miR-203	0.207834
TFEB	0.207672
ABHD7	0.207625
CNAP1	0.207546
VISA	0.207324
SNAPC	0.20727
PRDX1	0.207226
NGF	0.207203
Fatty acid-binding protein	0.207149
UGT1A9	0.207143
E6 protein (HPV18)	0.206974
RARgamma	0.206837
SOX3	0.206835
AKAP350	0.206582
CRP2	0.206501
TY3H	0.206431
Rap1GAP1	0.206288
AP-2	0.206044
TCR alpha subunit	0.20602
p18	0.206013
SPOCK3	0.206008
LPA3 receptor	0.205956
IL-12 receptor	0.20592
SCD	0.205826
Heme oxygenase 1	0.205526
miR-1	0.205412
WNT4	0.205362
Alpha 1-antitrypsin	0.205273
alpha-V/beta-1 integrin	0.205075	x
MYRIP	0.204895
TLE	0.204568
IL-2R gamma chain	0.204418
Gemin6	0.20438
miR-181a	0.204347
TCR alpha/beta	0.204035
Arachidonic acid intracellular	0.203973
GnRH receptor	0.203865
MCM10	0.203836
miR-221	0.20381
CD3 epsilon	0.203774	x
TFIID 30 kDa subunit	0.203681
RANKL(TNFSF11)	0.203626
ATP5E	0.203622
ENO1	0.203389
ATP5L	0.203264
MDR1	0.20318	x
ITGB7	0.20315
Neurogenin 3	0.202552
NF-AT5	0.202423
NF-I	0.202131
NUP98/HOXA9 fusion protein	0.202102
CYP2C9	0.201909
MYF5	0.201886
Cullin 3	0.201871
JNK3(MAPK10)	0.201226
MAOB	0.201192
MEKK4(MAP3K4)	0.200939
TESC	0.200852
HLA-DRA1	0.200812
CCG3	0.200576
LPA1 receptor	0.200444
ZC3HAV1	0.200381
SLBP	0.200151
Amyloid beta 42	0.199771
Oxiglutathione intracellular	0.199764
PRDM5	0.199634
COUP-TFI	0.199634
Prohibitin	0.199568
Sirtuin6	0.199498
MCM4/6/7 complex	0.199393
Lactotetraosylceramide intracellular	0.199372
Karyopherin beta 1	0.199332
AP-2B	0.199304
MS4A12	0.199145
PER3	0.199087
LBC	0.199079
SMC6	0.19895
CRK	0.198839
Islet-1	0.198805
Mg('2+) cytosol	0.198748
UBE2D3	0.198688
LAMR1	0.19868
miR-23a	0.198657
SFRS1 (SF2)	0.19864
Cardiolipin mitochondrion	0.198541
IL-20 receptor Type I	0.19844
Guggulsterone	0.198359
Alemtuzumab	0.198289
PAIP1	0.198131
PP1-cat alpha	0.197925
microRNA 1-2	0.197919
Kinesin II (KIF3A/B)	0.197889
PSMC4	0.197831	x
CBL-B	0.197543
G-protein beta1/gamma2	0.1975
A-FABP	0.197423
ACTL6B	0.197318
c-FLIP (L)	0.19728
ERK5 (MAPK7)	0.197256	x
Menin	0.197128
COL1A2	0.197001
Kizuna (C20orf19)	0.196675
ROCK1	0.196659
CRLR	0.196656
HFH3	0.196655
microRNA 124a-3	0.196401
Somatostatin	0.196314
GSTP1	0.196186
Rac2	0.195855
SCN('-) intracellular	0.195755
Fe('2+) mitochondrial matrix	0.195569
Neurexin 1-beta	0.195563
G-protein alpha-13	0.195535
BAF53	0.195335
Decorin	0.195236
DDX9	0.195222
CD80	0.195039
RPL41	0.195032
ATP5F1	0.195006
FGF9	0.194979
IL-13	0.194915
Chondroitin 4',6'-disulfate extracellular region	0.194746
C/EBPepsilon	0.194722
DDB1	0.194702
UBE1DC1	0.194685
TRIP6	0.194613
Tiam1	0.194603
PI3K cat class IA (p110-beta)	0.194455	x
ARF4	0.194451
Galpha(i)-specific metabotropic glutamate GPCRs	0.194443
Nucleolysin TIAR	0.194414
PFD1	0.194319
MCR	0.194063
SENP1	0.193962
PPCKC	0.193899
EBI3	0.193864
ADAM9	0.193801
Slp76	0.193771
Angiostatin	0.193683
LATS2	0.193547
HES5	0.193498
NCAPD3	0.193481
CAP-C	0.193452
beta-D-Mannosylchitobiosyldiphosphodolichol intracellular	0.193266
CUX1	0.19325
FZD7	0.193177
L-Cysteine*(mt-tRNA) intracellular	0.192937
Perforin	0.192711
PDHA (somatic)	0.192691
Cyclin A1	0.192581
miR-34c-5p	0.192577
IL-18	0.192352
PDCD2	0.192299
Leptin receptor	0.19212
ADAM12	0.191986
HSD17B2	0.191813
Sequestosome 1(p62)	0.191694
GADD34	0.191521
UMP cytoplasm	0.191432
MAML1	0.191388
C5 convertase (C2aC4bC3b)	0.191234
Dolichol phosphate intracellular	0.191216
ATP8	0.191138
ENaC	0.191035
ACTC	0.190573
RN7SK	0.190525
CRX	0.190268
Syntrophin B	0.190207
Renin	0.190154
RAD17	0.189782
microRNA 200a	0.189639
Spermidine intracellular	0.189512
PKC-lambda/iota	0.189494	x
HMGE	0.189493
ADAM19	0.189428
TCEA2	0.189318
CD74	0.189304
ITGB4	0.18929
EBP50	0.189164
PIAS2	0.189129
Cl('-) extracellular region	0.188944
ATP5H	0.188925
Clusterin	0.188723
TAB1	0.188541
Nibrin	0.188431
FAM175B	0.188346
CD36	0.188104
Hck	0.188051
IL-11	0.18803
Endoplasmin	0.187925
O(,2)('-) cytoplasm	0.187918
ATPK	0.187865
NF-E2 (45 kDa)	0.187835
PLAT (TPA)	0.187465
Contrin (MSY2)	0.187442
IFN-alpha/beta receptor	0.187417
Inositol 1-phosphate intracellular	0.187207
Tropomodulin-2	0.187194
TOM20	0.187069
Prostaglandin E2 extracellular region	0.187043
MTMR9	0.186871
NFAT-90	0.186814
Bak	0.186626
MSH2	0.186586
AD014 (TOM7)	0.186507
CD79B	0.186498
microRNA 34a	0.186428
Elastin	0.186423
Lamin B1	0.186375
CGRP	0.186242
Thyroid hormone receptor	0.185967
TORC2	0.185787
Aif	0.185703
IL-10 receptor	0.185696
PREX1	0.185657
HIPK2	0.185532
NUDEL	0.185461
hnRNP F	0.185337
IBP5	0.1853
RBBP7 (RbAp46)	0.185238
C3b	0.185055
Kallikrein 2	0.184917
GRO-2	0.184763
WIP1	0.184646
Emi1	0.184597
MSX-2	0.18456
ATP5C	0.184556
Cathepsin K	0.184533
BMX	0.184306
TBCB	0.184214
NCX1	0.184207
NIFUN	0.184206
Collagen I	0.184091
TLR3	0.18399
SKAP55	0.183912
SP1/SP3 complex	0.183639
4E-BP1	0.183631
IMP2	0.183519
BAFF(TNFSF13B)	0.183513
p190RhoGAP	0.183497
Amyloid beta	0.183334
FGF1	0.183295
Inhibin	0.183243
Tubulin gamma	0.182678	x
Zeta-sarcoglycan	0.182551
microRNA 181b-1	0.182463
COP9 signalosome	0.182435
Galpha(i)-specific class A orphan/other GPCRs	0.182319
LMX1B	0.182241
NFBD1	0.18202
miR-181b	0.181949
Mn('2+) cytosol	0.181886
CAS-L	0.181855
Smac/Diablo	0.181845
EWS/E1AF fusion protein	0.181539
(GlcNAc)5(Man)3(Asn) intracellular	0.181537
DNA ligase III	0.18136
alpha-9/beta-1 integrin	0.181247	x
PP5	0.181162
Desmin	0.181138
HA (Influenza A virus)	0.181079
Ninein	0.181013
Mucin 4	0.18093
WHSC1	0.180879
C3 convertase (C2aC4b)	0.180867
ITGAL	0.180825	x
DAP12	0.18073
APOE	0.180671
SMURF1	0.180656
PIAS3	0.180639
Claspin	0.180538
2012-12-02	0.180272
CEACAM1	0.180213	x
MAP-1B	0.180154
Ajuba	0.180068
NEURL2	0.179968
COX VIb-1	0.179948
microRNA 222	0.179742
HLA-E	0.179307
Nop56	0.179277
TIMP1	0.179166
NOLA3 (NOP10)	0.179091
HBB	0.17909
IL-2 receptor	0.179055
GSC	0.17904
PSME2	0.178746
Lys-Ala intracellular	0.178745
Meprin A, beta	0.178602
Beta-D-Glucose-6-Phosphate intracellular	0.178519
PRC1	0.178394
EYA1	0.178336
MafB	0.178308
MIP-1-alpha	0.178054
ARX	0.178053
Separase	0.177879
IGKC	0.177801
HOXB4	0.177727
Dicer	0.177561
ATP6	0.177487
Calnexin	0.177423
HPGD	0.177374
Fc gamma RII alpha	0.177104
CCX CKR	0.177069
Cyclin E2	0.176983	x
PUM1	0.176966
CD9	0.176789
microRNA 15a	0.176638
Ertumaxomab	0.176597
Respiratory Complex I (NADH-ubiquinone oxidoreductase)	0.176523
Kallikrein 14	0.176522
KCRM	0.176331
IL-20	0.1761
Adenylate cyclase type V	0.175927
TOM40	0.175804
M-FABP	0.175795
p67-phox	0.175791
AKT3	0.175628
OSMR	0.175583
UTP cytoplasm	0.175178
ITGA4	0.175167	x
Elongin A	0.174982
HRPT2	0.174967
IL-2R alpha chain	0.174789
ROCK2	0.174488
BSF-3 (cardiotrophin-like cytokine)	0.174355
G6PT	0.174294
Dkc1	0.17427
HJURP	0.174216
MIP-1-beta	0.174104
RPB7.0	0.174003
UGT1A5	0.173915
(Gal)1(GalNAc)1(GlcNAc)1(Ser/Thr)1 intracellular	0.173899
USP19	0.173861
MUNC13-1	0.173808
PDE6 cat	0.173742
ChAF1 subunit B	0.173614
Schwannomin (NF2)	0.173561
Rab-3D	0.173519
TIP30	0.173504
N-WASP	0.173391
CD244	0.173327
CAPZA	0.173059
Hic-5/ARA55	0.172969
Angiotensinogen	0.172939
CYP1A1	0.172899
COPG1	0.172625
Ephrin-A receptors	0.172598	x
Cul5/Rbx1 E3 ligase	0.172575
Acetylcholine extracellular region	0.172421
SPI-B	0.172185
IEX1	0.172134
BSEP	0.17208
NR1	0.172078
Fe('3+) intracellular	0.171615
ANP	0.171608
E2 glycoprotein (SARS-CoV )	0.171589
GRP-R	0.171507
FoxL2	0.171502
ERH	0.171326
ASH2	0.171205
ERR2	0.171067
PRSS11 (HtrA1)	0.170993
c-Jun/Fra-2	0.170948	x
NELF complex	0.170901
RPA39	0.170538
EVI5L	0.170464
TFIIB	0.17044
nAChR alpha-7	0.170361
CG alpha	0.170182
Metallothionein-1E	0.170174
Cytohesin1	0.170095
DPM3 (reg)	0.170077
Arachidonic acid extracellular region	0.170071
FLASH	0.169873
MLCP (cat)	0.169832
Sti1	0.169774
IL-24	0.169751
Ig kappa chain (mouse)	0.16968
GCL cat	0.169676
PFD6	0.1696
TBL1X	0.169579
TERC	0.169048	x
miR-134	0.168999
Sphingosine intracellular	0.168864
SUPT5H	0.168856
NDPK A	0.168856
IL-12	0.168806
A20	0.168724
eIF2B	0.168629
Immunoproteasome (11S regulator)	0.168573
[truncated: 17,131 more rows]

## Sheet: Crohns Disease
Network Object Name	Prediction	Known Target
VPS52	2.97064
GlcNAc[alpha-D-Man](,3)(1-3)*(glycopeptide) intracellular	1.10851		Legend:
BMAL1	0.779905		Network Object Name = Name in Metabase
NPAS2	0.70408		Prediction = Score that the Network Object received from the regression model
KIAA1737	0.694885		Known Target = Drug target for the disease
Nitrocatechol COMT inhibitors	0.603158
Factor I	0.59539
D-Mannose intracellular	0.588439
(GlcNAc)3(Man)3(Asn)1 intracellular	0.471847
ROR-alpha	0.397424
PER2	0.325459
Contrin (MSY2)	0.283026
Peregrin	0.248606
miR-520b	0.243544
IRE1	0.241724
HIPK2	0.212532
L-Glutamic acid extracellular region	0.210115
miR-520e	0.20672
BMAL2	0.202224
DEC1 (Stra13)	0.191991
IP3 receptor	0.185878
IN (HIV-1)	0.184175
Vanylglycol intracellular	0.176642
ERK1/2	0.170755
Rab-6	0.167367
PACAP receptor 1	0.165724
IP3 intracellular	0.162792
GSTP1	0.160727
HOXA9	0.160425
CBP	0.15398
LDHA	0.144341
N-CoR	0.140076
G-protein alpha-q/11	0.13814
p90Rsk	0.137202
Ubiquitin	0.134053
26S proteasome (20S core)	0.133877
c-Myc	0.131114
ERR1	0.13026
ING5	0.129717
microRNA 219-1	0.127674
REV-ERBalpha	0.126459
Neurophysin-II	0.125604
DPP8	0.123359
PCAF	0.122325
ID2	0.121289
2,3-dihydroxy-estra-1,3,5-trien-17-one 2-methyl ether 3-glucuronide intracellular	0.112345
NO intracellular	0.108803
Progesterone receptor	0.106976
Dexras1	0.104438
NMDA receptor	0.101153
Cyclic GMP intracellular	0.0948293
microRNA 26a-1	0.0938836
CRY1	0.0918794
(GlcNAc(1-3))(,2)[alpha-D-Man](,3)(1-3)*(glycopeptide) intracellular	0.0906645
EGR1	0.0878414
MA2A2	0.087438
PER3	0.0838816
DBP	0.0803058
Guanylate Cyclase 1, soluble	0.0796263
CRY2	0.0763274
PACAP	0.0750888
microRNA 26a-2	0.0750202
SHP	0.0749858
2-methoxy-3sulfo-estradiol intracellular	0.0748277
SOX2	0.0711001
Protein kinase G 2	0.0694959
nNOS	0.0683798	x
Casein kinase I epsilon	0.0667682
MEK2(MAP2K2)	0.0660991
SUPV3L1	0.065958
MEK1(MAP2K1)	0.0646814
RUNX2	0.0637857
NAD('+) intracellular	0.0637798
p21	0.0636206
Vanillylmandelic acid intracellular	0.0616821
miR-224	0.0616799
CaMK II	0.0601784
AML1 (RUNX1)	0.0601125
RARalpha	0.0584155
MIP-1-alpha	0.0567302
S-Adenosyl-L-homocysteine cytoplasm	0.056334
PER1	0.0555517
2-Methoxyestradiol intracellular	0.0553423
GnRH receptor	0.0551536
Thrombomodulin	0.0540227
Elk-1	0.0534293
RelA (p65 NF-kB subunit)	0.053175	x
ESR2	0.0531567
microRNA 141	0.0530217
ADH1	0.0528979
ATF-4	0.0518225
CREB1	0.0516079
p63	0.0513878
HBXIP	0.0511854
HOXA7	0.0508538
3-Methoxy-4-hydroxymandelic aldehyde intracellular	0.0505565
p53	0.0497438
STAT3	0.0497366
Ca('2+) cytosol	0.049466
CD4	0.0477995
HOXA5	0.0472579
miR-155	0.0471069
PARP-1	0.0465889
Calmodulin	0.0456065
GALNT15	0.0426247
ACTL7A	0.0418601
NF-kB	0.0398773	x
ID1	0.0397416
Seipin	0.039333
MLL1 (HRX)	0.0387664
MGAT2	0.0382937
Rab-11A	0.0379228
c-Raf-1	0.0378295	x
PLC-beta	0.0374631
GCR-alpha	0.0369369
L-Noradrenaline intracellular	0.03682
ADHA	0.0352674
CLOCK	0.0351429
EBNA-3B/EBNA-3C (HHV4)	0.0347342
MORF	0.0345235
S-Adenosyl-L-methionine mitochondrial matrix	0.0340156
NUBP1	0.0332945
RACK1	0.0328023
GGTase-II	0.0316204
PPAR-alpha	0.0310307	x
PAI1	0.0310083
Beta-catenin	0.0307918	x
S-Adenosyl-L-methionine cytoplasm	0.0307271
Rabkinesin-6	0.0295126
HDAC3	0.0290962
STAR	0.0290499
Necdin	0.0290458
E3KARP (NHERF2)	0.0287026
N,N-Dimethyl-glycine intracellular	0.0283819
ID3	0.0275683
Rip11	0.0270986
Rab11BP (WDR44)	0.0270986
2-Methoxyestrone intracellular	0.0269462
Cadherin 11	0.0267559
GLAST1/EAAT1	0.0258942
UBXD1	0.0258776
1,2-Diacyl-glycerol 3-phospho-N,N-dimethyl-ethanolamine intracellular	0.0258137
FEZ2	0.0255298
C3b	0.0254854
PDE3B	0.025286	x
GSTM3	0.0252807
Spindlin	0.0252489
SPATA18	0.0250229
Estrone glucuronide intracellular	0.0250115
PRDX5	0.024839
PLCC	0.0248072
SLC26A8	0.0245488
C4BP	0.024219
Endophilin B1	0.0240958
PDE2A	0.0238735
ESR1 (nuclear)	0.0234735
RP40	0.0230166
RBB2	0.0222957
Galpha(i)-specific metabotropic glutamate GPCRs	0.0219978
16alpha-Hydroxyestrone intracellular	0.0219842
IMP5	0.0215051
PDE3	0.0213262	x
UDP-N-acetyl-D-glucosamine extracellular region	0.0207603
MA1C1	0.0206094
(GlcNAc)2(Man)5(Asn)1 intracellular	0.0197616
BETA3	0.0196795
p300	0.0189293
Kainate receptor	0.0184343
EYA4	0.0182534
Rab11-FIP4	0.0182501
PROX1	0.0177578
(GlcNAc)4(Man)3(Asn)1 intracellular	0.0177563
Sperm histone P2	0.0176497
CNGA1	0.0175506
mGluR3	0.0174197
CDS2	0.0171565
TXNIP (VDUP1)	0.017145
MafK	0.017
Pantophysin	0.0169714
ROPN1L	0.0169714
ATF-5	0.0166722
MICA	0.0163055
SRP19	0.0161084
Estrone intracellular	0.0161009
GCN5	0.0160229
ZNF283	0.0160125
Acrosin	0.0159965
Androgen receptor	0.0157283
N-Acetyl-Lactosamine intracellular	0.015626
TIMM8A	0.0154457
TOP1	0.0153504
EAR2	0.0151059
ABCG2	0.015054
Histone H4	0.0144947
MLX	0.014108
Tip60	0.0140143
AFP	0.013805
GRIK5	0.0135882
Histone H3.3	0.0131482
microRNA 122a	0.0130837
GRK5	0.012899
AP-1	0.0128501
Eotaxin	0.0128187
STAT1	0.0127411
HXK2	0.0126591
PPAR-gamma	0.0125691
API5	0.0122194
FAT10	0.0121924
Syntaxin 1B	0.0121478
SP1	0.0120091
SIX1	0.0119847
IL23R	0.0117339
Amyloid beta 40	0.0116715
ETS1	0.0116504
EEF1E1	0.0115823
FGF4	0.0115789
Peptide YY	0.0115744
F263	0.0115528
miR-let-7a	0.0115223
CCL22	0.011458
Seprase	0.0114136
NPY1R	0.0114013
SERPINF2	0.0113789
p73	0.0113178
GLUT3	0.0112673
CCL17	0.0112489
SRP54	0.0112451
NODAL	0.0112072
Rab-6A	0.0112051
MA2B1	0.0112007
Karyopherin alpha 3	0.0110903
c-Fos	0.0110323
MLXIP	0.0110155
NF-kB1 (p50)	0.0108252	x
miR-let-7c	0.0108244
Troponin I, cardiac	0.0108183
HSP60	0.010812
miR-375	0.0107149
HLA-A	0.0107059
SHP-2	0.0105897
AdipoR2	0.0105837
HOXC8	0.010557
miR-let-7b	0.0104498
CCL3L1	0.0104072
miR-let-7f	0.0104056
SLC5A1	0.0103584
Rab-1B	0.0102391
GLP-1 (7-36) amide	0.0102174	x
miR-let-7e	0.0101227
Atrophin-1	0.010111
POLG cat	0.0100747
REA	0.0100001
NPY	0.00997162
BNP	0.00985445
Dynamin-3	0.00976326
Makorin-2	0.00976056
ATP1A1	0.00972037
Bcl-6	0.00972019
N8-(ADP-alpha-D-ribosyl)-L-arginine intracellular	0.00971341
Galpha(s)-specific calcitonin GPCRs	0.00966792
miR-let-7d	0.00952119
PSMD2	0.00950298
Des (64,65) proinsulin	0.00949112
GH-RH	0.00947749
c-Src	0.00947354
Sperm protamine P1	0.00944146
CCL7	0.00940395
JNK1(MAPK8)	0.0094014
PBX3	0.00934508
MA1B1	0.00919622
Tnp2	0.009114
miR-let-7g	0.00906597
ALK-7	0.00902089
PHEX	0.00900029
D-Galactose intracellular	0.00896657
EYA1	0.00893758
PPAR-alpha/RXR-alpha	0.00886241	x
naphthalene derivatives, NMDA receptors antagonists	0.0088472
miR-107	0.00883441
GIP	0.0087327
GLP-2	0.00864568	x
GATA-4	0.00860065
MLN51	0.00859636
ULBP1	0.00859465
Kir6.2	0.00857972
SUMO-3	0.00855726
4-Hydroxyestrone intracellular	0.00850721
C1	0.00840581
CCL5	0.00839824
Leuprorelin intracellular	0.00839546
ARRDC4	0.00839494
TIF1-beta	0.0083834
2012-03-04	0.00831767
3-Mercaptolactate intracellular	0.00825296
NF-AT2(NFATC1)	0.00825147
miR-let-7i	0.00821239
Semaphorin 4F	0.00800624
RPUSD2	0.00800624
von Willebrand factor	0.0080021
Tankyrase 1	0.00798188
PC2 (SPC2)	0.0079073
nAChR alpha-7	0.00785732
Ankyrin-B	0.00783171
TRPV3	0.00783078
G-protein alpha-11	0.00781207
PF4	0.0077172
ProSAAS	0.00770519
C1qa	0.00770339
HELLS (Lsh)	0.00768848
CLIP	0.00767947
Enkephalin A	0.00766063
Split (64,65) proinsulin	0.00760906
Dynorphin	0.00744773
Amylin	0.00739675
L-Leucine intracellular	0.00739255
GLI-1	0.00736454
RAGE	0.00734834
Nociceptin receptor	0.00731436
PAX2	0.00729712
ERK2 (MAPK1)	0.00728714
ATF-1	0.00721187
FZD5	0.00720281
Amyloid beta 42	0.00719503
c-Jun/c-Fos	0.0071867
PRC2 complex	0.00715197
BNP-32	0.00712617
PSMD4	0.00709084
RGS16	0.0070756
TWIST1	0.00697965
Guanylate cyclase A (NPR1)	0.00694455
AKT(PKB)	0.00686748
E4BP4	0.00686235
NPY6R	0.00686151
tRNA leucine	0.00686124
ELF4	0.00685841
Ubiquilin-3	0.00682487
Tenr	0.00682487
CNTF receptor	0.00678069	x
c-Myb	0.00677593
HDAC4	0.00676884
Tcf(Lef)	0.00676621
CCBP2 (CCR9)	0.00674556
Rab-7	0.00671457
PKC	0.00669523
PAX7	0.00669071
CD21	0.00669061
RBBP8 (CtIP)	0.00667228
MYF5	0.00664505
SUMO-1	0.00662645
CNTFR alpha	0.00659323
SLC5A9	0.00656176
Beta-MSH / Beta-Endorphin	0.0065554
Metanephrine intracellular	0.00653041
C/EBPbeta	0.00650619
KLRC4 (NKG2F)	0.00649737
Rab-1A	0.00649087
VIP	0.0064771
HNF3-beta	0.00646228
HDAC1	0.00645451
EGFR	0.00641788
Urea intracellular	0.00640837
Tankyrase 2	0.00640815
Actin cytoskeletal	0.00640582
RNF146	0.00638439
PDS5	0.0063614
DLL3	0.00634273
DIP-1	0.00633591
Dehydroepiandrosterone sulfate intracellular	0.00632738
RBP-J kappa (CBF1)	0.00629984
N-Acetyl-D-glucosaminyl-(1-2)-alpha-D-mannosyl-(1-3)*(glycopeptide) intracellular	0.00629137
DLX1	0.00626348
TGFBRAP1	0.00625465
CLCN3	0.00618984
KLF4	0.00618908
STAT5	0.006089
Ozarelix	0.00601855
PPAR-gamma/RXR-alpha	0.00600995
Protein C	0.00599392
Deoxyribonuclease I	0.00598869
PKC-eta	0.00597951
L-Arginine*(tRNA) intracellular	0.00597599
FOXO3A	0.00597472
Translin	0.00595434
G-protein alpha-o	0.00592929
HCD2	0.0059196
HDAC2	0.00590892
Coagulation factor X	0.00590126
CAMK1D	0.00587524
LEDGF/p75	0.00587163
Secretogranin V	0.00583196
Caveolin-1	0.00581548
Chymase	0.00580183
MEA	0.00580088
BRD8	0.00580041
HES1	0.0057053
D-Mannose extracellular region	0.00569012
GNT-IV	0.00568908
N-POMC	0.00568629
UBE2D3	0.00567888
Presenilin 1	0.00567398
AKT1	0.00563883
MA1A1	0.00560249
E2A	0.00556805
NURR1	0.00555753
D-Allose intracellular	0.00555636
PP1-cat	0.00555366
CPB2	0.00554624
GALNT13	0.00551617
G-protein alpha-i1	0.00550544
HNF4-alpha	0.00545408
Histone H1.4	0.00544321
NAIP	0.00544043
TTRAP	0.00543647
LEDGF	0.00542681
Glutaredoxin	0.00541969
CABIN1	0.00541593
SUZ12	0.00540188
Ephrin-B receptor 2	0.00537115
p115	0.00532192
C/EBPalpha	0.00531812
FKHR	0.00530718
VEGF-A	0.00530073
G-protein alpha-i family	0.00527657
ADAM10	0.00526207
RYK	0.00525474
TERT	0.00524137
TNF-R1	0.00523436
ERK1 (MAPK3)	0.00522661
CaBP2	0.00521523
DAXX	0.00520755
SCF (Fbx4/aB Crystallin) E3 ligase	0.00518412
Tubulin (in microtubules)	0.0051826
CG4853	0.00515802
EBF	0.0051151
IGLVL1	0.00510811
PKA-cat (cAMP-dependent)	0.00510248
Kallidin	0.0050997
MLL2	0.00508516
GLI-3	0.00505021
Neurogranin	0.00504892
ETS	0.00504588
ETS2	0.00504221
EGLN3	0.00504032
FPRL1	0.00503437
SLC22A6	0.0050252
KCNK2	0.00500212
SP7	0.00499793
AKAP82	0.00498851
MMEL1	0.00497811
Peroxiredoxin	0.00490214
BDKRB1	0.00487057
microRNA 30e	0.00486284
C4A protein	0.00484062
C4B protein	0.00484062
VDR	0.00482109
NUP153	0.00481645
Galectin-1	0.00479395
Renin	0.0047927
UBE2C	0.0047839
BDKRB2	0.0047766
GGT1	0.00476281
REV-ERB-BETA	0.00475437
RS1	0.00473782
PQLC2	0.00472654
SBNO1	0.00472363
MYOG	0.00471686
I5P2	0.0047075
Rab-27A	0.00468668
Guanylate cyclase (alpha-1/beta-1)	0.00468334
Large 60S subunit	0.0046575
JAB1	0.00461377
miR-181b	0.00457011
RAR-beta/RXR-alpha	0.00456769
R-Cysteinylglycine intracellular	0.00455557
UBCH7	0.00453932
PKC-alpha	0.00453318
TIMP3	0.0045218
NFIX	0.00451896
GSK3 beta	0.00450771
Lnk	0.00450157
SMAD1	0.00449574
SDS3	0.00449148
UBE2E2	0.00448117
NRSF	0.00447581
Endokinin A	0.00446985
CFTR	0.0044649
Plexin C1	0.00446081
Methyl alpha-D-Glucopyranoside intracellular	0.00445557
MAOA	0.00444585
hSPT3	0.0044366
AHR	0.00443474
Dopamine intracellular	0.00443262
Elk-3	0.00442239
miR-34a	0.00440726
5S RNA	0.00440191
Normetanephrine intracellular	0.00439983
FZD9	0.00436949
Rac1	0.00436529
G-protein alpha-q	0.0043516
UBE2F	0.00433705
SHH	0.00433266
ELAVL1 (HuR)	0.0043256
Endokinin C	0.00432229
Semaphorin 3B	0.0043204
GBX1	0.00431939
UBE2E3	0.00431298
SMAD2	0.004287
Epinephrine intracellular	0.00426949
Galectin-3	0.00425156
IGLL1	0.00424487
GABA-A receptor alpha-2 subunit	0.00424343
Docosanoyl-CoA intracellular	0.00421879
Monoglyceride lipase	0.00421546
IRAK1	0.0042122
UBC12	0.00418272
BSF-3 (cardiotrophin-like cytokine)	0.00417741
Cyclophilin A	0.00417493
Spergen-1	0.00416918
D-Mannose 6-phosphate intracellular	0.00416448
MAZ	0.00413001
PDK1	0.00412253
(gamma)Glu-Glu intracellular	0.00408849
ADAM-TS2	0.00407657
Collagen IX	0.00407124
CDCA4	0.00406756
RGS5	0.00405951
TRRAP	0.00405832
ENO	0.00404657
Cl('-) extracellular region	0.00404518
R-Ras	0.00403976
DDR2	0.00403975
Casein kinase II, alpha chains	0.00403974
2-Hydroxyestradiol intracellular	0.00402819
OCRL	0.00402696
E-cadherin (CTF2)	0.00401617
ENO2	0.00401026
c-Abl	0.00399685
Dermatan 2,4'-bissulfate intracellular	0.00399598
Glycerol intracellular	0.00398729
AML1/MDS1 fusion protein	0.0039772
Cytochrome c	0.00396558
C/EBPdelta	0.00396352
E2F7	0.00396218
MeCP2	0.00395675
eNOS	0.00394358	x
FGFR1	0.0039391
Gamma-glutamyltranspeptidase	0.00393842
VpreB3	0.00393298
3-Hydroxy-6,9,12,15,18-tetracosapentaenoyl-CoA intracellular	0.0039268
NFKBIA	0.00392314
B4GT4	0.00391945
(GlcNAc)2(Man)9(Asn)1 intracellular	0.00391826
CXCR5	0.00391457
IL-4	0.0039118
STAT4	0.00390774
Uronyl-2-sulfotransferase	0.00389329
RNF20	0.00389238
NUR77	0.00388673
CD53	0.0038769
AUF1	0.00386692
HSF1	0.00382895
(Gal)2(GlcNAc)4(LFuc)1(Man)3(Asn)1 intracellular	0.00381179
Endokinin D	0.00381013
TBP	0.00380334
3alpha,5beta,7alpha,12alpha-3,7,12,24-Tetrahydroxy-cholestan-26-oyl-CoA intracellular	0.00380237
E2I	0.00380118
PU.1	0.00379073
MGAT1	0.0037904
(E)-Alk-2-enoyl-CoA extracellular region	0.00378537
CDK5R1 (p35)	0.00377242
Rhodopsin kinase (GRK1)	0.00375315
MGF	0.00374708
PGK1	0.00374547
MEKK1(MAP3K1)	0.00373962
(S-Carboxymethyl)cysteinylglycine intracellular	0.00373186
GIRK	0.0037292
GAPCENA	0.00372718
GRB2	0.00372401
CPEB1	0.00372166
ITF2	0.00372165
CECR6	0.0037214
HESX1	0.00372121
RUVBL1	0.00372004
CX3CL1	0.00371344
PKR2	0.00371161
MGST2	0.00371037
MTA2	0.00370298
ADAM33	0.00370225
TR-beta1	0.00370089
HIF1A	0.00368384
MMS2	0.00368113
POU4F2	0.0036771
CD19	0.00367238
RIOK1	0.00366388
MRGPRE	0.00365811
1-Alkyl-2-acyl-glycerol 3-phosphate intracellular	0.00364945
E-cadherin (CTF1)	0.00364268
TPI1	0.00363257
PRA1	0.00362965
UGT1A9	0.00362228
TST	0.00359507
G-protein alpha-i3	0.00359399
GLUT2	0.00359394
Soluble calcium-activated nucleotidase 1	0.00359184
STAT6	0.00358806
Gemin5	0.00356922
ENO3	0.00355719
nAChR beta-3	0.0035504
CDK5	0.00354999
Lamin A/C	0.00353505
GATA-1	0.00353381
CNGA2	0.00352931
Aldose reductase	0.00352892
CBF beta	0.00352376
VILIP1	0.00352212
JAK2	0.00351014
PSD-95	0.00350808
Lck	0.00350413
Cyclic AMP intracellular	0.0035
E-FABP	0.00349986
NF-Y	0.00349688
Chondroitin 2,6'-bissulfate extracellular region	0.00349651
PTEN	0.00349303
CD44	0.00349095
TAC4	0.00347965
P3C2B	0.00347087
E2N(UBC13)	0.00346858
EGF	0.00346171
(2R,3S)-Dihydroneopterin triphosphate extracellular region	0.00345674
VDR/RXR-alpha	0.00345481
AP-2A	0.00344757
FXR	0.00344755
CD79B	0.0034473
TFF1	0.00344114
GEFT	0.0034377
OSF-2	0.00342311
SLC25A13	0.00341013
UDP-D-glucuronic acid cytoplasm	0.00340932
PI3K reg class IA (p85)	0.0034082
(gamma)Glu-Arg intracellular	0.00340737
C3	0.00339723
PROP1	0.00339655
PLC-gamma 1	0.00336937
PGES	0.00336936
BOB1	0.00335879
PDK2	0.00334527
IBP4	0.00333875
GRK2	0.0033352
14-3-3 epsilon	0.0033296
NF-E2 (45 kDa)	0.00332775
N-cadherin (CTF1)	0.00331639
H('+) cytosol	0.00331556
PKC-gamma	0.0033117
Casein kinase II, alpha chain (CSNK2A1)	0.00330161
HIF3A	0.00329979
PSMD5	0.00329676
MMP-9	0.00328807
H(,2)O intracellular	0.00328154
CtBP1	0.0032815
FGFR2	0.00326783
DLL4	0.00326575
X protein (HBV)	0.00326379
p15	0.00326178
ECHP	0.00325869
C4a	0.00325035
(GalNAc)1(Ser/Thr)1 intracellular	0.00324543
6PGL	0.00324252
(Gal)1(GlcNAc)4(Lfuc)1(Man)3(Asn)1 intracellular	0.00324055
IMD1	0.00323281
(GlcNAc)2(GalNAc)1(Ser/Thr)1 intracellular	0.0032289
IRF8	0.0032153
ACSM3	0.00321418
COX-2 (PTGS2)	0.00321415	x
ENO1	0.00321119
CSX (Nkx2.5)	0.0032035
hASH1	0.00319962
ALOX12B	0.00319216
Ikaros	0.00318097
Pyruvate kinase	0.00317166
ALDH2	0.00315731
MNT	0.00315316
RAD6	0.00314834
FRS2	0.00314442
N-Acetyl-D-glucosamine intracellular	0.00314342
Vinculin	0.00314148
Cyclin D1	0.0031349
Rb protein	0.00312418
Delta-catenin	0.00311507
Fibronectin	0.0031069
CYP3A4	0.00309895
USF2	0.00309568
CX3CR1	0.0030675
ULBP2	0.00305975
FAK1	0.00305538
GCH1	0.00304781
AFX1	0.00304457
Glutaric acid cytosol	0.00304232
NF-kB p50/p50	0.00303728	x
MMP-13	0.0030277
PLK1	0.00302733
ATF-2/c-Jun	0.0030228
NBPF1	0.00302202
YAP1 (YAp65)	0.00301547
GGPS1	0.00301262
ACSL4	0.00301188
RARbeta	0.00298859
Ski	0.00298588
CRM1	0.00297685
ACSL1	0.0029763
CYP1B1	0.00297355
Nkx2.2	0.00296885
UBE2A	0.00296696
EPAS1	0.00296689
Synaptotagmin	0.00296643
AMP extracellular region	0.00296632
ACOX3	0.00296429
PARN	0.00296393
Cdt1	0.00296385
FGFR3	0.00296159
PEA3	0.00295344
L-Eicosanoylcarnitine intracellular	0.00294753
G-protein beta/gamma	0.00294676
Pitx2	0.0029422
KLF5	0.00294056
PO(,4)('3-) cytoplasm	0.00293469
STAC2	0.00293269
BC028528	0.00293269
SEMA3G	0.00293269
ELL3	0.00293269
FIGNL1	0.00293269
EZH2	0.00292797
NeuroD1 (NDF1)	0.00292673
Diacylglycerol kinase, alpha	0.00292181
SLC25A1	0.00291947
Carboxydimethyloctenyl hydroxy-alpha-chromanoyl-CoA intracellular	0.0029046
(3S)-Hydroxy-eicosa-8Z,11Z,14Z-trienoyl-CoA intracellular	0.0029046
LXR-alpha	0.00290074
P4HB	0.00289474
Xanthosine-5'-monophosphate intracellular	0.00288915
SPC25	0.00288863
RANBP7	0.00288004
SMAD3	0.00287239
IRF4	0.00287157
EMID1	0.00285668
MYL6	0.00285142
BMPR1B	0.00284871
HNF1-alpha	0.00284812
IKK-beta	0.00284734
SLC1A1/EAAT3	0.00284451
SDF-1	0.0028443
miR-21	0.00282909
PAF1	0.00282768
Creatine kinase	0.00282266
BLIMP1 (PRDI-BF1)	0.00282206
CRF-BP	0.00282062
FGF2	0.0028092
HNF3-alpha	0.00280694
N-Myc	0.00279768
CDK4	0.00278454
CTCF	0.00277359
hnRNP L	0.00276657
Alpha-synuclein	0.00276238
Calcipressin 1	0.00276224
FALZ	0.0027583
H-Ras	0.00274916
ITGB5	0.00273318
Tissue factor	0.00272853
Diacylglycerol kinase, beta	0.00272479
RHEB2	0.00272328
p38 MAPK	0.00272078	x
LI-cadherin	0.00271982
GBP1	0.00271485
MYO1E	0.00271239
Contactin 2	0.00271228
c-Jun	0.00270905
HSPA1A	0.00270541
SPI-B	0.00270439
STARING	0.00269915
IL-19	0.00269913
JAK1	0.00268931
nAChR alpha-5	0.00268653
UNG1	0.00267363
QKI	0.0026697
Nuclear pore complex proteins	0.00266905
Frizzled	0.00265894
LRP6	0.00265856
GGTase-I	0.00265795
ISG54	0.00265514
Shc	0.00264637
GCL cat	0.00264619
SMAD4	0.00264501
ATH1	0.00264222
MCM5	0.00263363
SOCS3	0.00263023
CYP27B1	0.00262866
NCOA3 (pCIP/SRC3)	0.00262375
AML1/ETO fusion protein	0.00262316
NF-kB2 (p100)	0.00261373	x
MxA	0.00259878
Eicosanoyl-CoA intracellular	0.00259872
E-cadherin	0.00259772
CD8 beta	0.00259666
c-Rel (NF-kB subunit)	0.00259601
JunD	0.00259362
Smoothened	0.00258672
UBE2Q	0.00258496
iNOS	0.00258432	x
Axin1	0.0025834
SKIP (Ski-interacting protein)	0.00257934
Ephrin-A receptor 4	0.00257875
IMD2	0.00257572
DLX5	0.00257438
RAB2A	0.00256992
14-3-3 theta	0.00256816
1-Stearoyl-2-arachidonoylphosphatidic acid intracellular	0.00256733
ADAM17	0.0025664
E2F1	0.00255767
p107	0.00255581
Rab-4A	0.00255394
HIF-1	0.00255382
1,2-Diacyglycerol intracellular	0.00254662
Bcl-XL	0.0025462
TBX3	0.00254304
HOXD13	0.00254271
PBEF	0.00254157
G0/G1switch 2	0.00254009
MCM7	0.00253853
AGAL	0.00253656
E2F3/DP1 complex	0.002536
15-Hydroperoxyprostaglandin E2 intracellular	0.00253316
B-Raf	0.00252866
c-Cbl	0.00252746
MLL/ENL fusion protein	0.00250924
MAML1	0.00250699
Sirtuin1	0.00250334
TFF2	0.00250083
HDAC5	0.00249485
SYVN1	0.00249008
DLL1	0.00248254
BZLF1 (HHV4)	0.00248115
Pleiotrophin (OSF1)	0.00247742
SOX14	0.00247417
MTAP	0.00247364
Alpha-centractin	0.00247012
Tapasin	0.00246599
2-Deoxy-D-glucose intracellular	0.00246355
DTL (hCdt2)	0.00246006
CD40L(TNFSF5)	0.00244723
RGS4	0.00244411
SRF	0.00243736
PI3K cat class IA (p110-alpha)	0.00242233
HP1 gamma	0.00242185
Palmitin, 2-oleo-1-, phosphate intracellular	0.00241928
NRARP	0.00241858
HLA-DQA1	0.00241545
Insulin receptor	0.00241491
APP	0.0024125
ZNF217	0.00241029
(3S)-3-Hydroxy-cis-8-tetradecenoyl-CoA intracellular	0.00240824
PDK (PDPK1)	0.0024016
PEDF-R (iPLA2-zeta)	0.00240134
UBE2T	0.00238945
p38alpha (MAPK14)	0.00238853	x
GAS41	0.00237697
11'R-Hydroxy-13'-carboxy-alpha-tocopheroyl-CoA intracellular	0.0023669
Karyopherin alpha 2	0.00236395
Brca1	0.00236191
NF-AT3(NFATC4)	0.00236183
NGFR(TNFRSF16)	0.00235935
Lysosomal trafficking regulator	0.00235658
ZFP36L2	0.00235497
ROR-gamma	0.0023529
SAS10	0.00235223
UVRAG	0.00235184
PI3K reg class IA (p85-alpha)	0.00234566
GHR	0.00234477	x
UBC7	0.00234174
N-type Ca(II) channel alpha1B	0.00233788
IP3R1	0.00233613
PLTP	0.00233469
HAG-2	0.00233166
GPR180	0.00232342
SCML1	0.00232342
SAC3D1	0.00232342
Bim	0.0023176
HMGI/Y	0.00231602
SNORD3A	0.00231487
IGF-1 receptor	0.00231099
PLD1	0.00230486
DOC2	0.00230402
Ephrin-A receptor 5	0.00230268
DR5(TNFRSF10B)	0.00229716
Calcineurin A (catalytic)	0.00229275
TIF1-alpha	0.00228863
LRH1	0.00228749
COQ9	0.00228605
NCAM1	0.00227851
GPD1	0.002276
CYP2C8	0.00227457
PI3K cat class IA	0.00227268
SULT1A1	0.00226507
3-Oxo-linoleoyl-CoA intracellular	0.00225214
2,6,9,12,15,18-Tetracosahexaenoyl-CoA intracellular	0.00225202
HOXA6	0.00225048
NOTCH1 precursor	0.00224601
3-Hydroxytetracosa-6,9,12,15,18,21-hexanoyl-CoA intracellular	0.00223332
WNT3A	0.00222809
GSTA2	0.00222421
Troponin C, skeletal muscle	0.00222336
TGF-beta 3	0.00221982
OLIG2	0.00221789
Rab-4	0.00221272
Sin3A	0.00221063
Ku70	0.00220696
PI4Kbeta	0.00220625
Pdx-1 (IPF1)	0.00220535
TRAF6	0.00220266
mTOR	0.00219402
C/EBP zeta	0.00219384
BCDO	0.00218939
Meprin A, alpha	0.00218373
RETSAT	0.00218365
MITF	0.00217983
MAD2b	0.00217747
CYP1A1	0.00217488
PtdIns(3,4,5)P3 intracellular	0.00217093
HSD3B1	0.00216794
ARLY	0.00216739
HXK4	0.00216729
CDK2	0.00216577
PHF2	0.0021588
HMGB1	0.00215795
BMP2	0.00215488
K('+) extracellular region	0.00214968
Carbonic anhydrase I	0.00214454
LIPA	0.00213932
NK31	0.00213907
CDC18L (CDC6)	0.0021382
DNA	0.00213768
MCM4	0.00213203
BMP4	0.00213124
SLC25A3	0.00213065
PAK5	0.00212926
CDK5RAP2	0.00212371
MSK1	0.00212229
APOC4	0.00211357
Tax1 (HTLV1)	0.00210681
CD6	0.00210471
Islet-1	0.0020961
Coagulation factor VII	0.00209345
Osteopontin	0.0020917
Cholesterol cytoplasm	0.00208323
MUC1	0.00208221
DNMT3A	0.00208092
PA (Influenza A virus)	0.00208033
Oct-3/4	0.00207593
SORBS1	0.0020677
VAV-3	0.00206619
ATP1A2	0.00205764
Sortilin	0.0020572
SREBP1 (nuclear)	0.00204983
PMCA1	0.00204891
Mu-type opioid receptor	0.00204758
alpha-GlcNAc-1,4-beta-D-Glc-1,3-beta-D-Gal-1,4-beta-D-Gal-1,4-beta-D-Xyl-protein intracellular	0.00204649
GABP alpha	0.00204645
U2AF-65	0.00204057
TGF-beta 1	0.00203794
S100A10	0.00203616
IKK-gamma	0.00203328
SH3BP-2	0.00202956
GDF1	0.00202909
N-[1-(5'-Phospho-D-ribosyl)-5-amino-imidazol-4-carboxyl]-L-aspartic acid intracellular	0.0020273
Rab-3D	0.00201801
PCYOX1L	0.00201488
AGBL5	0.00201488
3beta-3-hydroxy-androst-5-en-17-one beta-D-glucuronoside intracellular	0.0020142
RFC2	0.00201327
TAZ	0.00200986
TrkA	0.00200327
STAT5A	0.0020032
PTPA	0.00199845
26S proteasome (19S regulator)	0.00199023
CYP7A1	0.00198743
LXR-alpha/RXR-alpha	0.00198501
EED	0.00198217
TAK1(MAP3K7)	0.00198083
TGF-beta receptor type I	0.00197841
B-chimaerin	0.00197509
UBPY	0.00197232
NF-kB p50/p65	0.00197169	x
miR-675	0.00197124
K-RAS	0.00196597
ZPK(MAP3K12)	0.00195408
Type I H glycolipid intracellular	0.00195363
D-Carnitine intracellular	0.00195306
E2F8	0.00194314
MEKK4(MAP3K4)	0.00194006
SOX1	0.00193846
NF-AT4(NFATC3)	0.00193468
c-Maf	0.00193298
GBX2	0.00192622
PON2	0.00192525
FOXP3	0.0019241
TOLLIP	0.00192355
AL3A1	0.0019199
ERR3	0.00191428
NRAMP1	0.00191143
Osteocalcin	0.00190914
NTPDase-4	0.00190609
Furin	0.00190603
SIAH1	0.00188946
DNAJB8	0.00188547
TGF-beta 2	0.00188357
FANCL	0.0018831
Na('+) extracellular region	0.00188061
OATP-D	0.00187987
VCP	0.00187622
FOXM1	0.00187149
Tubulin alpha-1B	0.00186499
MADD	0.00186226
CSF1	0.00186117
C6orf106	0.00186105
WDR5	0.00185707
L-Methionine intracellular	0.00185682
Neuropilin-1	0.00185546
MSS4	0.00185515
14-3-3	0.00185263
GAB2	0.00184589
Glutaric acid extracellular region	0.00184348
GMPS	0.00184313
TAX1BP1	0.00184213
NBPF4	0.00183776
COP1	0.00183731
PLCF	0.00183373
Glucosamine intracellular	0.00183348
ROCK1	0.00182766	x
ASCT1 (SLC1A4)	0.00182642
RUNX3	0.00182581
HB-EGF	0.00182433
Rab18	0.00181955
CYP17	0.00181681
Kendrin	0.00181578
LKB1	0.00181484
JNK2(MAPK9)	0.00180932
TITF1	0.00180574
PXR	0.00180413	x
BRG1	0.00179955
CD320	0.00179897
TTYH3	0.00179789
Tnp1	0.00179589
L-Carnitine cytoplasm	0.00178802
FDPS	0.00178634
DIA1	0.00178596
Pc2	0.00178505
BLM	0.00178387
IL-1 beta	0.0017831	x
OCTN2	0.00177558
STAT5B	0.00177272
GALNT10	0.0017726
TRD@	0.00176054
FBX4	0.0017575
ALK-4	0.00175725
IFIT1	0.00175501
MAGP2	0.0017511
IRS-2	0.00174891
Caspase-7	0.00174669
Cathepsin A	0.00174667
GSC	0.00174429
microRNA 675	0.00174281
GAB1	0.00173999
DLK	0.00173905
RFC4	0.00173884
FANCI (KIAA1794)	0.00173633
Chondromodulin-I	0.0017352
ELF1	0.0017339
PDGF-R-alpha	0.00173114
Oxiglutathione intracellular	0.00172907
NOTCH1 receptor	0.00172336
WNT	0.00172301
PLAC8	0.00172266
Estradiol cytoplasm	0.00172221
Mcl-1	0.00172188
PPA5	0.00171998
16-alpha-Hydroxyandrostenedione intracellular	0.00171935
N-cadherin	0.00171671
Cullin 4A	0.00171471
SOS1	0.00171349
ITGA7	0.0017119
Isopentenyl diphosphate intracellular	0.00171086
2012-10-02	0.00171041
IRS-1	0.00170978
FasL(TNFSF6)	0.00170709
Sin3B	0.00170379
BLNK	0.00170307
CREM (activators)	0.00170206
PTB2	0.00169914
IBP3	0.0016957
NFYA	0.00169006
IDE	0.00168396
ING1	0.00168357
GADD45 alpha	0.001676
TFEC	0.00167394
(LN)1(Gal)2(GalNAc)1(GlcNAc)2(Ser/Thr)1 intracellular	0.00166661
YB-1	0.0016628
Prolactin	0.00165763
Guanylate cyclase B (NPR2)	0.00165689
ADP cytoplasm	0.0016548
ALDOA	0.00165402
B4GT2	0.00165248
DR4(TNFRSF10A)	0.00165189
microRNA 200c	0.00165066
MAAI	0.00164976
KCNH5	0.00164875
Osteoprotegerin	0.00164587
Tyk2	0.00164325
CCR5	0.00164127
Cathepsin D	0.00163874
CRK	0.00163683
P2Y14	0.00163466
CL6S	0.00162911
gp130	0.00162796	x
Exportin-T	0.00162293
microRNA 26b	0.00162237
p130	0.00162149
MCM4/6/7 complex	0.0016204
PLCXD1	0.00161307
LUC7L2	0.00161307
GINS2	0.00161307
Parathyroid hormone	0.00161249
Elk-4	0.00160771
ZNF268	0.00160714
Cyclin D3	0.00160406
SLBP	0.00159935
Exportin 6	0.00159873
DAZL	0.00159827
MEF2C	0.0015981
14-3-3 beta/alpha	0.00159521
b-Myb	0.00159373
Granzyme B	0.0015933
BAD	0.00159284
PUR6	0.00159271
PL scramblase 1	0.00159216
MEIS1	0.00158688
Phosphatidylinositol 4-phosphate intracellular	0.00158425
PSMA3	0.00158254
Leukocyte elastase	0.00157972
NEDD4L	0.00156404
AKT2	0.00156364
LILRA2	0.00156152
INTS7	0.00156098
HSP90 beta	0.0015589
HGF receptor (Met)	0.00155761
MTF-2	0.00155663
PAX3	0.00155609
Prolactin receptor	0.00155403
Myelin basic protein	0.00155377
miR-196a	0.00155304
HRC	0.00155135
ErbB4	0.00155033
SUFU	0.00154903
Resistin	0.00154714
RanBP1	0.00154687
ARL4D	0.00154205
MDM2	0.00154031
MBD1	0.00153939
TAL1	0.001539
NCX3	0.00153888
TFEB	0.00153618
NCOA4 (ARA70)	0.0015361
TBX19	0.00153367
SMYD1	0.00153221
USF1	0.00153117
I-kB	0.00152731
MafB	0.00152565
DENR	0.00152509
Cyclin E	0.0015242
LSD1	0.00152154
Evi-1	0.00152145
R-S-Glutathione intracellular	0.00152126
RHG7	0.00151656
IFI6	0.00151595
Axin2	0.00151492
ASGR1	0.00151424
ChAF1 subunit B	0.00151295
c-FLIP (L)	0.00151161
p47-phox	0.00151125
7alpha-7-Hydroxy-3-oxo-cholestan-26-oyl-CoA intracellular	0.00151073
c-Kit	0.00150858
NUP160	0.00150784
CapG	0.00150749
STS	0.00150176
MEF2	0.00149603
C3G	0.00149316
FOXF1	0.00149311
Rab-3C	0.00148759
CARM1	0.00148754
ETO	0.00148496
PP2A catalytic	0.00148288
PCNA	0.00148109
6,9,12,15,18,21-Tetracosahexaenoyl-CoA intracellular	0.00147506
ALOX15	0.00147486
D53	0.00147433
GABA-A receptor alpha-3/beta-1/epsilon	0.00147379
C1TC	0.00147201
TY3H	0.00147026
PKR	0.0014692
GATA-3	0.00146859
RARgamma	0.00146842
ESR1 (membrane)	0.00146578
RGD1309079	0.00146478
Rab-14	0.00146244
D-Glucose intracellular	0.00146151
Cytosterone intracellular	0.00145993
FN14(TNFRSF12A)	0.00145983
DEK	0.0014595
Beta-arrestin1	0.00145595
Substance P	0.00145532
RhoA	0.00145379
CIA/ASF1	0.00145284
MCM6	0.00145171
IKK (cat)	0.00145132
p16INK4	0.00145068
Annexin II receptor	0.00144979
miR-145	0.00144938
HEXA	0.00144723
APC protein	0.00144517
NANOG	0.00144246
TIMM50	0.00144243
DAL1	0.0014369
HAND1	0.00143498
CD27BP	0.00143342
Beta-2 adrenergic receptor	0.00143257
SMAD7	0.00143233
CSDA	0.00143122
EBP50	0.00142989
Ihh	0.00142544
DHCR7	0.00142471
PGAM2	0.00142401
PRDX2	0.00142383
CIDEC	0.00142029
Syk	0.00141838
GGTF-II-alpha	0.00141677
Caspase-6	0.00141551
Mixl1	0.00141389
NUMB	0.00141279
ACTA2	0.00141266
ERM	0.00141256
Thrombospondin 1	0.00141176
cPKC (conventional)	0.00141143
Caspase-1	0.00140765
Plakophilin 2	0.00140747
VISA	0.0014069
Cathepsin G	0.00140648
L-Tyrosine intracellular	0.00139711
MKP-1	0.00139307
PM/SCL-75	0.00139145
ABCG1	0.00138994
GLUT1	0.00138951
Chk1	0.00138771
OSMR	0.00138733
KIF1C	0.00138561
4E-BP2	0.00138523
CIITA	0.00138465
BMPR1A	0.00138309
TMEM55B	0.00137827
14-3-3 eta	0.00137068
PLCD	0.00136834
BACE1	0.00136824
Importin (karyopherin)-alpha	0.00136655
UDP-GlcNAc- 2-epimerase	0.00136624
p120GAP	0.0013606
CLIC4	0.00135957
PDGF receptor	0.00135834
Calpain 1(mu)	0.00135415
SREBP2 (nuclear)	0.00135404
Delta-type opioid receptor	0.00135216
NXF3	0.00135174
16alpha-16-hydroxy-androst-4-en-3,17,19-trione intracellular	0.00135117
NF-kB1 (p105)	0.00135036	x
Myopodin	0.00134961
RAP-1A	0.00134639
IL-6 receptor	0.00134555	x
IKK-epsilon	0.00134491
MAGP (1,2)	0.00133998
14(R),15(S)-diHPETE intracellular	0.0013368
NARS	0.00133541
Sirtuin6	0.00133384
SERTAD4	0.00133189
p18	0.00133023
Pin1	0.00132818
beta-GlcNAc-(1-4)-alpha-GlcNAc-1-PP-Dol intracellular	0.0013272
Na('+) cytosol	0.00132426
Follistatin	0.00131545
Collagen VI	0.00131094
ER24	0.00130992
ZnT-8	0.00130947
CTGF	0.00130906
IRF1	0.00130637
Tuberin	0.00130481
Bid	0.00130153
PDGF-R-beta	0.0013012
NF-kB2 (p52)	0.00129975	x
D-galactose*(keratan) intracellular	0.00129677
Clusterin	0.00129648
STARD7	0.00129556
TEF-1	0.00129458
GlcNAc[alpha-D-Man](,5)(1-3)*(glycopeptide) intracellular	0.00129453
MTF-1	0.00129327
RAD9A	0.00129012
PAK2	0.00128835
ALK-2	0.00128614
Paxillin	0.0012835
MC2R	0.001283
p57	0.00128231
IRF5	0.00127926
Dimethylallyl diphosphate intracellular	0.00127675
SC1	0.00127446
CDC42	0.00127397
CAMTA2	0.00127003
ANP	0.00126976
EPB42	0.00126877
alpha-2/beta-1 integrin	0.00126804	x
Neurogenin 3	0.00126801
LXR-beta	0.00126658
PDGF-B	0.00126272
NEDD4	0.00126263
LH-beta	0.00126153
GlcAbeta1-3GalNAcbeta1(proteoglycan) intracellular	0.00126041
TMED3	0.00125992
RELL1	0.00125992
ALS2CR13	0.00125992
NCX2	0.00125898
ELF3	0.0012584
C15orf27	0.00125578
Syntaxin 1A	0.00125563
NRIP	0.00125524
Testosterone intracellular	0.00125333
(GalNAc)1(GlcNAc)1(Ser/Thr)1 intracellular	0.00125232
MVK	0.0012518
C5 convertase (C2aC4bC3b)	0.00125107
RDC1	0.00125053
DCK	0.00124928
Dynein 1, cytoplasmic, intermediate chains	0.00124862
ActRIIB	0.00124449
Adiponectin	0.00124354
SSTR1	0.00124289
SOCS2	0.0012427
DLG5(P-dlg)	0.00124212
JIK	0.00124202
IBP1	0.00123194
eIF2AK1	0.00123165
AIP1 (DAB2ip)	0.00123106
1,2-Dieicosatrienoylglycerol 3-phosphate intracellular	0.00122668
c-IAP2	0.00122653
Jagged1	0.0012241
EKLF1	0.00122365
BMF	0.00122261
(Gal)2(GalNAc)1(GlcNAc)1(Ser/Thr)1 intracellular	0.00122114
PPAR-beta(delta)	0.00121796
SO(,4)('2-) extracellular region	0.00121698
PLA2G12	0.00121657
Prostasin	0.00121572
Paralemmin	0.00121516
SLC2A13	0.00121261
JunB	0.00120852
MSX1	0.00120751
Polycystin	0.00120691
PA2G6	0.00120345
GFI-1	0.00120037
GLG1	0.00120034
Caspase-3	0.00119556
GPX7	0.00119504
ABCA1	0.00119187
ELOVL1	0.00119172
MC4R	0.00119065
RNF144	0.00118956
TCF7L2 (TCF4)	0.00118922
RXRA	0.0011877
HHEX (PRH)	0.00118694
L-type Ca(II) channel, alpha 1C subunit	0.00118118
HSH2	0.00118097
ZNF608	0.00118052
Neuritin1	0.00117968
C1 inhibitor	0.0011795
PRMT1	0.00117917
TYRP2	0.00117723
Oxalic acid intracellular	0.00117542
MARK3	0.00117518
SUMO-2	0.00117364
PPT1	0.00117125
L-Noradrenaline extracellular region	0.00116827
ATP6V1H	0.00116669
Fra-1	0.00116667
RPS15	0.00116618
NFIC	0.00116602
GABRP	0.00116346
IRF2	0.00116304
Dysferlin	0.00116218
GA6S	0.00116205
Activin	0.00116158
MBL2	0.00115993
FOLC	0.00115969
Lumican	0.00115743
FARP2	0.0011574
CNK1	0.00115569
PP2A cat (beta)	0.0011551
Filaggrin	0.00115205
Phospholamban	0.00114975
PBX1	0.00114908
RBPMS	0.00114894
CDC37	0.00114893
APEX	0.0011488
DCOR	0.00114856
microRNA 101-1	0.00114723
PIPKI gamma	0.00114684
PR65-alpha	0.00114653
HNF6	0.00114619
Butyrobetaine intracellular	0.00114606
NF45 (ILF2)	0.00114551
UDP-N-acetyl-D-glucosamine cytosol	0.00114504
WASP	0.00114421
microRNA 34a	0.00114385
Heme oxygenase 1	0.00114344
Ms4a6b	0.00114322
IRF3	0.0011426
Casein kinase I alpha	0.00114069
p27KIP1	0.00113991
E7 protein (HPV16)	0.00113742
ErbB3	0.00113707
Rab-15	0.00113678
Axin	0.00113546
microRNA 134	0.00113545
BMP7	0.00113539
DMTF1	0.00113524
3-Hydroxy-7,10,13,16,19-docosapentaenoyl-CoA intracellular	0.00113421
Cullin 4B	0.0011341
GLCM	0.00113348
SOX4	0.00113288
FASN	0.00113017
CYP4F8	0.00112904
Membrane attack complex	0.00112703
ChREBP	0.00112473
FGF3	0.00112337
MYT1	0.00112036
SPZ1	0.00111671
COL6A1	0.00111455
T-bet	0.00110961
MTA1	0.00110293
STAP-1	0.00110225
STK36	0.00110099
POU4F1	0.00109668
ATF-2	0.00109451
Jumpy	0.00109422
LRRC28	0.00109316
SLC25A37	0.0010912
PKC-zeta	0.00109082
TMPOA	0.00109038
SNAP-25	0.00109031
Disaposin B	0.00108671
Cathepsin F	0.00108007
G-protein alpha-i2	0.00107766
13'-carboxy-gamma-tocopherol intracellular	0.00107697
Wee1	0.00107445
DNA polymerase kappa	0.0010736
RAM2	0.00107288
NOTCH2	0.0010723
ARNT	0.0010706
Cyclin B1	0.00107058
CDK6	0.00106805
NUP88	0.00106522
RPS9	0.00106521
MEF2A	0.0010634
GT198	0.00106241
TARDBP (TDP43)	0.0010595
Zn('2+) cytosol	0.00105746
PLU-1	0.00105634
(Gal)1(GalNAc)1(GlcNAc)1(Ser/Thr)1 intracellular	0.00105631
ERK3	0.00105571
WNT5A	0.0010539
VLCSH1	0.00105313
MAGE-1 antigen	0.00105203
NKX2-3	0.00105047
CGI-147 (Bit1)	0.00104959
HDAC7	0.00104889
DDX5	0.00104866
PNKP	0.00104766
JAK3	0.00104642	x
PEX11A	0.00104608
ID4	0.0010457
EWS/FLI1 fusion protein	0.00104238
HSP27	0.00104101
CDH1	0.00103949
microRNA 29c	0.00103945
HDAg (HDV)	0.00103903
AIRE	0.0010383
Pyridoxine intracellular	0.00103811
UBE1	0.00103603
NF-AT1(NFATC2)	0.0010354
CITED2	0.00103246
Cyr61	0.00103217
HOXB4	0.00103213
Vif (HIV-1)	0.00103136
TLR4	0.00102999	x
E-selectin	0.00102897
RANKL(TNFSF11)	0.00102855
Glycine intracellular	0.00102804
PLC-gamma 2	0.00102583
ACSS1	0.00102449
ERO1LB	0.00102282
MAP2K5 (MEK5)	0.00101891
COL15A1	0.00101806
HRPT2	0.00101779
IFN-alpha/beta receptor	0.00101675
2,7,10,13,16,19-Docosahexaenoyl-CoA intracellular	0.00101632
CLN2 (Tripeptidyl-peptidase I)	0.00101615
microRNA let-7a-1	0.00101605
XRCC4	0.00101578
VMAT2	0.00101047
DARC	0.00101018
SERT	0.00100983
CRIPTO	0.0010097
Inositol 1,4-bisphosphate intracellular	0.0010074
GRAP2	0.00100607
Presqualene diphosphate intracellular	0.00100366
PDGF-D	0.00100227
SMN complex	0.00100215
DDC	0.00100096
Core histone deacetylase I complex	0.000999862
TMPRSS2	0.000998545
Metenkefalin	0.000998238
HMBS	0.000997899
RhoB	0.000995953
FLT3	0.000995855
ADSSL1	0.000995462
ATF-3	0.000993704
FADS2	0.000993022
LAMA4	0.000992518
Pyridoxamine intracellular	0.000991947
SLC6A7	0.000991459
BACH2	0.000989002
RASGRF2	0.000987375
ATP11A	0.000987342
ETR101	0.000985658
Mahogunin	0.000983458
TIMP1	0.00098333
NFATC2IP	0.000983325
5(S),20-diHETE intracellular	0.000982558
APOBEC3G	0.000982316
Brca2	0.000982166
3-Oxo -7,10,13,16-docosatetraenoyl-CoA intracellular	0.000980946
3-Oxo-7,10,13,16,19- docosapentaenoyl-CoA intracellular	0.000979652
Histamine intracellular	0.000979303
Peg10	0.000978969
p70 S6 kinase1	0.000978492
CTDP1	0.000976243
Somatotropin	0.000975227	x
ActRIIA	0.000974887
SATB1	0.000974826
HOXB2	0.000974775
I-TAC	0.000974429
LIPC (HL)	0.000973355
NOTCH1 (NICD)	0.000972358
UBE2D2	0.000972345
PKM2	0.00097205
PAPSS2	0.000969996
TYSY	0.000968614
Disaposin C	0.000967112
Rab11-FIP1	0.000966449
ATF-6 alpha	0.000964605
iPLA2-epsilon	0.000964346
JARID2	0.000964281
GPT2	0.000963346
Trypsin 3	0.00096255
Suv39H1	0.0009624
B4GT1	0.000960712
CCR1	0.000960083
C8FW (GIG2)	0.000958831
Pac-1	0.000953606
NAP2	0.000953342
FGF8	0.000952629
Adenylo-succinate intracellular	0.000952012
DAPK1	0.000951813
Seleno-L-methionine*(tRNA) intracellular	0.000951628
Beta-fodrin	0.000950957
CD59	0.000948126
PCDHA12	0.000946823
PAX6	0.000944897
ER81	0.000943784
MCM2	0.00094331
Nucleophosmin	0.000942623
FADD	0.000942404
A-FABP	0.00094143
CYP2C9	0.000941236
UCP2	0.000940296
THTM	0.000939425
CYP4F2	0.000938925
Bestrophin-1	0.000938208
TCF12	0.000936727
FGF23	0.000936231
ALDR	0.000934224
KBTBD2	0.000932292
Caspase-8	0.000927658
CD70(TNFSF7)	0.000927625
microRNA 203	0.000925251
HOXA10	0.000924084
Troponin C, cardiac	0.000923759
Arachidonic acid intracellular	0.000921355
IGF-2	0.000918539
NOXA	0.000918346
DKK2	0.000917334
ORF57 (HHV8)	0.000917295
ABCA7	0.00091592
Ephrin-A1	0.000915021
DAB2	0.000914381
ST7	0.000913883
Securin	0.000913528
TLE	0.000910142
SUPT5H	0.000905247
IRX4	0.000904652
HOXB7	0.000904097
Myeloblastin	0.000903787
FXR/RXR-alpha	0.000903534
CCL13	0.000900558
Filamin A	0.000898961
AID	0.000898537
Claudin-18	0.00089847
CTE2	0.000898374
TNF-R2	0.000897819
NEFM	0.000897546
HLADOB	0.00089732
GADD45 beta	0.000897319
MAP-1A	0.000897012
ZNF143	0.000896834
NeuroD/E47	0.000896808
TCP1	0.000895405
IL-11	0.000895363
CHD8	0.000894722
Glycophorin B	0.000894372
AK1	0.000893812
MELC	0.000893146
VAMP4	0.000892359
FHOD1	0.00088998
TCF8	0.000886419
TR2(TNFRSF14)	0.000885196
MLK2(MAP3K10)	0.00088495
ACLY	0.000884704
B3GN6	0.000884547
Transgelin	0.00088375
Loricrin	0.000882742
KSR	0.000882545
Geminin	0.00088167
COUP-TFI	0.000881157
E2F4	0.000880594
Dppa5	0.000879437
Cathepsin K	0.000878109
BCR/ABL fusion protein	0.000877812
1-Alkenyl-2-acyl-glycerol 3-phosphate intracellular	0.000877436
Morphine 3-beta-D-glucoronide extracellular region	0.000876665
NQO1	0.000875904
IRS-3L	0.000875786
RFX5	0.000875389
Leptin receptor	0.000875275
SENP1	0.000874564
Morphine intracellular	0.000874473
MHC class II	0.000874194
VASP	0.000874142
APOC3	0.000873634
NY-ESO-1	0.000873441
IRAK1/2	0.000872772
Aquaporin 4	0.000871947
Ethanol extracellular region	0.000871785
FAAH	0.00087146
4,4-Dimethylcholesta-8-en-3-beta-ol intracellular	0.000871246
MVD	0.000867991
Tau (MAPT)	0.000863451
Claudin-7	0.00086277
ROBO4	0.00086186
NFYC	0.000858079
INTS5	0.00085702
WIPI1	0.000856456
SCPEP1	0.000856456
B7-H4	0.000855653
FUNDC2	0.000855653
MSP receptor (RON)	0.000855497
Zhangfei	0.000855333
Dicer	0.000854977
Trisaposin	0.000854106
FOXC1	0.000853869
hnRNP K	0.000853163
TNF-alpha	0.0008531	x
NKD1	0.000852316
FZD4	0.000852034
PAX3/FKHR fusion	0.00085125
ATP6V1B	0.000850594
CYP1A2	0.000849882
NF-kB p65/p65	0.000849481	x
Fyn	0.000849403
NIPP-1	0.000848886
Caspase-9	0.000848368
Pim-1	0.000847462
ALD9A1	0.000847286
U6 snRNA	0.000847218
FGFR4	0.000846311
H2AFZ	0.000845919
DCUP	0.000845225
5-Methylthio-D-ribose 1-phosphate intracellular	0.00084519
SENP2	0.000843587
NGF	0.000843004
12(S),20-diHETE intracellular	0.000842242
NEUR1	0.000839248
GCNT3	0.000838871
2,6,9,12,15,18,21-Tetracosaheptaenoyl-CoA intracellular	0.000838073
RNU1A	0.000838028
UCP1	0.000836461
Endothelin-1	0.000835675
RASSF1	0.000835443
SMN2	0.000829699
E2F6	0.000828119
TORC1	0.000828007
NOV	0.000827894
CLCN7	0.000827155
Morphine 3-beta-D-glucoronide intracellular	0.00082582
MLH1	0.000825761
Aquaporin 9	0.00082552
7alpha-7-Hydroxy-3-oxo-cholest-4-en-26-oyl-CoA intracellular	0.000824687
ABCC4	0.000823097
HSC70	0.000822689
MKP-3	0.000822468
Myo-Inositol intracellular	0.0008222
Semaphorin 3C	0.000818509
VIL2 (ezrin)	0.000818195
SREBP1 precursor	0.000816854
KRTAP19-1	0.000816219
FA47E	0.000816219
SMOC1	0.000816219
PAK1	0.000813981
RET	0.000813793
Laminin 3	0.000813523
7alpha-Hydroxyepiandrosterone intracellular	0.000813445
p23 co-chaperone	0.000812289
Adenosine extracellular region	0.000811511
GGA3	0.000810839
Sequestosome 1(p62)	0.00080997
OATP8	0.000809184
AMP deaminase	0.000808698
GlcA(2S)-GlcNS-heparan sulfate intracellular	0.000807
HGF	0.00080693
Rab-9	0.000806646
TCF7 (TCF1)	0.000806629
Synaptotagmin I	0.000805185
RKIP	0.000804874
RABGDIA	0.000803678
Adipogenin	0.000803326
SF1	0.000803323
SO(,4)('2-) cytosol	0.000802189
3'-Sialyl-N-acetyllactosamine 6'-O-sulfate intracellular	0.000801843
VPS53	0.000801731
HA2Z	0.000801653
CD-MPR	0.000800814
CCKBR	0.000799411
Autophagin-1	0.00079796
LAPTm5	0.00079717
RREB1	0.00079713
HIC1	0.000796551
SOCS1	0.000796442
Bcl-2	0.000795763
RAR-alpha/RXR-alpha	0.000794481
HNF1-beta	0.000794204
USP1	0.000793767
N-Ras	0.000791559
CD81	0.000791518
microRNA 146a	0.000791485
MKK4/7	0.000791167
Keratan sulfate I-B intracellular	0.000790463
PMVK	0.000787124
IL-17	0.000786953	x
A2M receptor	0.000785574
SHOX	0.00078541
PTBP1	0.000784417
15(S)-Hydroperoxyeicosatetraenoil glycerol intracellular	0.000783741
ARIX	0.000782512
SOX6	0.000782135
G6PT	0.000781211
tRNA methionine	0.000780639
NFYB	0.000778947
FLJ25390	0.000778572
PR (HIV-1)	0.00077491
STRA8	0.000773505
SLC22A1	0.000772216
D-Fructose-1-phosphate intracellular	0.000771194
DMRT1	0.000770338
Myomegalin	0.000770062
TLR2	0.000769669
SLUG	0.000768597
COIL	0.000768584
NRL	0.000767807
miR-133a	0.00076417
HADHA	0.000760119
PTCH1	0.000760037
C6orf173	0.000759717
TGF-beta receptor type II	0.000757904
Ephrin-B receptor 1	0.000756976
Protocadherin 7	0.000756861
NDPK D (mitochondrial)	0.000755661
Rab-27B	0.000755629
microRNA 155	0.000754387
Ca('2+) extracellular region	0.00075395
ATP1A4	0.000753481
InsP6 kinase 3	0.000752192
IEX1	0.00075007
MRPL16	0.000749039
FSHR	0.000748468
Adenylate cyclase type I	0.000747681
ANKRD32	0.000746689
ANKRD19	0.000746689
Amphiregulin	0.000745814
microRNA 21	0.000744389
ANKS1B	0.000742294
OTX2	0.000742257
Max	0.00074021
K('+) cytosol	0.000740061
MAPRPE1(EB1)	0.000738407
Kv1.1	0.000736863
PUR1	0.000735049
(6Z,9Z,12Z,15Z)-Octadeca-6,9,12,15-tetraenoyl-CoA intracellular	0.000734984
DNA-PK	0.00073467
KCNK1	0.000733403
Prostaglandin D2 intracellular	0.000732609
Ephrin-A receptor 2	0.000730738
CD13	0.000728408
PP2C alpha	0.000728355
Metallothionein-1F	0.000726933
Neurobeachin	0.000726854
1-Arachidonoylglycerophosphorylcholine intracellular	0.000725779
CYLD	0.000725629
AKIRIN2	0.000724271
miR-154*	0.000721764
CD3 zeta	0.000721711	x
Blood group B(I) glycolipid intracellular	0.000721525
MAP3K2 (MEKK2)	0.000720625
Rab-5A	0.00071909
TIRAP (Mal)	0.000715012
RNPS1	0.000714367
Vpr (HIV-1)	0.000713219
F261	0.00071201
Oncostatin M	0.000711937
p130CAS	0.000711788
TRY1	0.00071159
WRCH-1	0.000711492
SNAPC	0.000709784
IFN-beta	0.000708178
Progesterone intracellular	0.000707667
SET7	0.00070633
PTP4A2	0.000705503
TCEA2	0.00070534
RIN1	0.000702415
DOCK6	0.000702103
MAGE-3	0.000701584
SLC35A4	0.000701404
LASS6	0.000701404
Annexin XI	0.000701404
Tmem50b	0.000701404
G6PC3	0.000701404
FAT4	0.000701404
CARD7	0.000700739
FLI1	0.000700026
microRNA 142	0.000700011
Hyaluronidase	0.000699915
Neurotrypsin	0.000699801
C9orf46	0.000699801
OLFML2B	0.000699801
miR-122*	0.000699801
TAB2	0.000699692
SHP-1	0.000699317
PALM2	0.00069835
GLT1D1	0.000697992
Kv10.1	0.000697157
D-Galactitol intracellular	0.000694665
ZP2	0.000693348
AP-4	0.000691921
STEAP4	0.000691778
GGTA1	0.000691374
GlcA(2S)-GlcNS(6S)-heparan sulfate intracellular	0.000691206
GABA intracellular	0.000690822
EIF2A	0.000689989
CD45	0.000689874
Atlastin	0.000689317
Liprin beta1	0.000689133
NRF1	0.000688484
CD36	0.000685796
TPT1	0.000685498
RFX2	0.000685372
Zac1	0.000685297
LSP1	0.000684681
L-Tryptophan*(mt-tRNA) intracellular	0.000684608
HSD17B3	0.000684084
G-protein gamma 2	0.000683364
NGFR (CTF)	0.000681139
Survivin	0.000679628
CYP2B6	0.00067769
MAD	0.000676609
Vsm-RhoGEF	0.000676106
HBD	0.000675355
LMP1 (HHV4)	0.000674795
ATP6V1B2	0.000674096
B4GT3	0.000673154
HIP	0.000672729
L-Cysteine intracellular	0.000672203
OSM receptor	0.000671638	x
LAMA1	0.000670619
microRNA 17	0.000670054
GPI	0.000667992
ATR/TEM8	0.000666305
gp91-phox	0.000666091
Lefty-2	0.000665689
microRNA 154	0.000665459
Cyclin H	0.00066491
TIG3	0.000664547
1-Alkylglycerone 3-phosphate intracellular	0.000664278
Dematin	0.000662197
PhLP	0.000661397
VE-cadherin	0.000661049
Neuropeptide gamma	0.000660979
Neuropeptide K	0.000660979
Miz-1	0.000660736
RAB3IP	0.000660699
TTC22	0.000660456
SPRYD4	0.000660456
GRAMD3	0.000660456
TBC1D10B	0.000660396
BRM	0.000660206
Thiopurine S-methyltransferase	0.000659658
Myelin P0 protein	0.000659205
Cyclin T1	0.000658939
FSH-beta	0.000658445
COL1A2	0.000657912
AMP deaminase 1	0.000654893
SLC5A8	0.000654281
DPP4	0.000654235
SPSY	0.000654211
Alpha 1-antitrypsin	0.000653825
Slc35f3	0.000652836
H19	0.000651503
microRNA 15a	0.000650263
2-Acetamidoglucal intracellular	0.000650022
APOA1	0.000649698
StARD4	0.000647809
CYP2A6	0.000647772
Angiotensinogen	0.000646732
CXADR	0.000646251
TR-alpha	0.000645631
RNF4	0.000645563
2012-10-01	0.000644717
Epo	0.000644184
XPA	0.000643696
(Gal)1(GlcNAcb1-6)1(GalNAc)1(Ser/Thr)1 intracellular	0.000642576
CKS1	0.000641633
VAV-2	0.00064136
DDX6	0.000639741
ZAP70	0.000639513
D-Xylose intracellular	0.000639426
GALK1	0.000638985
Iso-Forssman glycolipid intracellular	0.00063778
GKP2	0.000637678
F16Q	0.000637351
NRF2	0.000637299
SALL4	0.000637114
CHST3	0.000637099
IL8RA	0.000636746
PRMT5	0.000636662
HOXC5	0.000636285
4-Hydroxy-5E,7Z,10Z,13Z,16Z,19Z-docosahexaenoic acid lactone intracellular	0.000636275
Neurofibromin	0.000634962
SDPR	0.000633321
EAF2	0.00063261
AMICA1	0.00063193
C8beta	0.000631929
DKK1	0.000631638
TRIM36	0.000631569
LPL	0.0006304
L-Alanine intracellular	0.000629297
ARF6	0.000628607
ATP6V0D2	0.000628158
ZNF145	0.000628038
microRNA 181a	0.000626289
NF-kB p52/RelB	0.000624937	x
PKA-cat beta	0.000622849
Talin	0.000620938
VCAM1	0.00062086
NAP1	0.000619984
Dolichol intracellular	0.000619956
Amphiphysin I	0.000618024
ATP6V0	0.00061611
PKC-epsilon	0.000615749
PP1-cat alpha	0.000614163
CXCR4	0.000613536
FIP200	0.00061315
Connexin 43	0.000613062
eIF3S2	0.000612145
[truncated: 17,131 more rows]

## Sheet: Diabetes Type 1
Network Object Name	Prediction	Known Target
EGR2 (Krox20)	2.4755
STT3A	2.2736		Legend:
Benzopyran COX-2 inhibitors	2.09959		Network Object Name = Name in Metabase
STT3	2.01971		Prediction = Score that the Network Object received from the regression model
Canakinumab	1.81714		Known Target = Drug target for the disease
COX-2 (PTGS2)	1.54527
c-Myc	1.41439
p53	1.34943
Ubiquitin	1.23303
RelA (p65 NF-kB subunit)	1.22967
c-Jun	1.22716
STAT3	1.2124
NF-kB	1.19643
STAT1	1.13708
CREB1	1.04038
SP1	1.0149
NAPG	1.00588
FPRL1	1.00561
NEAT1	0.951923
c-Fos	0.93144
HIF1A	0.878701
IL-1 beta	0.853979	x
NF-kB1 (p50)	0.846108
COP-gamma	0.817151
SNAPs	0.812545
OST complex	0.800423
NF-kB2 (p52)	0.792932
Androgen receptor	0.775286
DOHH	0.771881
Bcl-6	0.758891
STAT5A	0.75468
NF-AT1(NFATC2)	0.741288
PPP4R2	0.733166
C/EBPalpha	0.721696
p300	0.713772
Ca(II) channels	0.701314
ATF-2	0.699223
ARPC1	0.697144
NF-AT2(NFATC1)	0.689384
ATP6V0E	0.682073
C/EBPbeta	0.680777
SMAD3	0.670973
EGR1	0.667957
NALP7 (PYPAF3)	0.66138
IFI6	0.655149
Rilonacept	0.643575
CCR1	0.639683
TRID(TNFRSF10C)	0.638967
Aquaporin 9	0.631637
SMAD4	0.621514
CC Chemokine 1(9-74) extracellular region	0.616504
ESR1 (nuclear)	0.614598
RIPK1	0.611139
STAT5	0.610432
NF-kB p52/RelB	0.608613
ETS1	0.608171
NF-kB p50/p65	0.603755
c-Src	0.601094
Elk-1	0.594933
JAK1	0.593077
COPD	0.588518
Perforin	0.582709
E2F1	0.581732
Epithelial calcium channel	0.580394
TFIIIC63	0.579443
15-epi-Lipoxin A4 extracellular region	0.579292
FKHR	0.576833
KCNJ14	0.565625	x
Shc	0.557017
IKK-gamma	0.553699
PPAR-gamma	0.553419	x
TFIIIC	0.553324
CLEC2D	0.550254
PU.1	0.546128
Cathepsin Z	0.544241
EGFR	0.534076
NKTR	0.532816
MEK1(MAP2K1)	0.528521
STAT5B	0.526929
PAN3	0.525978
NF-kB p52/p65	0.523869
RARalpha	0.523837
CBP	0.522021
ANCO-1	0.520714
K(+) channel, subfamily J	0.519738	x
SMAD2	0.515102
Beta-catenin	0.506292
IRF1	0.505243
C3aR	0.504919
CACNA2D	0.502895
Caspase-3	0.502468
COPG1	0.497547
MyD88	0.495831
DYNLT	0.495577
irlB	0.495224
ARPC1A	0.48877
FUS	0.487904
ARF6	0.486632
ERK2 (MAPK1)	0.486568
NPWBP	0.485931
MIP-1-beta	0.482255
DYNC1LI	0.478707
TCF7L2 (TCF4)	0.478555
PRPF3	0.477998
AP-1	0.477911
GCR-alpha	0.477612
gp91-phox	0.476105
Galpha(i)-specific peptide GPCRs	0.474791	x
CACNA2D3	0.472548
CD161	0.467175
COPG2	0.466857
NF-kB p52/p52	0.466331
IGF-1 receptor	0.462669
Sargramostim	0.462158
5-Phenylalkoxypsoralens	0.461933
DYNC1LI2	0.461589
Anaphase-promoting complex (APC)	0.460346
FADD	0.459472
NF-kB2 (p100)	0.459203
RUNX2	0.456577
CLK3	0.451901
CCR5mAb004	0.44636
MAP3K3	0.445294
SMAD1	0.444668
SHP-2	0.442384
KCNJ15	0.439238	x
GAA	0.43876
JAK2	0.438065
FOXO3A	0.437299
NALP10 (PYNOD)	0.436249
CAP350	0.432645
BRCC36	0.431526
TRAF6	0.429506
TFIIH	0.4293
MLK4	0.4293
HP0175 (H. pylori)	0.4293
ERK1/2	0.423539
Progesterone receptor	0.423374
TLR4	0.422847
GM-CSF receptor	0.422711
CD3 gamma	0.42181	x
c-Raf-1	0.421755
FARSA	0.421158
IKK-alpha	0.42068
Oct-3/4	0.419403
SGK1	0.417765
hnRNP H1	0.415745
hnRNP A0	0.415743
SLC31A1	0.414621
F13B	0.409615
NOTCH1 (NICD)	0.404681
Ubiquinol intracellular	0.402006
IRS-1	0.40196
Dynein 1, cytoplasmic, light chains	0.400111
PSD2	0.399625
IQSEC2	0.399625
HNF4-alpha	0.397463
FAK1	0.397148
ANAPC13	0.395256
GNG7	0.390532
CDK7	0.389881
GSK3 beta	0.388973	x
TFIIE, alpha subunit	0.388528
AMPK gamma2	0.388225
PRO140	0.387826
CSF2RA	0.387599
ARPC4	0.386048
TRAF2	0.384293
AKT(PKB)	0.383301
Cytochrome b-558	0.382709
WT1	0.382538
SEC13L	0.382447
NI0401 extracellular region	0.381127
AMPK gamma subunit	0.380002
RelB (NF-kB subunit)	0.378698
RSU-1	0.378394
ROR-gamma	0.377763
ExoS (P.aeruginosa)	0.376055
TLR4 antagonists	0.374947
Galpha(q)-specific peptide GPCRs	0.373385	x
ABCA1	0.371571
Coatomer	0.370668
RPA39	0.368826
HSF1	0.368784
Pneumolysin	0.368552
Bcl-3	0.362711
PheRS	0.359559
Pandinus imperator scorpion toxin Pi1	0.359423
STAT6	0.358875
Indazolylacrylamide SGK Inhibitors	0.358583
APC/hCDH1 complex	0.358546
HSP70	0.35788
RASA2	0.357568
miR-542-3p	0.357297
Respiratory Complex I (NADH-ubiquinone oxidoreductase)	0.356878
SIAHBP1	0.356839
CCR5	0.356825	x
Bcl-10	0.3565
p22-phox	0.355494
SNAIL1	0.355123
FANCF	0.353115
ATP6(V)	0.348106
Mitochondrial processing peptidase	0.347599
NAB1	0.347106
FKBP5	0.346936
DMKN	0.345841
p38alpha (MAPK14)	0.345221
P-selectin	0.344972
PFD6	0.343049
Coagulation factor XIII A	0.343039
p21	0.342912
FOXRED2	0.342774
ZNF224	0.342194
Radical fringe	0.342039
PorB (N. meningitidis)	0.341521
CACNA2D4	0.341498
miR-18a*	0.341326
STAT2	0.341305
TFIIB	0.340672
RUNX3	0.34056
Axin	0.340315
PADI2	0.340247
SIN1	0.339583
POLE3 (YBL1)	0.339567
SF1	0.339301
GATA-3	0.339289
RNA polymerase III	0.338399
DNA polymerase epsilon	0.337722
ErbB2	0.337635
VIP36	0.335724
TRADD	0.335549
MPP alpha	0.33502
Arp2/3	0.334762
STAT4	0.334163
TGF-beta receptor type I	0.334084
ERK1 (MAPK3)	0.3339
JunB	0.330631
[44AANA47]-RANTES extracellular region	0.326747
VBP-1	0.326183
HES1	0.324635
Lipoxin A4 extracellular region	0.323366
NF-AT3(NFATC4)	0.323158
PKC-delta	0.321748
Kv1.3	0.32137
Reticulon 3	0.321074
MetCCL5	0.320924
TLR1	0.320047
EPB41	0.31939
PKC-alpha	0.318814
TRAF3	0.318558
Coagulation factor V	0.317157
T-bet	0.316813
Prefoldin complex	0.316272
NAD('+) intracellular	0.313986
G-protein beta/gamma	0.313684
SUMO-1	0.313007
Resistin	0.311898
K-RAS	0.310469
DCoH	0.310282
HDAC1	0.310009
CAK complex	0.309997
GRB2	0.30831
Tubulin alpha-1C	0.306792
ZNF160	0.305716
PRAT4B	0.305716
GM-CSF	0.305456
CDK2	0.305053
ATP6V0E2	0.30438
APC/CDC20 complex	0.302735
SRP19	0.302711
14-3-3 eta	0.301799
TLR2	0.301159
TARDBP (TDP43)	0.300025
Nucleostemin	0.298842
ATP6V0	0.298759
PAX6	0.297766
NAPB	0.296944
Dysferlin	0.296287
PNPH	0.295893
PSMD11	0.295545
IKK-beta	0.295409
SRF	0.295199
MEKK1(MAP3K1)	0.293491
ANAPC2	0.292265
CDC23	0.292265
CDC26	0.292265
N-CoR	0.291884
AFX1	0.291788
NF-kB p50/p50	0.291668
FOP	0.290624
DYNLT3	0.290439
Bard1	0.289945
mTOR	0.288974	x
TFIIIC220	0.288473
PDK (PDPK1)	0.287169
26S proteasome (19S regulator)	0.286819
Cyclin D1	0.28642
PP2A catalytic	0.286341
Teprotumumab	0.286139
ISGF3	0.285622
LAGY	0.285493
TGF-beta receptor type II	0.284874
RIG-G	0.284759
Rab-8	0.284346
SRP68	0.284001
GLI-2	0.283652
RNF11	0.282987
PKA-cat (cAMP-dependent)	0.282181
HXK2	0.282053
NANOG	0.281817
VDR	0.280986	x
C/EBPdelta	0.280792
TNF-R1	0.280725
eIF5A	0.280504
IKK (cat)	0.278033
RBCK1	0.277312
LLGL2	0.276337
FGFR2	0.276305
PKC-zeta	0.275034
Small 28S subunit	0.274643
CED-6	0.274537
c-Jun/c-Fos	0.27446
C8FW (GIG2)	0.274429
PELO	0.27369
NMP200	0.273465
P4HA3	0.273452
TBCC	0.270742
LRP5	0.270033
IFN-gamma	0.268979
MLL2/3 complex	0.268903
ELAVL1 (HuR)	0.268777
CRACM3	0.267992
ELL	0.267823
SRP14	0.26757
TCF8	0.267172
FAM175B	0.267006
IRF8	0.266175
ZIN	0.266061
NIK(MAP3K14)	0.265873
VPS72	0.264563
TRAF5	0.264332
PML	0.263473
PFD1	0.263388
PI3K reg class IA	0.262276
mTORC2	0.262219	x
VEGF-A	0.261643
KIAA0984	0.26117
Coagulation factor XIII	0.26113
B-Raf	0.260076
Nucleophosmin	0.259954
ZNF288	0.2593
CEPT1	0.258232
CRSP8 (CRSP34)	0.258039
IMP4	0.256756
Endomucin	0.256725
Brca1/Bard1	0.256712
EBBP	0.256211
LSM2	0.255572
DNA polymerase sigma	0.255403
RARbeta	0.255063
Brca1	0.253953
Ganitumab	0.253473
AVE1642	0.253473
Cyclophilin B	0.252851
CARD11	0.252421
Adenosine A2a receptor	0.251966
TFIIIC90	0.251872
MRPS16	0.251435
triazolopyrimidine GSK3a Inhibitors	0.251165
ER81	0.251039
HBP	0.250921
DGKH	0.250584
LSM3	0.250328
LSM5	0.250328
LSm4	0.250328
G-protein alpha-i family	0.249525
BinCARD	0.249338
TNF-alpha	0.248924	x
POLE3-POLE4 complex	0.24761
SHP-1	0.247573
Tcf(Lef)	0.246813
MSL2L1	0.246023
CXCR4	0.245993
MED8	0.245754
ARP2	0.245627
Epo receptor	0.245578
DCAMKL1	0.244595
IGF-1	0.244149
ZBED3	0.243709
BAFF(TNFSF13B)	0.243499
CD3	0.243424	x
ATP6V0C	0.242231
Neuregulin 1	0.242057
TFIIH p52 subunit	0.240912
TFIIH p34 subunit	0.240912
Lef-1	0.240213
SREBP1 (nuclear)	0.239937
CAML	0.239299
AKT1	0.238938
FEZF1	0.238914
PUS3	0.23843
Monoglyceride lipase	0.238103
14-3-3 sigma	0.237881
D-Sorbitol extracellular region	0.237563
Fyn	0.237288
TOPORS	0.236994
BCMA(TNFRSF17)	0.236969
SRP complex	0.236726
CARD14	0.235544
RXRA	0.234354
TRIF (TICAM1)	0.234143
GATA-4	0.234062
RP3	0.233955
IFNAR2	0.233734
TIF1-alpha	0.232741
14-3-3	0.232526
EPI64	0.231425
IRF9	0.231258
ESR2	0.231143
TWEAK(TNFSF12)	0.230796
ELF3	0.230595
Bcl-2	0.230066
DUX4	0.229266
GSK3 alpha/beta	0.229097	x
CDK1 (p34)	0.228752
GLI-1	0.228426
Rac1	0.228412
PAK1	0.228412
TGIF	0.227361
KIAA1110	0.227066
SP3	0.226989
Sirtuin1	0.226286
UPF0351	0.225552
NPL4	0.225331
c-Rel (NF-kB subunit)	0.224977
Pyrazolyl-sulfanilpyrimidin GSK3b inhibitors-VII	0.224854
pyrazol-pyrimidin-amine GSK3 beta inhibitors	0.224854
RIB2	0.224736
ATP6V0D	0.224713
MPP3 (DLG3)	0.223238
miR-216b	0.223199
IFN-gamma receptor	0.223152
EFP	0.22264
M9	0.222578
RNA polymerase I	0.222405
ATF-3	0.222025
POLR3H	0.221253
CBM complex	0.220941
CORO1C	0.22047
AMYS	0.2203
CDC42	0.22006
TIEG1	0.219421
STAT1/STAT2	0.219415
POLR3C	0.219351
CRSP5	0.219347
DOK1	0.219311
CSL4	0.219055
RRP43	0.219055
ALK-2	0.219029
Caspase-8	0.218999
IRS-2	0.218475
TACI(TNFRSF13B)	0.218156
Granzyme B	0.218081
SAE2	0.217442
RPB10	0.217217
alpha-V/beta-5 integrin	0.217161
Lyn	0.21684
Securin	0.216007
RBP-J kappa (CBF1)	0.214225
c-Cbl	0.214141
Adenosine A1 receptor	0.21409
PI3K cat class IB (p110-gamma)	0.213912
H-Ras	0.21385
TRAP100	0.213626
p63	0.213565
Zibra	0.212955
CBP80	0.212793
NADPH oxidase	0.212486
SUCLG2	0.211947
LAT	0.211934
Tyk2	0.211916
NUR77	0.211781
GPR37L1	0.211334
IFN-beta	0.211249
CDC40	0.210492
CD40(TNFRSF5)	0.209741	x
LSm complex	0.209604
Dalotuzumab	0.209272
Cixutumumab	0.209272
BIIB022	0.209272
PI4Kalpha	0.209113
IFN-alpha/beta receptor	0.208447
SUPV3L1	0.207814
Hdj-2	0.207761
Peroxiredoxin	0.206718
TLE3	0.206587
miR-622	0.206323
CD180	0.20576
PtdIns(3,4,5)P3 intracellular	0.205547
DOCK1	0.20513
eIF3	0.204952
SCS-G	0.204647
RPB8	0.20438
SAE1/2	0.204013
U2AF35	0.203917
NDUFA8	0.203637
IL8RB	0.203255	x
triazolopyrimidine GSK3 Inhibitors 4	0.20323
POU2F3	0.203152
p67-phox	0.202658
CDC5L	0.202226
TAK1(MAP3K7)	0.20157
TMOD3	0.201526
MMSA	0.201407
p27KIP1	0.201052
PP2A regulatory	0.201013
3-Amino-6-phenyl-N-(pyridin-3-yl)pyrazine-2-carboxamides GSK3 beta inhibitors	0.200927
triazolopyrimidine GSK3b Inhibitors	0.200927
Pyrazolyl-aminopyrimidin GSK3b inhibitors-VIII	0.200927
exosome multienzyme ribonuclease complex	0.200812
HSP70L1	0.200513
APRIL(TNFSF13)	0.200444
NCOA2 (GRIP1/TIF2)	0.200387
CFTR	0.19999
Adenosine A3 receptor	0.199703
G-protein gamma	0.199667
TLR2 antagonists	0.199537
Nek8	0.198381
p73	0.198203
UQCRC1	0.198153
Mecasermin	0.198063
MPP beta	0.197765
P4HA	0.197457
OST48	0.197223
SHP	0.196903
DR5(TNFRSF10B)	0.196466
FBXO8	0.196094
ERH	0.195988
PPAR-beta(delta)	0.195577
Lck	0.195366
MALT1	0.19497
hnRNP F	0.194675
EPAS1	0.194659
IRF2	0.194627
c-Myb	0.194525
NRSF	0.194359
EGF	0.193926
TGF-beta 1	0.193441
GATA-1	0.193391
FUS/ERG fusion protein	0.193383
ZNF261	0.193133
MTR3	0.19305
Paxillin	0.192959
LRP6	0.192569
SMEK2	0.192078
MYOD	0.191717
ROMO1	0.190909
Prostaglandin I2 extracellular region	0.190736
TFB5	0.190649
Tubulin alpha-4A	0.19057
SOX9	0.190434
RCAD	0.190205
TFG	0.190202
IFNGR1	0.190023
GA17	0.189771
eIF3S7	0.189771
eIF3S3	0.189771
SMEK1	0.189569
SYT	0.189559
PAFAH gamma	0.189166
ILK	0.189048
FGFR1	0.188945
Interferon alfa-2b	0.188668
GGA	0.188525
IP3R1	0.188305
UQCRH	0.188261
TNF-R2	0.187996
Calpain 9	0.187922
EZH2	0.187829
MafB	0.187798
RANK(TNFRSF11A)	0.187734
Calmodulin	0.186958
Huntingtin	0.186667
IL-1RI	0.186658	x
Cyclin H	0.185799
SEC61 alpha	0.185687
STO	0.185482
BRG1	0.185384
Manic fringe glycosyltransferase	0.185072
Respiratory Complex III	0.184779
Adenine extracellular region	0.184676
NTSR1	0.18462
Sec24D	0.184561
PTRF	0.184466
CD3 zeta	0.18434	x
FRAT2	0.184184
ARPC1B	0.183745
Caspase-1	0.18361
PRDX1	0.183552
PPAR-gamma/RXR-alpha	0.183394	x
Axin1	0.183312
USP34	0.183156
I-kB	0.18304
PI3K reg class IA (p85)	0.183039
CCL16	0.183029
RNaseh2b	0.183004
G-protein alpha-s	0.18295
RAB3IL1	0.182938
TMEM30A	0.182486
Immunoproteasome (20S core)	0.182284
Thiazole Syk Inhibitors	0.182207
YY1	0.181612
GCF	0.18157
PLC-gamma 1	0.181517
POLR3K	0.180946
POLR3B	0.180946
GNG8	0.180692
SMU1	0.180674
Vitamin K2 intracellular	0.179697
FPRL2	0.179684
ErbB3	0.179629
MEK2(MAP2K2)	0.17948
Tubulin alpha	0.179032
PAX3/FKHR fusion	0.178094
Tip110	0.177839
UQCR10	0.177678
PDCD5	0.177016
IL-4R type I	0.176905	x
FUS/DDIT3 fusion protein	0.176875
PPAR-alpha	0.176541
c-Kit	0.176281
RGL3	0.176009
KLF4	0.17557
Adenosine extracellular region	0.174576
SET1B	0.174567
HP1	0.174428
ELMO1	0.174324
ATP6V1B2	0.174271
PP2A structural	0.174069
XBP1	0.173996
MAP7D3	0.173973
RBM15B	0.173952
ARL1	0.173402
ARHGAP10	0.173314
FOXP3	0.173098
PI4-kinase	0.173052
HSP90 alpha	0.172845
Rab8B	0.172831
Tubulin beta	0.172499
RIT	0.172226
SOS	0.172211
MRPS35	0.172101
MRPS2	0.172101
MRPS34	0.172101
MRPS24	0.172101
CDC20	0.171961
PR44 (DIS3)	0.171245
MDM2	0.171037
E2F4	0.170716
microRNA 122a	0.170636
hnRNP L	0.170334
NMB-R	0.170299
IRAK1/2	0.170122
CCL2	0.169838
TRAP25	0.1696
Mu-type opioid receptor	0.169392
Dynein 1, cytoplasmic, heavy chain	0.169268
CACNB	0.169162
ANAPC10	0.169008
NPM3	0.168954
FR-beta	0.168932
Serglycin	0.16853
MPP10	0.168468
Collagen Prolyl 4-Hydroxylase	0.168447
Tubulin beta 4	0.168328
c-Maf	0.168193
PCAF	0.167859
ROR-alpha	0.167678
ASK1 (MAP3K5)	0.167399
SET1A	0.16732
CD40L(TNFSF5)	0.167154	x
Tubulin beta 6	0.166816
Carboxypeptidase M	0.166724
UQCRQPC	0.166722
Fra-1	0.166117
MxB	0.165915
Bax	0.165804
EPS8	0.16573
RAR-alpha/RXR-alpha	0.165457
miR-155	0.1654
GCM2	0.165305
ETS2	0.164554
FKBP2	0.164167
SENP7	0.163986
A20	0.163788
1-Alkenyl-2-acyl-glycerol 3-phosphoethanolamine intracellular	0.163634
Importin (karyopherin)-beta	0.163497
USF1	0.163298
SLAP-130(ADAP)	0.162917
HCF1	0.162838
PARP-1	0.162606
IRF7	0.162602
Unc-119	0.162515
LTBR(TNFRSF3)	0.162109
Sec61 alpha 1/2	0.161831
MITF	0.161507
TACC1	0.161267
C17orf96	0.161134
Syk	0.160934
TRAP/SMCC complex	0.160849
PI3K reg class IA (p85-alpha)	0.160715
COX Va	0.160436
MKP-3	0.160423
Pyrazolyl-quinazolinylthio GSK3b inhibitors-II	0.159672
Pyrazolyl-quinazolinylamino GSK3b inhibitors-III	0.159672
3-Amino-N-phenyl-6-(4-sulfamoylphenyl)pyrazine-2-carboxamides gsk3 inhibitors	0.159672
phenyl-pyrimidin-pyrazolol GSK3 beta inhibitors 3	0.159672
Pyrazolyl-quinazolinylamino GSK3b inhibitors-IV	0.159672
pyrimidin-pyrazolol GSK3 beta inhibitors 2	0.159672
Phenyl-pyrimidin-pyrazolol GSK3 beta inhibitors 1	0.159672
phenyl-pyrimidin-pyrazolol GSK3 beta inhibitors 2	0.159672
Thiazole GSK3-beta Inhibitors	0.159672
pyrimidin-pyrazolol GSK3 beta inhibitors 1	0.159672
NCOA1 (SRC1)	0.159593
Cardiolipin mitochondrion	0.159185
IRF3	0.15898
ZNF281	0.158565
Btk	0.158457
MEK4(MAP2K4)	0.158201
RIPK2	0.157879
miR-199a-3p	0.157856
TGF-beta 3	0.157674
MIP-1-alpha	0.157194
1-Alk-1-enyl-2-acyl-glycerol 3-phosphocholine intracellular	0.157173
CSX (Nkx2.5)	0.15691
Insulin receptor	0.156743	x
Syntaxin 12	0.156562
MLXIP	0.156142
JMJD6	0.155946
Exostosin-1	0.155503
CRSP complex	0.155202
SLUG	0.155149
SNAPalpha	0.15497
AGTR1	0.154643
ZNF148	0.154069
LSm1/8	0.153689
P4HA1	0.153635
SP7	0.153508
Pdx-1 (IPF1)	0.15345
FN14(TNFRSF12A)	0.1532
MRPS36	0.153087
MRPS23	0.153087
EBP2 (NoBP)	0.152674
PR48	0.152611
SUR	0.152565	x
OX40L(TNFSF4)	0.15205
Pin1	0.151956
CAC	0.151888
RAD1	0.15183
NRF1	0.151595
IRF4	0.151516
MD-2	0.15151
SMAD7	0.151197
HDAC2	0.151077
Interferon beta-1a	0.151023
2012-10-02	0.151009
CCL15	0.150983
IL8RA	0.150679	x
triazolopyrimidine GSK3 Inhibitors	0.15065
triazolopyrimidine GSK3 Inhibitors 3	0.15065
WWP1	0.15062
c-Abl	0.150542
Tubulin alpha 3E	0.150502
Tubulin alpha 8	0.150502
TBK1	0.150295
UBCH8	0.150252
NDUFB11	0.150118
TRAF1	0.149886
CRSP9	0.149803
G-protein alpha-q	0.149239
Imidazo[4,5-c]pyridine-1,2,5-oxadiazole GSK3 beta inhibitors	0.149128
Pyrazolyl-quinazolinylthio GSK3b inhibitors-I	0.149128
Pyrazolyl-oxyquinazolin GSK3b inhibitors-V	0.149128
Pyrazolyl-methylquinazolin GSK3b inhibitors-VI	0.149128
SOCS3	0.148656
Large 39S subunit	0.148629
TBCD4	0.148608
CARD7	0.148576
Centaurin alpha 1	0.148457
Dsh	0.148448
SAFB2	0.148145
AF5q31	0.148041
PSMA5	0.147989
SMRT	0.147894
Methylamine extracellular region	0.147755
Rictor	0.147599
SAFB	0.146719
ATF-6 alpha	0.146335
Sequestosome 1(p62)	0.146248
ATP6V1	0.146122
Thrombin	0.145707
Sec24A	0.145426
1-Alkenyl-2-acylglycerol intracellular	0.145326
FUBP1	0.14513
TNF-beta	0.144819
Karyopherin beta 1	0.144801
HUS1	0.144538
PTP-MEG2	0.144235
FAST-1/2	0.144211
TRAP170	0.144061
RBBP5	0.143896
Interferon alpha-n1 extracellular region	0.143819
MYOG	0.14365
LXR-alpha	0.143551
PKC-beta	0.143516
RANKL(TNFSF11)	0.143278	x
eIF4E	0.143121
Dynein 1, cytoplasmic, intermediate chains	0.143015
PBX1a/HOXA10	0.14284
IL-8	0.142833
MMP-9	0.142657
MEF2C	0.142398
PPNK	0.14197
WWP2	0.14187
DSIPI (GILZ)	0.14149
iNOS	0.141334
TFTC complex	0.141149
FGF10	0.141147
C/EBP zeta	0.14062
c-FLIP (L)	0.140548
Tau (MAPT)	0.140465
ATP6V1C	0.140348
CENTB2	0.140326
GGA1	0.140186
GATA-2	0.140151
LUBAC E3 ligase	0.139565
Bim	0.139534
SRA1	0.13934
TWIST1	0.139276
Galpha(q)-specific nucleotide-like GPCRs	0.139243
ETYA intracellular	0.13914
Mt 28S L42	0.138952
NGFR(TNFRSF16)	0.138942
PML/RARalpha fusion protein	0.138669
ELMO3	0.138372
OX40(TNFRSF4)	0.138304
Sec24C	0.138283
CaBP1	0.138202
IL-6 receptor	0.138187
HIF-1	0.138115
ARF5	0.13791
IL-6	0.137534
Caspase-9	0.137149
Thymosin beta-4	0.137081
Fibrinogen gamma	0.136761
NCOA3 (pCIP/SRC3)	0.1367
PKC	0.136682
Humanin	0.136623
ITM2A	0.136578
CREM (activators)	0.136373
AUP1	0.136326
TIRAP (Mal)	0.136294
Figitumumab	0.135503
TRAP18	0.135311
NuA4 complex	0.135283
Bcl-XL	0.135137
FLJ10357	0.135036
GIT1	0.134756
HGF receptor (Met)	0.13436
ATF7IP	0.134348
NRAMP1	0.134147
TPL2(MAP3K8)	0.134117
MDR1	0.134064
miR-657	0.133911
SAE1	0.133842
AP-2A	0.133594
IL-2R beta chain	0.133565	x
CSE1L	0.133295
SOX2	0.133221
GLI-3	0.13306
Calcineurin A (catalytic)	0.133029	x
ISG15	0.132855
Acetylcysteine intracellular	0.132742
Importin (karyopherin)-alpha	0.132717
RIG-I	0.132701
p70 S6 kinase1	0.132543
TBC1D10B	0.132515
ABBP1	0.132462
SRP54	0.132388
Caveolin-1	0.132348
IL-2 receptor	0.132022	x
NRF2	0.13189
p38 MAPK	0.131797
BMP2	0.131795
IPP-2	0.131612
Sec24	0.131457
TBB1	0.131309
CSTF1	0.131089
LBP-1B	0.131065
Clathrin heavy chain	0.130876
PSMC6	0.130764
ARID4A	0.130663
Dolastatin 10	0.130585
Cullin 2	0.130543
Menatetrenone hydroquinone intracellular	0.130468
NF-AT	0.130418
delta 17-6-Keto-prostaglandin F1alpha intracellular	0.130005
N-Myc	0.129504
CCL14	0.129502
DR3(TNFRSF12)	0.129355
Apo-2L(TNFSF10)	0.129296
AMPK gamma3	0.129267
NUBP1	0.129266
RhoA	0.129051
NURR1	0.128955
DEC1 (Stra13)	0.128826
Casein kinase II, alpha chains	0.128721
G-protein alpha-q/11	0.128717
MARCKS	0.128633
Prostaglandin I3 intracellular	0.128631
miR-21*	0.128589
ZFP36L2	0.128445
CLIM1	0.128403
URG4	0.128297
MRPS5	0.128297
PAF65A	0.128278
MFSD11	0.128243
G-protein gamma 4	0.127624
DNA	0.12732
Golgin-245 (p230)	0.127295
TAF9L	0.127168
MRPS25	0.126993
MRPS17	0.126993
MRPS9	0.126993
MRPS15	0.126993
MRPS33	0.126993
MRPS31	0.126993
MRPS22	0.126993
STXBP6	0.126985
Pyk2(FAK2)	0.126968
DEPDC1	0.126963
IFN-kappa	0.12689
5PPInsP5 intracellular	0.126855
Rab-10	0.12683
L-Histidine*(mt-tRNA) intracellular	0.126788
CCKBR	0.12678
Blinatumomab	0.126454
miR-27a*	0.126448
Lerdelimumab	0.126363
Formin	0.126276
NODAL	0.126007
Apaf-1	0.125866
CHIP	0.125849
PSMB10	0.125835
SEC61 complex	0.125815
BRM	0.125731
HSC70	0.125645
DOK2	0.12555
G-protein gamma 11	0.125524
MEK1/2	0.125435
EXO70	0.125284
PDGF-R-alpha	0.124899
X protein (HBV)	0.124886
Adenosine A2b receptor	0.124829
Interferon beta-1b	0.124756
H(,2)O(,2) extracellular region	0.12466
A2BP1	0.124613
Prostaglandin H3 intracellular	0.124399
ZNF91	0.124301
alpha-V/beta-3 integrin	0.124186
HB-EGF	0.124109
KCY	0.124077
D-Erythrose-4-phosphate extracellular region	0.123823
PODXL2	0.123809
Neurofibromin	0.123719
HSPA1A	0.123675
Tctex-1	0.123451
TR4	0.123158
MRPL38	0.123157
MRPL11	0.123157
MRPL22	0.123157
MRPL33	0.123157
MRPL19	0.123157
LACTB	0.123157
MACF1	0.12306
TrkB	0.123032
Tubulin (in microtubules)	0.122847
Syntaxin 4	0.122839
IL-4	0.122692
TGF-beta 2	0.122547
Activin A	0.122539
IRAK1	0.122401
ENO2	0.122164
LTB	0.122064
FGF9	0.121993
IKK-epsilon	0.121877
EBNA1 (HHV4)	0.121855
TIF1-gamma	0.121699
N-(5,6,7,8-tetrahydro-pteroyl)-gamma-(L-glutamic acid)(,n) intracellular	0.121699
SYHH	0.121669
RTN4R	0.121576
CCL3L1	0.121525
SOCS1	0.121432
TBP	0.121253
Interferon gamma-1b	0.121215
NeuroD1 (NDF1)	0.121144
E4F1	0.12105
HNF3-beta	0.120886
RUVBL2	0.120703
ZFP36(Tristetraprolin)	0.120342
beta-TrCP	0.120283
Cytochrome c oxidase	0.120194
VAMP2	0.120134
BAD	0.120051
PPP2R2B	0.119982
CD45	0.119887
L2 minor capsid protein (HPV16)	0.11983
Metallothionein-II	0.119737
HSPA6	0.119597
VKOR	0.119595
MRPS14	0.119519
MRPS21	0.119519
ELMO2	0.119518
PLC-gamma 2	0.119036
C9orf46	0.119
HEY1	0.118956
AMP cytoplasm	0.11892
FARSB	0.118649
Exostosin complex	0.118633
CCR9	0.118617
NADP('+) intracellular	0.118612
ALK-4	0.118492
PTSS1	0.118457
PINCH	0.117899
BTG2	0.117888
Cyclic AMP intracellular	0.117482
GSK3 alpha	0.117282	x
RAR-alpha/RXR-beta	0.11693
15-epi-Lipoxin A4 intracellular	0.116793
Fc gamma RII beta	0.116666
XIAP	0.116485
gp130	0.116452
Orexin receptor 2	0.116338
Fringe	0.116077
Phosphatidylserine intracellular	0.116031
miR-605	0.115978
VAPB	0.115813
ARF1	0.115775
TrkA	0.115543
KLF5	0.115404
HMGB1	0.115207
VISA	0.114927
HIRA	0.114709
AML1/ETO fusion protein	0.114666
BAFF-R	0.11459
JAK3	0.114566
PKA-reg (cAMP-dependent)	0.114484
AMPK gamma1	0.114472
DYNLL	0.114277
PDGF receptor	0.114216
Actin	0.113988
Sec24B	0.113946
VHL	0.113729
UDP cytoplasm	0.113692
RBM9	0.113671
ATP6V1B	0.1136
TMEM113	0.113578
SAA1	0.113537
Sharpin	0.113004
IL-15RA	0.112989
APC protein	0.112897
Large S protein (HBV)	0.11287
IGF-2 receptor	0.11282
FGF8	0.112769
USP22	0.112751
Cyclin T1	0.112667
Syntrophin B	0.112606
VEGFR-2	0.112571
Cytochrome B5	0.112484
RIB1	0.112431
SLBP	0.112287
PPARGC1 (PGC1-alpha)	0.111903
Epo	0.111893
TAFII150	0.111843
Cytochrome c	0.111773
HSP40	0.111614
GBL	0.111534
Prostaglandin E1 intracellular	0.111369
PHLDA1	0.111276
PIAS4	0.1109
CCL13	0.110828
NDUFB2	0.110719
C6orf108	0.110593
NPEPPS	0.110563
ADAM17	0.110448
NUAK1	0.110406
HEY2	0.110396
SEC61A2	0.11039
Survivin	0.110361
PCBP-1	0.110213
GGTase-I	0.110193
AML1 (RUNX1)	0.10996
L-Proline*(tRNA) intracellular	0.109893
PtdIns(4,5)P2 intracellular	0.109792
CSF2RB	0.109689
DHH	0.109657
dehydroascorbate radical intracellular	0.109609
miR-424*	0.109588
DOC-1	0.109549
CKBBP2	0.109477
O(,2)('-) cytoplasm	0.109291
SCAMP2	0.109288
ACTA1	0.109264
TREM1	0.109252
TOSO	0.109158
Liprin-alpha4	0.109009
Cyclin J	0.108946
MAT1	0.108834
TFIP11	0.108817
SMURF2	0.108815
HDAC3	0.108801
RAB7L1	0.108623
TFIIH p44 subunit	0.108585
ZNF580	0.108375
EBF	0.108362
DDRGK1	0.108152
PI3K reg class IB (p101)	0.10813
PLK1	0.108099
eIF3S10	0.107821
Calpain 2(m)	0.107789
HMGI/Y	0.107689
p16INK4	0.107673
Lyso-PAF extracellular region	0.107628
TCR alpha/beta	0.10749
CDC25B	0.107458
beta-D-GlcA-1,4-alpha-GlcNAc-1,4-beta-D-Glc-1,3-beta-D-Gal-1,4-beta-D-Gal-1,4-beta-D-Xyl-protein intracellular	0.107431
HDAC6	0.107209
TBCE	0.106699
MYF5	0.106626
ZNF145	0.106433
SUCLG1	0.106373
E2A	0.106304
HOXA3	0.106219
Parkin	0.106066
PP2C alpha	0.106037
p130	0.105989
SUZ12	0.105947
NH(,3) extracellular region	0.105909
Prolactin receptor	0.105828
GIT2	0.105827
PSMA6	0.105645
POLE4	0.105569
Bak	0.105478
PSMD6	0.105173
COP-zeta	0.10517
sP-selectin	0.104849
TCF7 (TCF1)	0.104811
IKAP	0.104575
Eotaxin	0.104522
miR-21	0.104424
ITGB5	0.104404
GRP78	0.104378
Prostaglandin D3 intracellular	0.104274
JNK2(MAPK9)	0.104243
GATA-6	0.104225
TLE	0.104205
VDAC 1	0.104194
CCL5	0.104184
DAB2	0.104163
Adenylate cyclase	0.103996
NDUFB3	0.103996
LIC-1	0.103844
MEF2D	0.103819
Fc epsilon RI	0.103613
RASSF1	0.10356
DAP12	0.103457
TMEM2	0.103455
PSMC3	0.10344
FGF19	0.103357
IL6RA	0.103321
PABPC1	0.103306
TTC1	0.103291
NS5A (HCV)	0.102879
HOXA1	0.1028
PLC-beta	0.102682
p47-phox	0.102514
GAB2	0.102287
HBXIP	0.102178
MAP6	0.101966
MORF	0.101887
Fibronectin	0.101694
USP6	0.101424
MMP-1	0.101277
Cytohesin2	0.101272
SPAR (SIPA1L1)	0.101229
PDCD4	0.101121
MMD2	0.101007
SAM68	0.100685
P38IP	0.100636
SIP1 (ZFHX1B)	0.100563
Hyaluronic acid LMW extracellular region	0.100558
TERT	0.100471
CREM (repressors)	0.100429
NDUFA7	0.100363
NDUFB1	0.100363
Chymotrypsin B	0.100181
Ertumaxomab	0.100105
Cyclin D2	0.100025
LIF receptor	0.0999666
PM/SCL-100	0.0998256
PSMD2	0.0997691
MEF2A	0.0996972
MAP-1B	0.0996535
FLG2	0.0996232
dUDP cytoplasm	0.0995069
HINT	0.0994332
OSGEP	0.099425
Sec23	0.099419
PDGF-A	0.0993422
BLNK	0.0993307
CDC25C	0.0992928
ATP6V1E	0.099262
Tcfl5	0.099237
V-ATPase H subunit	0.0991846
IL-2	0.0990806
Galpha(s)-specific calcitonin GPCRs	0.0990176
SFRS8	0.0988058
Dectin-1	0.0987952
NK31	0.0987103
CCL8	0.0986693
Tubulin beta 1	0.09861
Dimethylallyl diphosphate intracellular	0.0985922
RAB-5B	0.0984352
MTERF	0.098402
ATP6V0B	0.0982834
LSm7	0.0982201
FRS2	0.0982002
NF-kB1 (p105)	0.0980423
MRPL43	0.0980041
MRPL55	0.0980041
MRPL24	0.0980041
MRPL17	0.0980041
MRPL34	0.0980041
MRPL15	0.0980041
DMRT1	0.0979248
SEC61 beta	0.0979047
PKC-beta2	0.0978247
Fibrosin	0.0976769
Kir2.2	0.0976266
MYO9A	0.0975953
LRH1	0.097571
SCOP	0.0974225
TLR3	0.0973713
MTR	0.0973187
5S RNA	0.0972431
ZAP70	0.0972109
Csk	0.0971367
ZNF277	0.097018
PI3K cat class IA (p110-alpha)	0.0969848
GRK2	0.0968613
VAV-1	0.0968392
PLZF/RARalpha fusion protein	0.096811
L-Fucose extracellular region	0.0967983
ADO	0.0967514
beta-D-Fructose 6-phosphate intracellular	0.0966566
POU3F2 (BRN2)	0.0966202
CBP20	0.0964723
CORO7	0.0964396
Prolidase	0.0964157
GAB1	0.0963936
PLC-gamma	0.0962152
FOXM1	0.0959657
AOAH	0.0958599
IGF-2	0.0957243
SLD5	0.0956349
PI4Kbeta	0.0955835
Retinoic acid intracellular	0.0953907
AMPK beta1	0.0950126
PSMD14	0.0949725
PKC-epsilon	0.0948573
E2F7	0.0948551
TRG20	0.0948025
ING4	0.0947399
des-Arg9-bradykinin	0.0947069
NF-AT4(NFATC3)	0.0946376
GGA2	0.0945557
Necdin	0.0944479
IP3R2	0.0942543
MLCP (reg)	0.0942394
p40-phox	0.0940718
etoposide phenoxyl radical intracellular	0.0939126
DENND4C	0.0938715
EWS/WT1 fusion protein	0.0938023
GlcNAca1-4GlcAb1-4GlcNAca1-4GlcAb1-3Galb1-3Galb1-4Xylb1-Ser-peptide intracellular	0.0936499
LSMD1	0.0935587
IFN-alpha	0.0934087	x
UBE2D3	0.0932085
MNT	0.0931915
PSD3	0.093175
Caspase-10	0.0929802
MEKK4(MAP3K4)	0.0929585
15-Oxo-prostaglandin E1 intracellular	0.0926882
TFF1	0.092207
POLE1	0.0921771
Phosphatidic acid intracellular	0.0919785
PSMC4	0.0919511
E3b1(ABI-1)	0.0918552
FGFR4	0.0918029
ATP6V1B1	0.0917616
JunD	0.0916232
Diacylglycerol kinase, zeta	0.0915007
RAR	0.0914401
FasL(TNFSF6)	0.0913109	x
Sestrin 2	0.0912671
KLHL2	0.0912452
Ccd1	0.09104
KIR2DL4	0.0909751
(6S)-Methyltetrahydrofolate extracellular region	0.0909733
FGF3	0.0909104
Uteroglobin	0.0905401
Glycerol extracellular region	0.0903681
FasR(CD95)	0.0903598
PAI1	0.090221
LIGHT(TNFSF14)	0.0902113
Pitx2	0.0902088
TLE1	0.0902001
CAT-1 (SLC7A1)	0.0901723
SPZ1	0.0901088
Alpha-synuclein	0.0900861
CD36	0.0900342
miR-30c-2*	0.0899126
RPL26	0.0898046
HEXIM1	0.0897589
Tuberin	0.0895762
des-Arg10-kallidin	0.0895745
ATP6V0A	0.0894453
BARK	0.0892315
ALOX12	0.0892177
c-IAP1	0.0890789
CARM1	0.0888832
MRPL30	0.0888706
MRPL49	0.0888706
MRPL36	0.0888706
16S rRNA	0.0888706
MRPL9	0.0888706
MRPL40	0.0888706
MRPL51	0.0888706
MRPL46	0.0888706
MRPL47	0.0888706
Mixl1	0.0885577
D-Mannose 6-phosphate intracellular	0.0884733
microRNA 519a-2	0.088324
PRA1	0.0881391
SIX1	0.0881312
Sestrin 1	0.0880867
Tubulin beta 2C	0.0879861
ActRIIA	0.0879763
14-3-3 zeta/delta	0.0879559
P2Y11	0.0879101
BAG-3	0.0878291
CDK4	0.0877949
HNF3-alpha	0.0877244
Ca('2+) cytosol	0.0877211
Rb protein	0.0873533
BACH1	0.0873466
NFKBIA	0.0873084
TRFP	0.0872296
SKAP55	0.0872258
TRAP95	0.087219
PTCH1	0.0871246
MCM5	0.0870543
L-Glutamic acid*(tRNA) intracellular	0.0870317
Itch	0.0870163
TLE6	0.086991
DENND1C	0.0869149
alpha-D-Ribose-1-phosphate intracellular	0.0868318
TGF-alpha	0.0866214
GTP cytoplasm	0.0865781
ELMOD2	0.0865668
Gag (HIV-1)	0.0865084
FAM89B	0.0862053
p120GAP	0.086197
GLUT1	0.0860799
IL-2R gamma chain	0.085876	x
15-Keto-PGF2alpha intracellular	0.0858708
PSMB4	0.0856772
HSPA4	0.0856386
Angiopoietin 3	0.0856187
DAGK	0.0856115
IFN-omega	0.085583
PLCB	0.0855233
Vitronectin	0.0854335
beta-D-GlcA-1,4-alpha-GlcNAc-1,4-beta-D-GlcA-1,4-alpha-GlcNAc-1,4-beta-D-Glc-1,3-beta-D-Gal-1,4-beta-D-Gal-1,4-beta-D-Xyl-protein intracellular	0.0854326
PRDX4	0.0852652
PQBP-1	0.0852021
TLR6	0.0851776
Tat (HIV-1)	0.0849799
PAX5	0.0848606
Succinic acid cytoplasm	0.0846882
IQSEC1	0.0846774
TAB2	0.0846287
ERR1	0.0845907
UBE2H	0.0845245
SURF1	0.0845031
alpha-GlcNAc-1,4-beta-D-GlcA-1,4-alpha-GlcNAc-1,4-beta-D-Glc-1,3-beta-D-Gal-1,4-beta-D-Gal-1,4-beta-D-Xyl-protein intracellular	0.0842773
Zdhhc15	0.0842631
Annexin I	0.0842139
Neuroguidin	0.0841056
NCK2 (Grb4)	0.0839934
14-3-3 epsilon	0.0839617
AUF1	0.0838486
Endothelin-1	0.0838376
Casein kinase I alpha	0.0837983
miR-214	0.083749
PPP4C	0.083591
PLC-beta1	0.0835398
PDGF-R-beta	0.0834417
T brachyury protein	0.0833335
GSC	0.0830991
AFP	0.0830503
Jagged1	0.0829944
TBX3	0.0829853
JNK1(MAPK8)	0.0828926
ANKRD28	0.0827865
GCN5	0.0825644
MRPL12	0.0824605
USP4	0.0823447
Cathepsin K	0.0822955
Nucleolin	0.0822426
RalBP1	0.082168
EDEM	0.0821237
C1D	0.082118
IQGAP1	0.0819967
TRRAP	0.0819712
THAP11	0.0819242
RIP140	0.0817029
COMMD1 (MURR1)	0.0816139
FGF16	0.081557
H(,2)O(,2) intracellular	0.0815513
HSP90	0.0815192
Aurora-A	0.0815106
HSPA1B	0.0813972
Caspase-7	0.0812886
ELF4	0.081131
CD5	0.0811084
CDK5RAP3	0.0810252
Adenine cytosol	0.080955
GALR1	0.080911
Lefty-2	0.080879
Guanine deaminase	0.0808628
CD14	0.0807674
Ataxin-7	0.0807647
c-IAP2	0.0807599
alpha-GlcNAc-1,4-beta-D-Glc-1,3-beta-D-Gal-1,4-beta-D-Gal-1,4-beta-D-Xyl-protein intracellular	0.0807535
alpha-2/beta-1 integrin	0.0807191
SUMO-2	0.0807045
SFRS1 (SF2)	0.0803808
TFB1M	0.0803395
Fe('2+) cytosol	0.0803043
miR-29c	0.0802474
UMP cytoplasm	0.0801865
p14ARF	0.0801841
Deoxyhypusine synthase	0.0801333
TBCD	0.0801281
GALR3	0.0800343
Tob1	0.0800252
TRAP80	0.0800208
BMP4	0.0799889
SKP2	0.0799553
microRNA 1826	0.0799545
Prostaglandin F1alpha intracellular	0.0799208
SOX3	0.0799206
CDK5	0.0798482
Cul2/Rbx1 E3 ligase	0.0798473
GABP alpha	0.0798044
C6orf134	0.0797944
ID1	0.079704
Nucb1	0.0794787
MSK1	0.0794184
KLRK1 (NKG2D)	0.0793095
Glutaric acid cytoplasm	0.0791385
Frataxin	0.0790887
miR-20a	0.0790085
DLL1	0.0789393
ZNF217	0.0788966
FMN intracellular	0.0788177
E2F2	0.0787667
TERC	0.0787426
Inhibin	0.078667
Hypotaurine intracellular	0.0786585
RAD9	0.0786289
Pyrophosphate cytoplasm	0.0786139
NGF	0.0786054	x
PBK	0.0785615
Beta-arrestin2	0.0784934
CrkL	0.0784727
Kappa-type opioid receptor	0.0784651
E2I	0.0783936
TAF8	0.0783184
PSMD13	0.0783135
G-protein gamma 3	0.0783113
Trypsin	0.0780774
Lunatic fringe	0.0780753
ATM	0.078041
PI3K cat class IA	0.0779872
VIL2 (ezrin)	0.0778809
Vimentin	0.0776211
WASF2	0.0775467
TFIIIC102	0.0775298
KHSRP	0.0773884
MRPL20	0.0773177
MRPL45	0.0773177
MRPL53	0.0773177
MRPL52	0.0773177
MRPL3	0.0773177
MRPL27	0.0773177
MRPL14	0.0773177
ADP cytoplasm	0.0773169
BMP7	0.0772667
SND1	0.0772657
Protrudin	0.0771679
RAR-alpha/TR-alpha	0.0771275
ZBTB38	0.0770745
IL-7 receptor	0.0769816	x
CDC27	0.076818
CBR1	0.0767977
APEX	0.0765686
Betacellulin	0.0765303
UBXD8	0.0764501
Myelin basic protein	0.0764088
USF2	0.0763316
JNK(MAPK8-10)	0.0763113
miR-149*	0.0763084
miR-505	0.0763016
Tax1 (HTLV1)	0.0762817
BOP1	0.0762587
PI3K cat class IA (p110-beta)	0.076149
BM-002	0.0761451
RNMTL1	0.0761385
PERLD1	0.0761135
PLAUR (uPAR)	0.0761126
RABGDIA	0.0760505
UQCR11	0.0760421
PKC-mu	0.0759071
SNAP-25	0.0758862
FGF2	0.0758485
RACK1	0.075662
Leukocyte elastase	0.0756565
ANP32B (april)	0.0755909
Adenine cytoplasm	0.075513
CCM2	0.0754926
15-(S)-HPETE intracellular	0.0753578
MRPL28	0.0753506
MRPL44	0.0753506
MRPL13	0.0753506
MRPL54	0.0753506
GPR75	0.0752027
ATF-1	0.0751784
PHF10	0.0751408
COPB	0.0751031
SREBP1 precursor	0.0750614
3-Hydroxybutanoic acid extracellular region	0.074901
IDI1	0.0748965
PES1	0.0747801
IRAK4	0.0747251
FLI1	0.0746936
HAND2	0.0745495
TFIIIC110	0.0745008
15R-HETE intracellular	0.0743961
(Glc)3(GlcNAc)2(Man)9(Asn)1 intracellular	0.0741806
Furin	0.0741087
Intetumumab extracellular region	0.074094
TLR10	0.0740425
REA	0.073981
TFE3	0.0739426
COUP-TFI	0.0738962
ETR3	0.0738284
BLIMP1 (PRDI-BF1)	0.0738041
CDK6	0.0737977
Beta-parvin	0.0737731
ALDOA	0.073578
RABGEF1	0.0735698
15-(R)-Hydroxy-5(6)-epoxy-ETE intracellular	0.073457
14-3-3 beta/alpha	0.0734452
CaMK II alpha	0.0733748
ELP3	0.0733533
STOML2	0.0732392
IL-15	0.0730229
PREL1	0.073009
POLR2A	0.0730059
ERp72	0.0729531
PTEN	0.0728948
PO(,4)('3-) cytoplasm	0.0727876
miR-28-3p	0.072781
DR4(TNFRSF10A)	0.0727607
Prostaglandin A1 intracellular	0.0726404
Rab-9	0.0726354
BAG5	0.0725385
c-MPL	0.0724672
HTR1A	0.0724373
Annexin IV	0.0724001
PIAS1	0.0723433
TRIP2	0.072328
PKC-theta	0.0723191
ZNF143	0.0720471
HBB	0.0720387
PKC-gamma	0.071983
DPF2	0.0718159
RET	0.0717859
TFIIIB	0.0717856
ACYP1	0.071644
HDAC4	0.0716155
ST13 (Hip)	0.0716026
BDKRB1	0.0715204
Casein kinase I epsilon	0.0715018
HSP27	0.0714809
NF-kB p65/p65	0.0713863
ERM	0.0713675
CDH1	0.0713004
tBid	0.0712905
COX VIIa	0.0712387
Lipoxin B intracellular	0.0710574
Core complex of TFIIH	0.0710298
Endomorphin 2 extracellular region	0.0710283
HSCO	0.070992
Insulin processed	0.070964
MutYH	0.0709365
BC028528	0.0709225
ID2	0.070865
EKLF1	0.0708598
BAF	0.0708463
15-HETE D-glucuronoside intracellular	0.070846
Phosphatidylinositol 4-phosphate intracellular	0.0708064
Elongin B	0.0707745
Galpha(s)-specific nucleotide-like GPCRs	0.0706294
Keratin 10	0.0706013
Casein kinase I delta	0.0704741
VCP	0.0704727
PERC	0.0704477
NF-kB p50/RelB	0.0704089
APOA1	0.0703284
REV-ERBalpha	0.070265
C1orf83	0.0701212
JM4	0.0701212
CORO1A(CLABP, TACO)	0.0700671
BACE1	0.0699886
MCPIP	0.0698732
PPAR-alpha/RXR-alpha	0.069801
UBE3A (E6-AP)	0.0697851
VSTM2L	0.0697462
Angiomotin (AMOT)	0.0696778
DDEFL1 (ACAP4)	0.0696701
1-Alkyl-2-acyl-glycerophosphocholine intracellular	0.0695992
HIVEP3	0.069564
MGF	0.0695221
Beta-defensin 3	0.0694284
TAL1	0.0692302
HIF3A	0.0691499
RDH11	0.0690775
Substance P receptor	0.0689132
DNA ligase I	0.0688249
GBX2	0.068794
NO intracellular	0.0687399
SOX1	0.0686935
GABP beta1	0.0686774
P53AIP1	0.0686384
ERF	0.0685853
miR-519c-5p	0.0685447
Endomorphin 1 extracellular region	0.0684265
Glutaredoxin	0.068425
ITF2	0.0683655
NCS-1	0.0683485
Mcl-1	0.0683297
IRE1	0.0680819
NFYA	0.0680483
Cyclin B	0.0679009
NF-Y	0.0677421
PDGF-B	0.0676879
CLIP3	0.0676346
Beta-arrestin1	0.0675408
miR-217	0.0673642
G3BP1 (hdhVIII)	0.067332
CUGBP1	0.0669132
USP29	0.0669024
SREBP2 precursor	0.0668987
TIM44	0.0668882
GRAIL	0.0668752
Kallikrein 3 (PSA)	0.0668551
CD4	0.0667052
CD79 complex	0.0666915
Chenodeoxycholic acid extracellular region	0.0666699
MIPEP	0.0665478
Collagen IV	0.066473
PKC-lambda/iota	0.0664519
PSD-95	0.0664168
FRAT1	0.066378
PIAS2	0.0662976
P2Y2	0.0662377
c-Jun/c-Jun	0.0660457
Delta-type opioid receptor	0.0659225
YMER	0.0659169
Heme oxygenase 1	0.0658864
Calcitonin receptor	0.0658601
15-Hydroperoxy-PGE1 intracellular	0.0657408
PRMT5	0.0656872
SDF-1	0.0656656
NDUFA10	0.0655614
NDUFA3	0.0655614
NDUFC1	0.0655614
Troponin I, fast skeletal muscle	0.0655567
PLAU (UPA)	0.065518
HBZ (HTLV1)	0.0653009
Epiregulin	0.0652246
WNK1	0.0652189
Alpha-D-Glucose-6-Phosphate intracellular	0.0650102
Pim-1	0.0647887
Karyopherin alpha 2	0.0647051
MafA	0.0646943
SUFU	0.0646432
ATF-4	0.0646381
(11Z)-Retinol intracellular	0.0646081
CCR7	0.0645632
DYRK1a	0.0644746
CD44	0.0642406
Myostatin	0.0641364
COPII	0.0641145
ENO1	0.0641029
PSMD4	0.0640301
RUTBC3	0.0639603
SUMO-3	0.0639585
HSP60	0.0639086
Casein kinase II, alpha chain (CSNK2A1)	0.0638904
HNF1-alpha	0.0638455
DVL-1	0.0637221
ESR1 (membrane)	0.0637133
Raftlin	0.0636491
Prostaglandin E3 intracellular	0.0633875
Calcineurin A (alpha)	0.0633283	x
ECE2	0.0632839
MTA1	0.0632347
Cyclin B1	0.0630903
TRIP6	0.0629621
Prostaglandin F2 alpha intracellular	0.0629615
Myeloblastin	0.0629439
GlcAb1-4GlcNAca1-4GlcAb1-3Galb1-3Galb1-4Xylb1-Ser-peptide intracellular	0.0629396
Amyloid beta	0.0629321
AHR	0.0628927
NS3 (HCV)	0.0628723
CD63	0.0628538
Vpr (HIV-1)	0.0627956
DVL-2	0.0627947
SPOCK	0.06273
NPY4R	0.0626596
eNOS	0.0626379
Collagen I	0.0624223
DAXX	0.0624161
FHL2	0.062257
RNF12	0.0622552
GAS41	0.0622227
HAND1	0.0619952
PSMC2	0.0618979
DCOR	0.0616894
TR-beta1	0.0616857
microRNA 21	0.0616716
APP	0.0613974
ADAM19	0.0613763
SLAP	0.0613703
PFD2	0.061361
Clathrin	0.0613275
E-cadherin	0.0612577
MUC1	0.0612314
CORO1B	0.0611334
PAX8	0.0611189
Insulin	0.0608686	x
microRNA 424	0.0607931
EAP30	0.0607685
MeCP2	0.0606977
GHR	0.0606583
IL-12 receptor	0.0605875
miR-186*	0.0605749
Calpain 6	0.0605387
SITPEC (ECSIT)	0.0604718
26S proteasome (20S core)	0.0604621
Rev (HIV-1)	0.0604595
G-protein alpha-i2	0.0604263
ARNT	0.0604044
IFNAR1	0.0603197
Bid	0.0601544
OLIG2	0.0601005
BFL1	0.059988
ZNF202	0.059981
SHPS-1	0.0599345
15-OxoETE intracellular	0.0599138
USP37	0.0598725
RRP46	0.0597741
E7 protein (HPV16)	0.0597343
Fc epsilon RI gamma	0.059664
HIPK2	0.0596144
MASP1	0.0595789
ERG	0.059488
DAP13	0.0593894
NDUFS5	0.0593894
POR1	0.059386
Neurogenin 2	0.059375
Rab-4A	0.0593701
Urea extracellular region	0.059265
BSPRY	0.0592435
FEN1	0.0591752
CRX	0.0591692
PLU-1	0.0591602
Elongin C	0.059134
P2Y1	0.0591056
MEF2	0.0590433
MED6	0.0589942
NKp44	0.0589896
KIR2DS1	0.0589896
HOXC6	0.058949
Sirtuin7	0.0589312
EPC1	0.0589016
TITF1	0.0588605
NDUFC2	0.0588592
NDUFB7	0.0588592
C/EBP	0.0588
Adenylate cyclase type I	0.0587642
MKP-1	0.0587094
PRMT1	0.0586791
Calpastatin	0.0586109
BAG-1	0.0586064
SHC4	0.0585261
PLC-beta3	0.0585126
DEK	0.0585046
TFB2M	0.0584263
Nek2A	0.0584242
EDNRB	0.0584144
TIP30	0.0583943
Tip60	0.0583124
PMP22	0.058295
COPA	0.0582927
PRC (PGC-1 related)	0.058171
NAB2	0.0581647
NCK1	0.058155
CDC18L (CDC6)	0.0581492
Adipophilin	0.0581186
miR-451	0.0580616
miR-181d	0.0580276
BETA-PIX	0.0579386
ADA3-like protein	0.0577585
RARgamma	0.0577313
RalGDS	0.0576804
Activin AB	0.0574612
IL-12	0.0574353	x
DYNLRB	0.0574292
eIF4G2	0.0573331
EWS/FLI1 fusion protein	0.0572514
Dopamine D2 receptor	0.0569765
COUP-TFII	0.0568522
Smoothened	0.0568161
RIMS2	0.0567667
RPS3A	0.0567293
TAO2	0.0566318
POMGNT1	0.0565719
CUX1 (p110)	0.0565493
CALCOCO2	0.0564557
JFC1	0.0564544
MLL1 (HRX)	0.0564469
MM-1	0.0564431
MKK7 (MAP2K7)	0.0564024
GLI-3R	0.0563925
VEGFR-1	0.0563684
SRP9	0.056336
SVIL	0.0561821
DNAJA2	0.0561722
TDG	0.0561512
Rab-11A	0.05614
SOX5	0.0561222
CLASP2	0.0561038
CCR8	0.056034
IL-5 receptor	0.0560134
NPY2R	0.0559498
F16P	0.0559379
BRD4	0.0559021
FLT3	0.0558868
ARPC2	0.0558824
TGF-beta receptor type III (betaglycan)	0.0557704
IL-1 alpha	0.0556799
CD23	0.0556681
NT-4/5	0.0555947
TIE2	0.0555723
HLA-DRA1	0.0554327
Alditol extracellular region	0.0553554
NDUFS4	0.0553273
NDUFB9	0.0553273
MTND3	0.0553273
NDUFB10	0.0553273
NDUFB4	0.0553273
TOP2 alpha	0.0553042
EAF2	0.0552783
VEGFR-3	0.0552542
FGFR3	0.0551917
Fc epsilon RI beta	0.0550709
D-3-Hydroxybutanoic acid extracellular region	0.055011
ATF-2/c-Jun	0.0550053
LIF	0.0548865
NOXO1	0.054838
Cyclin A2	0.0547599
Kir2.3	0.0547068	x
ZC3HAV1	0.0545645
3-Hydroxybutanoic acid intracellular	0.0545035
USP21	0.0544317
TRF1	0.0543862
NFYB	0.0543706
ENH	0.0543517
miR-125b	0.054193
ARFGAP1	0.0541153
DJ-1	0.0539737
L-Phenylalanine*(tRNA) intracellular	0.0539559
Pim-2	0.0539497
Prostaglandin H2 intracellular	0.0539304
Cathepsin D	0.053881
Sin3A	0.0538804
Propanoyl-CoA intracellular	0.0538544
BAMBI	0.0538138
miR-30b	0.0537581
JAB1	0.0536619
IHPK2	0.0536002
STK4	0.0535979
1-Alkenyl-glycerol 3-phosphocholine intracellular	0.053512
BMAL1	0.0534843
GTSE1	0.0534812
FPR	0.0534159
GREB1	0.0533966
TAX1BP1	0.0533552
Activin B	0.0532916
IL-27	0.053276
FXR	0.0532525
RGL1	0.0530922
MAP3K2 (MEKK2)	0.052974
CARD10	0.0528978
Nucleolysin TIAR	0.0528802
Cathepsin L	0.0528799
CDC25A	0.0528104
Granzyme A	0.0527662
KLF15	0.0527263
Cyclin D3	0.052722
N-Acetylneuraminic acid extracellular region	0.0526594
Mn('2+) cytosol	0.052625
CMP cytoplasm	0.0526027
OSTM1 (grey-lethal)	0.0525705
E4BP4	0.052549
TOLLIP	0.0523603
HHEX (PRH)	0.0523557
ITGB3	0.0523326
IV3Sialyl-Lex extracellular region	0.0523317
Oligophrenin 1	0.0523206
DOCK2	0.0522475
DNA-PK	0.0522312
4E-BP1	0.0521632
NAD(P)H intracellular	0.0521423
Pyrin (MEFV)	0.0521095
NLP	0.0520731
KLF6	0.0520723
PPA5	0.052065
P2Y10	0.051979
CD21	0.0519764
PAX3	0.051976
Karyopherin alpha 4	0.0519056
dC (DNA) intracellular	0.0518751
Cyclin E	0.0518262
NDUFA1	0.0517581
NDUFA11	0.0517581
NDUFA2	0.0517581
GIPC	0.0516653
DNA polymerase beta	0.0515513
MCR	0.0515327
MMP-2	0.0514322
miR-16-1*	0.0514008
RUVBL1	0.0513821
TNFAIP1	0.0513695
PREB	0.0513279
Semaphorin 5A	0.0513062
TBCB	0.0512566
CaSR	0.0512447
1-Alkenyl-2-acyl-glycerol 3-phosphate intracellular	0.0512097
Drotrecogin alfa	0.0511873
Ihh	0.051173
miR-339-5p	0.0511609
Elk-4	0.0511376
15-Ketoprostaglandin A1 intracellular	0.0511248
PEA3	0.0510412
GDF9	0.0510059
BDKRB2	0.0509597
Hypoxanthine intracellular	0.0509551
Cardiotrophin-1	0.0509536
Prostaglandin C1 intracellular	0.0509087
FGF1	0.0508682
PTBP1	0.0508563
IRF2BP2	0.0508135
Poly(A) polymerase	0.0508008
GluProRS	0.0507312
[truncated: 17,131 more rows]

## Sheet: Hepatitis C
Network Object Name	Prediction	Known Target
c-Myc	1.78504
p53	1.55788		Legend:
c-Jun	1.4412		Network Object Name = Name in Metabase
SP1	1.3495		Prediction = Score that the Network Object received from the regression model
c-Fos	1.22281		Known Target = Drug target for the disease
STAT1	1.1404
Ubiquitin	1.12717
Elk-1	1.0152
EGR1	0.964257
AP-1	0.910139
SMAD3	0.902792
STAT5A	0.874576
COPS7	0.859076
AKAP7 gamma	0.855266
CLEC2D	0.847861
C/EBPalpha	0.842883
STAT5	0.838102
ATF-2	0.802207
ESR1 (nuclear)	0.76148
p300	0.743476
AKAP7 alpha/beta	0.724042
C/EBPbeta	0.711797
Bcl-6	0.7099
eIF1A	0.70914
EIF1AX	0.708025
JAK2	0.706839
c-Src	0.690439
STAT5B	0.684933
SRF	0.684101
ETS1	0.683632
Androgen receptor	0.674557
Large 39S subunit	0.663802
CD161	0.659355
FKHR	0.647573
E2F1	0.64148
HIF1A	0.638314
GSK3 beta	0.633026
COPS7B	0.631847
Beta-catenin	0.621247
eIF1AY	0.607936
HSF1	0.600153
Small 28S subunit	0.594504
RUNX2	0.568432
HNF4-alpha	0.566265
JAK1	0.562634
SNAIL1	0.561276
JunB	0.548631
NF-kB1 (p50)	0.53244	x
NF-kB p50/p65	0.531542	x
PKA-cat (cAMP-dependent)	0.516539
COPS7A	0.516447
IRF1	0.515994
COG complex	0.513107
SMAD1	0.505108
AKT(PKB)	0.500607
HDAC1	0.500302
Nuclear pore complex proteins	0.499246
ERK1/2	0.498739
NF-AT1(NFATC2)	0.494744
SMAD4	0.494387
Oct-3/4	0.491885
ERK2 (MAPK1)	0.491778
c-Jun/c-Fos	0.478642
VDR	0.477053
Lef-1	0.467775
PU.1	0.463621
NF-AT2(NFATC1)	0.460803
SP3	0.457468
NF-AT3(NFATC4)	0.455963
STAT6	0.45136
CDK1 (p34)	0.440565
Bcl-3	0.434901
RARalpha	0.431093
NOTCH1 (NICD)	0.425693
PI3K reg class IA (p85)	0.421402
c-Myb	0.417493
c-Cbl	0.417234
ZNF217	0.417205
PKC-alpha	0.415283
FAK1	0.412964
SUMO-1	0.40943
GNT-IV	0.409249
SF1	0.408769
NF-kB	0.408375	x
CREB1	0.407992
Rb protein	0.404536
MEK1(MAP2K1)	0.40452
Caspase-3	0.399449
IRS-1	0.398388
Calmodulin	0.396353
p73	0.395462
GATA-1	0.389688
gp130	0.383995
C/EBPdelta	0.382724
FOXP3	0.382461
Large 60S subunit	0.380403
TRAF2	0.375835
PAX6	0.373766
IGF-1 receptor	0.372952
c-Abl	0.371996
AFX1	0.371803
RelA (p65 NF-kB subunit)	0.371495	x
PDK (PDPK1)	0.369546
ATM	0.368264
NUR77	0.366998
Histone H2	0.366284
RelB (NF-kB subunit)	0.364961
Casein kinase II, alpha chains	0.364467
NF-kB2 (p100)	0.363122	x
GLI-2	0.362785
Cyclin D1	0.362141
Fyn	0.360132
APOBEC3	0.358932
MMP-9	0.356869
GRB2	0.353183
RNase P	0.353005
p63	0.351835
miR-155	0.348812
IKK-beta	0.345571
MDM2	0.345553
Rac1	0.344906
NF-kB2 (p52)	0.343887	x
TGF-beta 1	0.342144
MEGF8	0.341209
MTRF1L	0.341154
T-bet	0.341027
PI3K reg class IA	0.340913
TCF8	0.338852
NRSF	0.338764
RXRA	0.337631
GATA-4	0.337184
BM-002	0.337137
POMT2	0.337011
Bcl-2	0.335494
ASC1 complex	0.334798
Lck	0.333436
YY1	0.333404
ATP synthase	0.333304
IL-6	0.332778
IRF4	0.331844
AML1 (RUNX1)	0.331326
GATA-3	0.330858
G-protein alpha-q/11	0.326389
APC/hCDH1 complex	0.326033
Brca1	0.324362
ATP6V0A	0.322122
EZH2	0.321638
GCR-alpha	0.3208
MRPS18	0.320542
MEF2C	0.319946
SNAPC	0.319731
ERK1 (MAPK3)	0.319298
MGAT4A	0.319202
CDK2	0.318591
LSm complex	0.3178
HES1	0.317314
Tyk2	0.316141
PP2A catalytic	0.315596
Histone H2B	0.31057
NF-kB p50/p50	0.310456	x
RBP-J kappa (CBF1)	0.310269
TGF-beta receptor type I	0.309982
PKC-zeta	0.308369
SOX2	0.308199
Fra-1	0.307645
PKC	0.307259
p38alpha (MAPK14)	0.307191
RUNX3	0.30608
ROR-alpha	0.305922
NANOG	0.304165
TRAP/SMCC complex	0.30392
ATF-3	0.303609
PPAR-beta(delta)	0.303606
ETS2	0.302164
MEF2D	0.301286
CREM (activators)	0.300514
PAK1	0.299723
Condensin	0.298478
ISGF3	0.298466
SREBP1 (nuclear)	0.298331
SRP complex	0.298313
PPAR-gamma/RXR-alpha	0.297861
TAK1(MAP3K7)	0.297301
IP3 intracellular	0.297047
PKC-delta	0.296981
ATP6V0	0.295963
ATP6V0D	0.295738
Histone H2A	0.295677
NPWBP	0.294245
Prefoldin complex	0.293664
PCNA	0.29274
SOCS3	0.292542
PARP-1	0.292312
CAP-G/G2	0.292209
IP3R1	0.291646
N-CoR	0.291479
E2F7	0.289944
WT1	0.288979
RNA polymerase II	0.288393
p38 MAPK	0.288138
AKT1	0.287868
VEGF-A	0.287009
CDC42	0.286689
ETF complex	0.286366
ELF4	0.285465
HDAC2	0.285262
Pyk2(FAK2)	0.284582
Wdr20a	0.282531
WDR48	0.281207
MGAT4B	0.280998
TERT	0.279983
Tubulin (in microtubules)	0.279765
TNF-alpha	0.278939
Insulin receptor	0.278835
BRG1	0.278443
Sirtuin1	0.277875
PPARGC1 (PGC1-alpha)	0.277232
DUX4	0.276237
RhoA	0.276008
NF-kB p52/RelB	0.273441	x
NRF1	0.27336
GLI-3	0.273118
SOX4	0.272871
PI3K cat class IB (p110-gamma)	0.271837
FOXO3A	0.271164
p21	0.270803
G-protein gamma 5	0.270408
CBP	0.269677
VEGFR-2	0.269394
IL-2	0.269042
GLI-1	0.268729
Adenylate cyclase	0.267561
STAT3	0.267412	x
Epo receptor	0.267038
STAT4	0.266505
ZFP36(Tristetraprolin)	0.266429
NF-Y	0.26602
CSX (Nkx2.5)	0.265798
CREM (repressors)	0.2657
HDAC4	0.265282
PI3K reg class IA (p85-alpha)	0.264846
STAT2	0.264638
CUX1 (p110)	0.264299
MYOD	0.264274
DYNC1LI	0.262977
p70 S6 kinase1	0.262897
JunD	0.261862
DRAP1	0.2618
Ca('2+) cytosol	0.261632
RFC complex	0.261236
CAP-D2/D3	0.260794
p27KIP1	0.260743
E2A	0.260742
ARPC1A	0.260083
TCF7L2 (TCF4)	0.259165
IRF7	0.258867
IRF8	0.258824
ROR-gamma	0.258769
alpha-V/beta-3 integrin	0.258689
C1q	0.258163
PQBP-1	0.258151
SRP19	0.257357
ARPC1	0.256702
OIP5	0.255981
TFTC complex	0.255673
Arp2/3	0.255645
Bax	0.255315
ATP6(V)	0.255014
HSP70	0.25496	x
SRP54	0.254851
CD45	0.254227
ETFB	0.254102
2'-5'-oligoadenylate synthetase	0.254024
LIF receptor	0.253756
G-protein alpha-q	0.253723
COG4	0.253521
PPAR-gamma	0.25329
Cul1/Rbx1 E3 ligase	0.253205
H-Ras	0.25217
PLC-beta	0.252154
G-protein alpha-s	0.251944
ILK	0.251656
PPAR-alpha	0.250783	x
CDK5	0.250744
Rab-8	0.250275
ZFP36L2	0.250091
Lyn	0.250007
INTS6	0.249043
PKI	0.247806
UBE1DC1	0.247693
iNOS	0.247479
Integrator Complex	0.246648
MYOG	0.246429
DYNC1LI2	0.246259
PDH alpha	0.246219
HEMK1	0.245842
DEC1 (Stra13)	0.24569
ADNP	0.245434
NO intracellular	0.245402
JAK3	0.245077
p90RSK2(RPS6KA3)	0.244827
gamma-Secretase complex	0.244685
TLR4	0.244659	x
SKD1	0.244054
Fc gamma RII beta	0.243749
TFIIIC	0.24313
Actin	0.242745
PDGF-R-alpha	0.242328
TFIID 30 kDa subunit	0.241821
SP7	0.241172
SUZ12	0.240911
ELAVL1 (HuR)	0.240568
Paxillin	0.239747
TRRAP	0.239493
CrkL	0.239407
SOX9	0.238929
ErbB2	0.23874
ARF6	0.238499
APOBEC3B	0.23826
RARbeta	0.237888
Cyclin D2	0.237702
APC/CDC20 complex	0.237573
mTOR	0.237382
SHP	0.237282
STT3	0.237176
MCC	0.237126
IL-1 beta	0.236554
Sen54	0.236433
HDAC3	0.235563
Calpain 1(mu)	0.235432
26S proteasome (20S core)	0.235207	x
TGF-beta receptor type II	0.235078
p22-phox	0.23477
COX VIII	0.234471
IGF-1	0.233951
COX VIIb	0.233756
ErbB3	0.233007
PLAUR (uPAR)	0.232967
POMT1	0.232763
Tcf(Lef)	0.232169
STT3A	0.232071
NCOA1 (SRC1)	0.231751
COP-gamma	0.231698
NCOA3 (pCIP/SRC3)	0.231671
ATR	0.231625
ERR1	0.231503
12S rRNA	0.231226
HSP90	0.230939	x
TAFs	0.230009
CIITA	0.230001
JNK(MAPK8-10)	0.229843
IgG	0.229806
LXR-alpha	0.229528
E2F4	0.22935
PCAF	0.229087
ZW10	0.228588
IRF2	0.228327
AHR	0.22795
Caspase-8	0.227577	x
GRK2	0.227142
SPT2	0.226158	x
NUP35	0.22529
PP1-cat	0.224664
miR-21	0.223874
CRSP complex	0.223806
ATP6V0D1	0.223791
c-Maf	0.223786
ORP-family	0.223781
MCCC2	0.223316
ROCK1	0.223173
APEX	0.222729
MyD88	0.222657
NURR1	0.222213
GAB2	0.221352
EGFR	0.22134
TFIIH	0.221191
c-Rel (NF-kB subunit)	0.22075
MRPS18A	0.220657
HGF receptor (Met)	0.220532
PLAU (UPA)	0.220159	x
MITF	0.220085
APOBEC3C	0.219925
PLC-gamma	0.219836
NFYB	0.219748
USP12	0.218927
TCF7 (TCF1)	0.218873
Respiratory Complex III	0.218515
PPAR-alpha/RXR-alpha	0.218472	x
AP-2A	0.218065
Anaphase-promoting complex (APC)	0.217903
Adult hemoglobin	0.217304
CD28	0.217215
FOXM1	0.216796
PtdIns(3,4,5)P3 intracellular	0.216589
Histone H1	0.216546
SF3b	0.216065
SNAPs	0.215856
HAND2	0.215381
CD79 complex	0.215374
ATP(F1)	0.215181
Casein kinase II, alpha chain (CSNK2A1)	0.21517
Atp6v1c2	0.214895
Dynein, axonemal, heavy chains	0.214827
TIM23-PAM complex	0.214388	x
p130	0.214365
Progesterone receptor	0.214308
CFTR	0.214072
TBP	0.213602
CAP-G2	0.213452
PKIG	0.21286
ATF-1	0.212303
Sec24A	0.212032
ETFA	0.211812
Chk1	0.211776
RNA polymerase III	0.211716
KLF4	0.211292
PKC-epsilon	0.21104
IL-6 receptor	0.211037
eIF4A	0.210956
EGR2 (Krox20)	0.210893
RCAD	0.21058
Actin cytoskeletal	0.210503
BMAL1	0.210467
PKA-cat alpha	0.210025
SCS-A	0.210018
Cyclic AMP intracellular	0.209702
CHIP	0.209485
MMP-2	0.209033
Bcl-XL	0.209011
NIK(MAP3K14)	0.208331
Huntingtin	0.208229
IgG2	0.208057
SUCB1	0.207652
Dynactin complex	0.207324
PAX5	0.207016
LKB1	0.206982
SREBP1 precursor	0.20682
Beta-arrestin2	0.206743
Caveolin-1	0.2066
Small 40S subunit	0.206493
ATP6V1C	0.206488
HEY1	0.205726
IRS-2	0.205725
PFD6	0.205694
COG5	0.205651
Sec24	0.205603
COG2	0.205512
Fibronectin	0.205158
FGF2	0.205033
BLIMP1 (PRDI-BF1)	0.204979
VBP-1	0.204763
CaMK I	0.204638
G-protein beta/gamma	0.204461
Coatomer	0.204013
DNA	0.20396
ZAP70	0.203905
SPT	0.203504	x
LSM3	0.203495
HSF2	0.202757
NF-AT	0.202571
Presenilin 1	0.202454
ZNF143	0.202377
USF1	0.202323
NUP98	0.20202
Axin	0.201623
Sec24D	0.201164
TOP2 alpha	0.201035
NRF2	0.20094
PTEN	0.200371
NUP133	0.200319
Tubulin beta	0.200243
N-Myc	0.199604
Rab-22A	0.199364
Leukocyte elastase	0.198723	x
MutSalpha complex	0.198519
COG6	0.198045
ISG15	0.197999
IgA	0.197937
Meiotic cohesin complex	0.197683
SMRT	0.197244
PLC-gamma 1	0.197241
DCP2	0.197167
SGK1	0.197093
p90Rsk	0.197029
SBP2	0.197009
14-3-3	0.197001
Sen15	0.19686
GSK3 alpha/beta	0.195929
PKC-beta	0.195919
OST complex	0.195591
FASP1	0.195586
OSM receptor	0.195478
PtdIns(4,5)P2 intracellular	0.195466
POLR2A	0.195367
Cytochrome c oxidase	0.195345
JNK1(MAPK8)	0.195165
ATP(F0)	0.195044
c-IAP1	0.194963
Plasmin	0.194915	x
ATF-2/c-Jun	0.194461
RAD1	0.194191
UCHL5	0.193992
C/EBP zeta	0.193917
NUP107	0.193853
Pdx-1 (IPF1)	0.1934
Pin1	0.193163	x
MELC	0.19314
Heme oxygenase 1	0.192896
nNOS	0.192867
Importin (karyopherin)-alpha	0.192659
Caspase-1	0.192508	x
CstF64	0.192275
PI3K class II	0.192173
PML	0.192101
GATA-2	0.192074
c-Kit	0.191561
CDH1	0.191331
HEY2	0.191257
SF3A2	0.191151
Axin1	0.190847
GM-CSF	0.190587
CSTF3	0.19058
TCP1	0.190477	x
Tubby	0.190443
Tip60	0.189893
C16orf75	0.18964
R-Ras	0.189616
APP	0.189606
IL-4R type I	0.189555
CEP110	0.189356
PLK1	0.189199
microRNA 122a	0.189092
TRAF3	0.188971
IL-4	0.188558
MEF2A	0.188049
TAL1	0.187974
G-CSF receptor	0.187827
GCN5	0.187609
MTA1	0.187534
PAI1	0.187349
RAR-alpha/RXR-alpha	0.187099
ITGB3	0.187088
ESR2	0.186915
HB-EGF	0.186874
Rab-31	0.186526
KIAA1279	0.186519
Sen2	0.186348
miR-320	0.186105
IRF5	0.185969
Casein kinase II, beta chain (Phosvitin)	0.185956
Core complex of TFIIH	0.185882
IgG1	0.185859
HNF3-beta	0.185801
SAR1	0.185775
BMP4	0.185713
ASCC3	0.185617
ID1	0.185604
Cyclin E	0.185542
CD3	0.185237
p16INK4	0.185102
Tax1 (HTLV1)	0.184947
SHP-1	0.184927
Tuberin	0.184839
PDH	0.184741
Rab-5A	0.18461
IL-8	0.184506
NOTCH1 receptor	0.184482
COX VIIb-1	0.184059
ITGB1	0.183803
Selenophosphate intracellular	0.1836
SF3B1	0.183591
SMAD2	0.183442
SOS1	0.183358
E2I	0.183125
Filamin A	0.18306
Beta-2 adrenergic receptor	0.182743
NFYA	0.182428
ASK1 (MAP3K5)	0.182346
HSPA1A	0.18232	x
Sin3A	0.182251
RPP38	0.182226
PUMA	0.182134
ID2	0.182013
LMAN1	0.18201
TIEG1	0.181933
PDHA (testis)	0.181832
Trypsin	0.181462	x
p120GAP	0.181273
exosome multienzyme ribonuclease complex	0.181174
ABCA1	0.181163
eIF4E	0.180907
PIAS1	0.180629
COG1	0.180608
COG8	0.180608
XRCC4	0.180361
OAS2	0.18031
ICAM1	0.180234
OGDC	0.180112
ATP5G	0.179946
MHC class II alpha chain	0.179843
GAB1	0.179689
COUP-TFI	0.179616
NIP1	0.179491
MOCS3	0.17916
SEPHS1	0.178847
TFIIIC63	0.178718
RNA polymerase I	0.1784
ODO2	0.178235
HIST1H2AK	0.17796
ER81	0.1778
CAP-C	0.177649
SCFD1	0.177485
GIT1	0.177002
MSK1	0.17673
Thrombospondin 1	0.176636
FosB	0.176538
CaMK II	0.176474
G-protein beta3/gamma5	0.176436
E2F2	0.176411
MHC class II	0.176158
CLN2 (Tripeptidyl-peptidase I)	0.176117
SIP1 (ZFHX1B)	0.176108
FADD	0.176021
CBP80	0.175722
ATP6V1B	0.175415
MRPS18C	0.175311
RAP-1A	0.17522
HBG	0.174836
SF3a	0.174785
PML/RARalpha fusion protein	0.174707
SHP-2	0.174598
Glutaredoxin	0.174484
MMP-1	0.174043
BMP2	0.174023
SECP43	0.173814
Btk	0.173796
XIAP	0.173748
ASCC2	0.173747
CD44	0.173605
COPG2	0.173572
ASCC1	0.173335
IKK-gamma	0.172985
CXCR4	0.172676
AGTR1	0.172304
WASP	0.172229
Elk-4	0.172061
Prolactin	0.172032
Cullin 1	0.171865
14-3-3 zeta/delta	0.1718
CDK4	0.171663
14-3-3 epsilon	0.171484
SAR1B	0.170895
PDGF receptor	0.17074
CDC20	0.170732
NFKBIA	0.170589
BAF53	0.170184
Rab-9	0.170066
FLT3	0.170006
RFC5	0.169934
PEX19	0.169842
ALK-2	0.169758
CCR5	0.169598
RhoGDI alpha	0.169568
alpha-M/beta-2 integrin	0.169383
MRPS14	0.169121
CD40(TNFRSF5)	0.16912
REV-ERBalpha	0.168888
Rab-7	0.168519
G-CSF	0.168437
Ribonucleotide reductase	0.168314
LXR-alpha/RXR-alpha	0.168231
RABGEF1	0.168217
G-protein beta-2	0.168139
EBF	0.168008
HAND1	0.167877
FCGRT	0.167759
I-kB	0.167717
Hck	0.167685
CD4	0.167658
EED	0.16746
LSD1	0.167394
TMEM48	0.167357
Respiratory Complex I (NADH-ubiquinone oxidoreductase)	0.167316
STAF65(gamma)	0.167285
IL-2R beta chain	0.167223
COG7	0.167189
SMG7	0.167038
eNOS	0.166838
MLK3(MAP3K11)	0.166776
DOHH	0.166706
POT1	0.166528
E-cadherin	0.1664
TC21	0.166337
RPP40	0.16605
ATP6V1B1	0.165999
NUP50	0.165918
G-protein gamma	0.165694
Calcineurin A (catalytic)	0.165676
COX VIIb-2	0.16564
HIF-1	0.165614
Synaptotagmin	0.165491
HCF1	0.165282
ING1	0.165197
14-3-3 sigma	0.164973
Tat (HIV-1)	0.164774
CD19	0.164754
HMGI/Y	0.16445
BCMA(TNFRSF17)	0.164276
SF3A1	0.164199
CCL5	0.16402
Kallikrein 3 (PSA)	0.163926	x
FasR(CD95)	0.163519
MRPS31	0.163345
TGIF	0.163326
E2F3	0.163287
ADAM17	0.163274
DR5(TNFRSF10B)	0.163022
HA95	0.16302
CRSP8 (CRSP34)	0.162828
CTCF	0.162824
c-Raf-1	0.162813
IP3 receptor	0.162566
TACI(TNFRSF13B)	0.162437
MKL1	0.162358
c-IAP2	0.162272
Beta-arrestin1	0.162262
ERAL1	0.162205
CD74	0.16215
SNAP43	0.162102
RACK1	0.162045
Rab-1B	0.162044
Sequestosome 1(p62)	0.162039
MHC class II beta chain	0.162027
TFIIE	0.161991
MeCP2	0.161953
HHEX (PRH)	0.161903
PP1-cat gamma	0.161478
IKK-alpha	0.161316
SF3A3	0.161209
ACTR10	0.161203
ETS	0.161072
PDHA (somatic)	0.161043
Granzyme B	0.161004	x
FGFR2	0.160958
DNA polymerase beta	0.160939	x
KLF5	0.160911
ATP6V0A2	0.160848
Histone H3	0.160726
CRM1	0.160567
Aurora-A	0.160565
microRNA 499	0.160523
Caspase-6	0.160415
RPP20	0.160413
COX VIII-3	0.160279
OAS1	0.160242
COG3	0.160095
RRP41	0.160076
NOTCH2	0.160003
Oas1b	0.159883
BAFF(TNFSF13B)	0.159876
NCOA2 (GRIP1/TIF2)	0.159846
Polycystin	0.159832
NAPG	0.159814
IgA1	0.159802
WASF2	0.15977
ING4	0.159739
HIST1H2BG	0.159707
Neuregulin 1	0.159695
PDCD2	0.159543
Aurora-B	0.159453
IDH3	0.159447
BLM	0.159405
IgG3	0.159341
TRIF (TICAM1)	0.159322
IRF9	0.159261
TRAF5	0.159163
SOS	0.159155
SNAP45	0.15905
SMG1	0.159042
NLK	0.159035
RENT1	0.158956
X protein (HBV)	0.158851
IgA2	0.158718
CNTF receptor	0.158632
ARF5	0.158546
MutLbeta complex	0.158335
CIC	0.158052
HUS1	0.158015
ERK5 (MAPK7)	0.157936
Cyclin D	0.157797
PI3K cat class IA (p110-alpha)	0.157796
MRPL18	0.157657
ENO2	0.157578
SLA/LP	0.157572
BMP7	0.15744
TBCD4	0.157418
EWS	0.157365
LXR-beta	0.15735
miR-302a	0.157079
26S proteasome (19S regulator)	0.157005	x
CLOCK	0.156929
E2F5	0.156694
P4HA	0.15669
Talin	0.156662
TAFII150	0.156548
IFN-beta	0.156526	x
LSM2	0.156395
NUP43	0.156385
MNT	0.156213
IL-4R type II	0.156106
TULP2	0.15608
EKLF1	0.155933
MST4	0.155794
MRPL9	0.155741
ATP5D	0.155713
SCF (Fbx4/aB Crystallin) E3 ligase	0.155362
ARHGEF2	0.15532
C/EBP	0.155227
VISA	0.155184
Thymosin beta-4	0.155068
WRN	0.155057
eIF5A	0.155009
RP3	0.154982
PKC-lambda/iota	0.154964
Bim	0.154951
LIFR	0.15495
BFL1	0.154945
Rab-1A	0.154792
KIF4A	0.154678
CCL2	0.154675
MEK4(MAP2K4)	0.154548
Nucleophosmin	0.154528
Phosphatase regulator (inhibitor)	0.154414
TRAF6	0.154333
LAT	0.154142
TFF1	0.153969
RPA39	0.153889
TRF2	0.153806
Caspase-7	0.153653
Adenosine A2a receptor	0.15364
SLUG	0.153625
VEGFR-1	0.153578
IRF3	0.153473
RhoC	0.153254
HCF2	0.153144
HSP90 alpha	0.152992	x
MRPS18B	0.152982
NXF5	0.152967
IGHM	0.152893
CARM1	0.152859
Tob1	0.152797
RRM1	0.152789
JMJD3	0.152739
IgM	0.152377
SFRS1 (SF2)	0.152371
BCR/ABL fusion protein	0.152268
MRPL19	0.152257
Tubulin alpha	0.152246
NUP54	0.15223
SOD2	0.15196
G-protein alpha-i family	0.151843
VHL	0.151831
Survivin	0.151828
HP1 alpha	0.15173
FN14(TNFRSF12A)	0.151648
p90RSK1	0.151591
C/D snoRNP	0.151577
MRPS28	0.151548
IL-17	0.151504
Stromelysin-1	0.151443
TWEAK(TNFSF12)	0.151317
FEN1	0.151301
ATF-4	0.151296
CACNA2D	0.151269
NADPH oxidase	0.151052
MRPL13	0.151023
EST1B	0.150978
NIP3	0.150945
TAB1	0.150676
Prolactin receptor	0.150665
TY3H	0.150569
AML1/ETO fusion protein	0.150561
RAI	0.1503
GGA3	0.150179
TrkA	0.150067
MOCS2(small)	0.1498
BMI-1	0.149643
FMR1	0.149601
YB-1	0.149242
CNAP1	0.149114
MAZ	0.149093
CD30(TNFRSF8)	0.149055
NFIC	0.148726
Cullin 4B	0.14862
KDELR2	0.148612
TFCP2	0.148428
beta-TrCP	0.148186
TWIST1	0.148152
2012-10-01	0.148068
RING6	0.148033
gp91-phox	0.147979
Nicastrin	0.147955
APRIL(TNFSF13)	0.147841
alpha-IIb/beta-3 integrin	0.147761
RINT-1	0.14765
STT3B	0.14755
Alpha 1-antitrypsin	0.147521
ELF3	0.147433
RAR-beta/RXR-alpha	0.147369
MRPL23	0.147193
Calreticulin	0.147134
HNF1-alpha	0.147008
MRPS35	0.146929
NUP155	0.146927
microRNA 134	0.14689
Calpain 2(m)	0.146736
SP1/SP3 complex	0.146604
BACE1	0.146571
NCK1	0.14645
HAUS7	0.146416
CARD5	0.146248
eIF4A2	0.146088
Profilin I	0.146087
Thioredoxin	0.145992
LMNBR	0.145904
SUMO-2	0.145433
G-protein alpha-i2	0.145225
Matrin-3	0.145203
CSF2RA	0.145148
TNF-R2	0.144938
PCAF histone acetylase complex	0.144918
AUF1	0.144829
DNA-PK	0.144818
IL-10	0.144772
PI3K cat class IA (p110-beta)	0.144716
BVRA	0.144699
alpha-2/beta-1 integrin	0.144665
Calsyntenin-3	0.144647
LDB1	0.144615
14-3-3 eta	0.144605
Securin	0.144523
TRAF1	0.144451
Galpha(q)-specific peptide GPCRs	0.144385
JMJD2A	0.144216
ITF2	0.144162
TRIPs	0.144074
OSBPL3	0.144068
EWS/FLI1 fusion protein	0.14405
NF-AT4(NFATC3)	0.14398
LRH1	0.143969
HPGD	0.143944
TCP1-delta	0.143907
SNAPalpha	0.143793
GBF1	0.143761
ATP6V0A1	0.143748
PIAS4	0.143637
AKT3	0.143391
Furin	0.143388	x
Oxidized thioredoxin	0.143111
Mu-type opioid receptor	0.143029
HLA-DRA1	0.14291
alpha-5/beta-1 integrin	0.142904
Bcl-10	0.142889
SMAD7	0.14282
Alpha-catenin	0.142742
SKP1	0.142714
PDE4D	0.14271
TIM44	0.142597
RIPK2	0.142582
IFN-gamma receptor	0.14257
MEK3(MAP2K3)	0.14242
HIST1H2BD	0.142349
DNMT1	0.142204
IGHG2	0.142198
CDC25C	0.142169
Clusterin	0.142086
CLECSF2	0.142061
NEDD4	0.142018
MDR1	0.141958
PKC-theta	0.141921
RFC4	0.14176
CD21	0.141756
EPAS1	0.141723
HNF3-alpha	0.141639
GFI-1	0.141496
M-CSF receptor	0.14143
CD147	0.141406
Hedls	0.14133
CDK6	0.141287
GRAP2	0.141176
hASH1	0.141142
Histone H3.1	0.140941
PKIB	0.140764
IL-17 receptor	0.140703
Myosin II	0.140619
MAPKAPK2	0.14061
Immunoproteasome (20S core)	0.14059	x
DNAH7	0.140573
Casein kinase I	0.140555
NeuroD1 (NDF1)	0.140425
TRIP4	0.140361
USP1	0.140284
CD3 zeta	0.140197
KIF1B	0.140182
NPAS2	0.140151
IgG4	0.140074
DNA ligase I	0.140004
Cernunnos	0.139985
IL4RA	0.139959
COUP-TFII	0.139785
FANCB	0.139621
CAP-E	0.139615
DAP12	0.139548
PIRH2	0.139426
MRLC	0.139322
EWS/WT1 fusion protein	0.139259
HOXC6	0.139047
Chk2	0.138957
MutSbeta complex	0.138919
KDELR	0.138808
BAD	0.138805
SRP14	0.138773
FasL(TNFSF6)	0.138762
SLC9A1	0.138725
TRIP6	0.138624
Endothelin-1	0.138606
Pitx2	0.138475
COX VIII-2	0.138459
TULP3	0.138452
PP2A regulatory	0.138431
miR-134	0.138192
BAF60	0.138177
JAB1	0.138161
MRPS27	0.138071
TR-beta1	0.138071
Cyclin B1	0.138038
VCP	0.137974
Cathepsin D	0.137921
TIF1-beta	0.137859
G-protein alpha-15	0.137663
A2M receptor	0.137531	x
PFD1	0.137411
PDGF-A	0.137395
MEF2	0.137303
IL-12 beta chain	0.137298
Cullin 3	0.137222
Fc gamma RIII alpha (CD16)	0.137203
H2BFQ	0.137147
JAM3	0.137102
CAK complex	0.137069
SAP	0.136983
UBC12	0.136963
Cytochrome b-558	0.136836
CDC25A	0.136751
ATP5E	0.13675
LIC-1	0.136512
SATB1	0.136409
IGKC	0.136342
COX-2 (PTGS2)	0.136303
XBP1	0.136261
UQCRC1	0.136256
MALT1	0.136194
RAD17	0.136189
CSF1	0.13608
BAF	0.136064
Histone H4	0.136043
Dsh	0.13601
NTE	0.135945
PEA3	0.135751
MMP-13	0.135696
PKR	0.135683
HIST1H2AJ	0.135679
PADI4	0.135628
SERPINE2	0.13558
c-Fes	0.135449
FBXW11	0.135302
IKK (cat)	0.135263
Cdt1	0.135187
Rinl (FLJ45909)	0.135118
LIF	0.135051
RPB5	0.135046
TFIIH p62 subunit	0.135041
Nucleolin	0.134987
CACNA1	0.134984
CDP-diacylglycerol synthase	0.134901
OAS3	0.13483
Kappa chain (Ig light chain)	0.134688
MLC1SA	0.134634
MTMR2	0.13455
OLIG2	0.134539
Plexin B2	0.134422
Tau (MAPT)	0.134283
APLP2 precursor	0.134217
Zn('2+) cytosol	0.134033
CDC37	0.133909	x
PLC-beta1	0.133894
GGTase-II	0.13389
BLNK	0.133845
HZwint-1	0.133686
MAD	0.133673
Insulin	0.133614
RPGRIP1	0.133594
MafB	0.133508
Syk	0.133362
UBCH8	0.133334
STAT1/STAT2	0.13326
Casein kinase II, alpha' chain (CSNK2A2)	0.133178
TBX3	0.13292
KIAA0406	0.132894
IPP-2	0.132811
Nus1	0.132675
IL8RA	0.132552
TFE3	0.13245
RecQ5	0.132383
Guanylate cyclase alpha	0.132365
VAV-1	0.132346
GABP alpha	0.132324
CD36	0.132288
Cox8b (rodent)	0.132237
PIT1	0.132193
PRMT5	0.132105
MRPL28	0.132092
MUC1	0.131921
PTX3	0.13184
SKP2	0.131728
SMAD5	0.131499
RNaseL	0.131463
RFC3	0.131375
IDH3G	0.131342
H/ACA snoRNP	0.131311
HMGB1	0.131301
DNA polymerase alpha/primase	0.131072
Cullin 4	0.130952
JMJD1A	0.130879
Fc epsilon RI gamma	0.130866
Histone deacetylase class I	0.130813
PI3K reg class IB (p101)	0.130634
Matriptase	0.13058	x
SEH1L	0.130544
ROCK	0.130466
APH-1	0.13044
CNK1	0.130392
ATP5A	0.130391
TOSO	0.130267
DAXX	0.130229
DGUOK	0.130113
PSP	0.13011
2012-09-15	0.130079
ITGAM	0.129967
LSM5	0.129921
Shc	0.129921
IL-15	0.129887
APLP2 active fragment	0.129752
G-protein beta1/gamma5	0.12961
MLK2(MAP3K10)	0.129547
EFP	0.129524
Vimentin	0.129488
HMDH	0.129485
NOTCH1 (NEXT)	0.129297
TRIP2	0.129276
ACTL6B	0.129195
Rad50	0.129154
RNU2-1	0.129142
PIPKI gamma	0.129094
p53BP1	0.129033
G-protein beta2/gamma2	0.129023
Fc epsilon RI	0.128977
DHX15	0.128947
ACTC	0.128937
AMFR	0.12872
LXR-beta/RXR-alpha	0.128624
NXT1	0.128511
Lamin A/C	0.128349
RNase 1	0.128263
GUCY1A3	0.128187
PGE2R4	0.128107
NuA4 complex	0.128099
CD86	0.128055
ATP1A1	0.127977
PDK1	0.127917
IP10	0.127764
ATP6V0C	0.127754
IGHD	0.127738
TFB5	0.127649
MSH3	0.127631
Nek2A	0.127618
CSE1L	0.127617
IL-15RA	0.127598
PI3K reg class III (p150)	0.127506
ALS2CL	0.127335
FGFR3	0.127285
PTB2	0.127232
DSIPI (GILZ)	0.127197
HSPA1B	0.127182	x
Neurofibromin	0.127047
Fc alpha/mu receptor	0.126977
AKT2	0.126899
SMARCA3	0.126874
ARPC4	0.126832
POLD cat (p125)	0.126792
KDELR1	0.126713
PDGF-B	0.12669
PLD2	0.126675
IL-12 receptor	0.126588
NOL8	0.126583
Zwilch	0.126277
FGFR1	0.126198
MYL6	0.126101
C3G	0.126092
BDNF	0.12608
PRA1	0.126069
Glycogenin-1	0.126016
MAML1	0.125879
MRPL46	0.125878
Oncostatin M	0.125827
Galpha(i)-specific peptide GPCRs	0.125818
TITF1	0.125803
VIL2 (ezrin)	0.125757
nAChR beta-2	0.125673
CBP20	0.125662
SNAP19	0.125659
RIG-I	0.12553
TFEB	0.125435
RCC1	0.125406
OGDH E2 subunit N6-lipoyllysine	0.125401
NAD('+) intracellular	0.125272
Cytohesin2	0.125069
MLL1 (HRX)	0.125051
CaMK IV	0.124873
CDC23	0.124781
IGF-2	0.124744
RAE1	0.124682
eIF2B	0.124395
Prostacyclin receptor	0.124392	x
TIMP1	0.124155
ATP5G2	0.124135
UBE2D1	0.124123
VCX-A	0.124004
MSH2	0.123896
Rab-5C	0.123869
AMP cytoplasm	0.123789
LEDGF/p52	0.123737
Galpha(q)-specific Class A Orphan/other GPCRs	0.123708
alpha-4/beta-1 integrin	0.123605
Actin muscle	0.123562
IL-11 receptor	0.123534
IL-3 receptor	0.123509
L-type Ca(II) channel, alpha 1C subunit	0.123468
IRAK1/2	0.123435
Histone H1.0	0.123419
IL-1RI	0.123395
IL-5	0.123211
BCR	0.123193
RBBP7 (RbAp46)	0.123185
Cyclin H	0.123174
miR-34a	0.123055
Rab-3A	0.123002
MMP-14	0.122989
BSF-3 (cardiotrophin-like cytokine)	0.122916
RNF167	0.122907
LSM6	0.122782
PLTP	0.12274
Fc gamma RII alpha	0.122738
RASSF1	0.122708
P2Y2	0.12269
Itch	0.122642
CTGF	0.122604
PLC-beta3	0.122591
14-3-3 beta/alpha	0.122558
NCAPD3	0.122538
Guanylate Cyclase 1, soluble	0.122527
K-RAS	0.122493
Endoplasmin	0.12245	x
IL8RB	0.122362
Dynein 1, cytoplasmic, light chains	0.122351
MCPIP	0.122272
ACACA	0.122269
SOCS2	0.1222
HSP90 beta	0.122153
ATP5O	0.122138
3'-dUMP extracellular region	0.122083
Cyclin G2	0.122051
HP	0.122043
PAF complex	0.121989
NFYC	0.121977
p67-phox	0.121927
X11-like	0.121806
VASP	0.121779
IgD	0.121606
LEDGF	0.121564
PIAS3	0.121525
TCF12	0.121515
BOB1	0.121488
Semaphorin 4A	0.121436
DYRK1a	0.121395
Sec24B	0.121379
BRM	0.121326
TRAP170	0.121222
ITGB2	0.121184
NF-I	0.121147
IFN-gamma	0.121095	x
MO25	0.121089
APC protein	0.12102
GRP78	0.120993	x
PDE	0.120956
PKM2	0.120924
Importin (karyopherin)-beta	0.120903
Nod2 (CARD15)	0.120867
ATP6V1	0.120751
ARPC2	0.120689
miR-375	0.120643
B-Raf	0.120642
HP/HB complex	0.120506
NUP160	0.120481
CDC34	0.120325
RRP4	0.120133
SRPK1	0.119986
Parkin	0.119968
DJ-1	0.119951
TPL2(MAP3K8)	0.119932
APH-1A	0.119915
GM-CSF receptor	0.119913
DNA polymerase eta	0.119882
RPL12	0.119825
ISG54	0.119795
PP2C alpha	0.119688
GCKR(MAP4K5)	0.119643
GADD45 alpha	0.119622
GHR	0.119619
PMX2	0.119392
Collagen VI	0.11939
PIP5KI	0.119368
PDE4	0.119348
CAP-G	0.11925
SREBP2 (nuclear)	0.119159
Calcipressin 1	0.119087
Cyclophilin B	0.118902	x
NLP-1	0.118828
Karyopherin alpha 2	0.118818
RPP21	0.118815
RPP14	0.118815
RPP25	0.118815
CDX2	0.118794
LTBR(TNFRSF3)	0.118744
p14ARF	0.118704
PI4Kalpha	0.118699
ESR1 (membrane)	0.118698
G-protein gamma 1	0.118677
ERG	0.118606
HXK2	0.118568
Glycogen intracellular	0.118489
Core histone deacetylase I complex	0.118482
Adenylate cyclase type I	0.118473
Ca(II) channels	0.11844
Leptin	0.118348
ZNF140	0.11826
PI3K class II (CII-alpha)	0.118171
LSP1	0.118135
COPG1	0.118121
NAB2	0.118044
DLL1	0.118007
p115	0.117993
CDS2	0.117987
PDCD10	0.117944
Presenilin 2	0.117893
Cyclin B2	0.117881
Rad51	0.117809
MDM4	0.1178
COP9 signalosome	0.117769
SIAH1	0.117702
EGF	0.117662
LTB	0.117637
HIPK2	0.117587
L-Aspartic acid*(tRNA) intracellular	0.117576
CINAP	0.117559
NOTCH4	0.11753
PEA15	0.117524
IL-7	0.11751
CDC25B	0.117476
DENND1C	0.117471
ALDOA	0.117462
RPL10A (CsA-19)	0.117359
ATF-6 alpha	0.11733
TFIIE, alpha subunit	0.117321
ADAM10	0.117273
FHOD1	0.117248
BCKD-E1alpha	0.117235
LMO2	0.117174
Semaphorin 4C	0.117171
PRDX2	0.117133
IL-2R gamma chain	0.117083
RAB3IL1	0.117042
2012-10-02	0.116976
AdipoR1	0.116963
INTS8	0.11696
RANKL(TNFSF11)	0.116813
SNAP50	0.116773
pre-BCR	0.116751
PDE3B	0.116737
HRPT2	0.116697
Plasminogen	0.116511	x
RAR-alpha/RXR-beta	0.116354
MRPL39	0.116329
RIP140	0.116232
FANCD2	0.116164
CNTF	0.116099
USF2	0.116063
NEIL1	0.11594
GABARAPL1	0.115902
Tcfl5	0.115897
CD80	0.11582
Ephrin-B1	0.11573
DNA ligase IV	0.11567
FLI1	0.115563
CTIP2	0.115561
LSm4	0.11554
ZNF145	0.11554
NGF	0.115536
SH3BP-2	0.115524
ATH1	0.115504
NGFR(TNFRSF16)	0.115491
GABP	0.115371
GGA	0.115353
CDC18L (CDC6)	0.115281
SHIP	0.115241
G-protein alpha-o	0.115236
MRPL2	0.115225
TGF-beta 2	0.115169
RIPK1	0.115136
NF-kB1 (p105)	0.115086	x
FKBP4	0.11506	x
Fc alpha receptor	0.115045
ATP5C	0.115006
Galpha(s)-specific nucleotide-like GPCRs	0.11494
Laminin 1	0.114911
TEF-1	0.114654
miR-125b	0.114633
HDAC5	0.114554
IL-2 receptor	0.114395
SOX14	0.114345
CPSF6	0.114338
PSD-95	0.114242
SPZ1	0.114187
OSBPL10	0.114088
LRP5	0.114069
COPE	0.113917
REC8L1	0.113899
RING-box protein 1	0.113617
Cullin 5	0.113504
TIEG	0.113469
MEKK1(MAP3K1)	0.113228
ActRIIA	0.113196
IRAK4	0.113182
ATP5H	0.113064
ZNF91	0.112984
MRPS26	0.112849
MCR	0.11278
Ubiquinol intracellular	0.112761
Hist1h2bn	0.112734
Sec3	0.112531
H1FX	0.112476
Somatotropin	0.112455
TLR2	0.112393
Tim23	0.11238
Smooth muscle myosin	0.112326
MRPS36	0.112275
MRPS33	0.112275
MRPS21	0.112275
MRPS22	0.112275
MSS4	0.112213
Sin3B	0.112208
Hist1h2ak (mouse)	0.112183
miR-29b	0.112166
microRNA 21	0.112132
TAF4B	0.111958
Sen34	0.111936
VAMP2	0.11188
Kid	0.111799
PLC-gamma 2	0.111749
Sec24C	0.111738
IL-2R alpha chain	0.111721
SIK	0.111713
NF-kB p65/p65	0.111712	x
SUPT5H	0.111671
PBX	0.111656
SHH	0.111655
Epo	0.111634
nAChR beta	0.111601
CD20	0.111586
TRAP80	0.111558
Dynein 1, cytoplasmic, intermediate chains	0.111527
1,2-Diacyglycerol intracellular	0.111517
Cul4/DDB1/Rbx1 E3 ligase	0.111498
PRMT1	0.111325
ZBED1	0.111178
RhoB	0.111169
RPL31	0.111137
MYRL2	0.111129
2012-03-01	0.111089
UBE2D2	0.11107
TNRC5	0.111069
CD33	0.110995
SPI-B	0.110868
miR-17	0.110822
COL5A3	0.110763
TR4	0.110698
ALOX5	0.110679
NOX4/p22-phox	0.110675
HDAC9	0.110656
eIF2B5	0.110635
Glycopeptide intracellular	0.11058
FBXO7	0.110569
MRPL44	0.110521
RAB-5B	0.110513
TMSB4Y	0.110453
C1r	0.11045
Myelin basic protein	0.110423
CRSP9	0.110398
Cul5/Rbx2 E3 ligase	0.110384
S1P	0.110384	x
Frizzled	0.110377
PRDX3	0.110335
MRPL3	0.110334
GCOM1	0.110332
YAP1 (YAp65)	0.110321
MutYH	0.110299
PDCD4	0.110164
ErbB4	0.110137
NF-kB p50/RelB	0.110105	x
N-Acetyl-D-mannosamine intracellular	0.110069
GADD45 beta	0.110029
FLASH	0.109951
Neurokinin B	0.109938
mTORC2	0.109927
ACADM	0.109883
TCL1A	0.109788
SLC22A18	0.109764
PP1-cat alpha	0.109738
P4HA3	0.109653
ORC1L	0.109621
RAGE	0.109593
ATP5L	0.109578
ATP5F1	0.109578
MRPS7	0.10951
4E-BP1	0.109492
IL23A	0.109482
UBE1	0.109455
5S RNA	0.109431
Galectin-1	0.109386
Osteopontin	0.109381
Dopamine D2 receptor	0.109381
RPL35a	0.109352
TRa/RXRa	0.109278
TFIIIC220	0.109226
IL-27 receptor	0.109192
ATPI	0.108955
RPB7.0	0.108943
TIM14	0.108914
CalDAG-GEFIII	0.108863
TCIRG1 (Atp6i)	0.108849
H(,2)O(,2) intracellular	0.108829
IL-7 receptor	0.108822
BCKD-kinase	0.108794
A20	0.108709
TXNIP (VDUP1)	0.108552
SIAH2	0.108545
VAT-1	0.108528
POLD reg (p68)	0.108483
RNF7	0.10846
TrkB	0.108434
PTP-1B	0.108373
HIST1H2BJ	0.108368
RPP30	0.108365
HSP27	0.108352	x
c-MPL	0.108283
ITGA6	0.108228
Vinculin	0.108162
CD81	0.108104
NS5A (HCV)	0.107988
Fc gamma RI	0.107901
TMPOB	0.107883
PBX3	0.107848
RNS2	0.107801
HA2Z	0.107774
BCoR	0.107748
KLF11 (TIEG2)	0.107723
rRNAs (5.8S, 18S, 28S)	0.107692
FSHR	0.107671
Mcl-1	0.107557
TRPS1	0.107459
RPA2	0.107374
COL6A2	0.107366
Large T antigen (SV40)	0.107348
UBE3A (E6-AP)	0.107327
SF3B3	0.107307
BTG2	0.107261
PKIA	0.107226
TAC3	0.107187
PDZ-RhoGEF	0.107185
DP2	0.1071
C/EBPepsilon	0.107004
RPA1	0.107003
INSIG2	0.106918
Fe('2+) cytosol	0.106859
D-myo-Inositol 1,3,4,6-tetrakisphosphate intracellular	0.106772
RhoG	0.10677
ATP6	0.106741
SMURF1	0.106722
SPFH1	0.106702
CACNA1I	0.106698
NR2B	0.106695
CtBP1	0.106687
Collagen II	0.106678
SMC3	0.106665
NOTCH2 (2ICD)	0.106527
TBC1D10B	0.106483
KCNMB1	0.10648
Mn('2+) cytosol	0.106478
TBK1	0.106461
C14orf169	0.1064
AMPK alpha 1 subunit	0.106277
Methacrylyl-CoA intracellular	0.106275
LEDGF/p75	0.106161
HDAC7	0.106151
FXR/RXR-alpha	0.106121	x
MRPL50	0.106081
Cathepsin Z	0.106007
WIP1	0.106003
STK4	0.105965
PDGF-R-beta	0.105962
HIST1H2BB	0.105876
Rab-11A	0.105868
Bid	0.10583
WNT	0.105822
Vitronectin	0.10581
ATP6V0E	0.105783
TPAP	0.105687
Pc2	0.105629
LIMK1	0.105566
PLAT (TPA)	0.105561	x
NUP98/HHEX fusion protein	0.105491
Fibrillarin	0.105484
miR-16-1*	0.105449
Cyclin A2	0.105442
HIST1H2BM	0.105427
NRL	0.105416
UDP	0.105413
TLR9	0.105374	x
Casein kinase II	0.105242
HIST1H2AD	0.105198
Histone H2AC	0.105198
Amphiregulin	0.105111
TULP1	0.105102
VAV-2	0.105041
TNF-R1	0.105016
TCP1-beta	0.104907
MEK2(MAP2K2)	0.104906
BMP receptor 2	0.104857
HIST1H2AE	0.104835
SDF-1	0.104831
INTS2	0.104808
PER2	0.104738
Fe65	0.104656
DLX5	0.104559
AHNAK	0.104465
Adiponectin	0.10446
Macro-H2A.1 histone	0.104345
GP-IB alpha	0.104281
SCD	0.104256
TPP2	0.104202
Beta-1 adrenergic receptor	0.10416
NK31	0.104138
Galpha(s)-specific calcitonin GPCRs	0.104094
CD3 epsilon	0.104066
ANAPC2	0.104041
NEDD8	0.103912
DNAM1	0.103893
SRP72	0.103865
Miz-1	0.103859
CREB5	0.103854
HOXA9	0.103837
ZBRK1	0.10383
RET	0.103824
TAF5	0.103808
PKA-reg (cAMP-dependent)	0.103694
Heme oxygenase 2	0.103551
PAI2	0.10346
MLH1	0.103429
NFRKB	0.103406
PSTPIP1	0.103398
RAD9A	0.103289
Ski	0.103252
PI4-kinase	0.103243
G-protein alpha-11	0.103203
ZNF580	0.103201
hSPT3	0.103144
miR-204	0.103088
Rabphilin-3A	0.103065
EWS/E1AF fusion protein	0.103026
Lamin B1	0.102924
Calpain small subunit	0.102824
CACNA2D2	0.102809
Sin3 complex	0.102756
G-protein beta	0.102754
PRMT3	0.102747
Rod	0.102743
NIPP-1	0.102685
MRPS25	0.102668
MRPS17	0.102668
MRPS9	0.102668
MRPS15	0.102668
TBX2	0.102616
Profilin	0.102601
Smoothened	0.102601
Protein kinase G1	0.102506
Rab-35	0.102505
RPB6	0.102438
ABTAP	0.102384
SRP68	0.102362
PYGL	0.102339
CDC27	0.102315
SIN1	0.102252
NUP93	0.102095
SRP-alpha	0.102086
GMF	0.102021
CYP7A1	0.102017
MTMR13	0.101973
MKP-3	0.101919
IgE	0.101889
PKC-eta	0.101882
DCXR	0.10187
KCNQ1	0.101811
SELB	0.101743
HGF	0.101697
GCF	0.101649
Elotuzumab	0.101633
OX40(TNFRSF4)	0.101618
DR3(TNFRSF12)	0.101611
Rab-10	0.101559
IL-13	0.101535
MRPS2	0.101442
MRPS34	0.101442
MRPS16	0.101442
CARD11	0.101416
RPB8	0.101393
Mitofusin 1	0.101371
TIA-1	0.101301
RNF138	0.101269
miR-181a	0.101247
SOCS1	0.101222
MSP receptor (RON)	0.101217
Thimet oligopeptidase	0.101193
N-cadherin	0.101164
Amyloid beta	0.101088
Thrombin	0.101085	x
PKC-beta2	0.100973
eIF4H	0.100946
MIS12	0.10084
CD47	0.10084
Cathepsin L	0.100808
NUP205	0.100786
Utrophin	0.100776
HLA-DM	0.100761
RGS2	0.100753
PL scramblase 1	0.100733
TARA	0.100713
UBF	0.100669
PBAF	0.100636
TOM1	0.100624
N-Ras	0.10061
MARK4	0.100605
DCTN5	0.100559
PPCKC	0.100556
GYS2	0.10053
TGF-beta 3	0.100527
Aph1c	0.100499
GATA-6	0.10049
NOTCH1 precursor	0.100447
Metallothionein-I	0.100446
FBXL4	0.100425
BAF60B	0.100371
alpha-3/beta-1 integrin	0.100233
SPAR (SIPA1L1)	0.100222
CalDAG-GEFII	0.100221
NRAMP1	0.100078
ERF	0.100067
Matrilysin (MMP-7)	0.100041
BETA-PIX	0.100023
Dyskerin (NAP57)	0.0999665
Pim-1	0.0999157
KIAA1219	0.0997735
PYGO2	0.0997034
SYNJ2	0.099692
Myocardin	0.0996268
ATP5J	0.0995943
Casein kinase I delta	0.0994237
PLZF/RARalpha fusion protein	0.0994222
PDH E2 subunit N6-lipoyllysine	0.0993695
CIDE-B	0.0993575
NALP3	0.09934
FAF1	0.0993248
DROSHA	0.0992677
MAT2A	0.0992061
RFX5	0.09917
CRACC	0.0991097
CYFIP1	0.0991058
Claudin-5	0.0990526
APOA1	0.0990253
FPR	0.0989815
Peroxiredoxin	0.0988756
ITGA2	0.0988433
ARF1	0.0987855
alpha-6/beta-1 integrin	0.0986858
FSH-beta	0.0986519
PMS1	0.0986197
Mt 28S L42	0.0984955
NADP('+) intracellular	0.0984054
HUC	0.0984047
MD-2	0.0983679
SOX5	0.0983638
BTEB1	0.0983391
Caspase-9	0.0983143	x
PBX1	0.0983035
Nectin-2	0.0982865
CDP-1-Oleoyl-2-linoleoyl-glycerol intracellular	0.098284
Osteocalcin	0.0982666
miR-367	0.0982478
PVR	0.0982027
alpha-11/beta-1 integrin	0.0981853
ERM	0.0981019
ELF1	0.0980962
UTX	0.0980718
IFN-alpha	0.0980403	x
2-Chloro-2'-deoxyadenosine-5'-phosphate intracellular	0.0980263
Penciclovir phosphate intracellular	0.0980263
EGLN1	0.0979784
DMRT1	0.0979247
TFIIB	0.0978746
IBP3	0.097754
ATP5I	0.0977408
PBX2	0.0976747
14-3-3 theta	0.0976683
Adenosine A3 receptor	0.0976508	x
Gab	0.097636
TFIIH p52 subunit	0.09763
JP-45	0.0975256
TISB	0.0975132
C1qa	0.0974442
b-Myb	0.0972897
FGF9	0.0972622
Parvulin 14	0.0971539	x
huA33 antibody extracellular region	0.0971362
Collagen Prolyl 4-Hydroxylase	0.0971101
APS	0.096995
Jagged1	0.0969796
Sec5	0.096957
Adrenomedullin	0.0969501
KLRF1	0.0969288
ARAP3	0.0969126
NP220	0.0967334
KLF3	0.0967068
SUMO-3	0.09662
hnRNP K	0.0965815
NGAL	0.096559
Tankyrase 2	0.0965203
ZNF42 (MZF1)	0.0964484
TERC	0.0964279
NR2C1 (TR2)	0.0962384
SENP2	0.0962106	x
LEPROT	0.0961772
eIF2B4	0.0961074
LRP6	0.0961055
NUP98/HOXA9 fusion protein	0.0960639
TMPOA	0.0960613
IKK-epsilon	0.0959934
ADRM1	0.0958228
Tat-SF1	0.0958053
ARNT	0.095773
IP3KB	0.095618
PBEF	0.095602
CPA4	0.0955234
microRNA 124a-1	0.0955198
CCKBR	0.0954495
STAR	0.0953489
PHF5A	0.0953353
SF3B5	0.0953353
INTS4	0.0953246
INTS12	0.0953246
MGMT	0.095285
BUBR1	0.0952839
ELYS	0.095283
PKC-gamma	0.0952541
ATP6V0A4	0.0951716
RASA3	0.0951506
Notch	0.0951359
Rac2	0.0951279
ANAPC10	0.0951153
OTX2	0.0951106
Synapsin III	0.0950314
L-Selenocysteine*(tRNA)('Sec) intracellular	0.095026
PDH beta	0.0950197
Menin	0.0950105
IRAK1	0.0948383
Bik	0.0948348
ETV3	0.0947941
CLK4	0.0947926
SMURF2	0.0947733
RANK(TNFRSF11A)	0.0947633
NET1	0.0947281
GTP cytoplasm	0.094722
POLD reg (p50)	0.0946924
CSDA	0.094666
BMPR1A	0.0945392
RNF8	0.0945391
p57	0.0945375
H1 RNA	0.0945329
RPP29	0.0945329
POP5	0.0945329
Ephrin-B receptor 1	0.0944544
p15	0.0944312
CDC7	0.0944179
NUP210	0.0943446
TFIIH p34 subunit	0.0943292
Connexin 43	0.0943184
PRC1 complex	0.0942794
ANKRD10	0.0942528
PLD1	0.0941641
Calgranulin B	0.0941275
miR-122	0.0940624
DCTN1(p150Glued)	0.0940619
MKL2(MRTF-B)	0.094029
E2N(UBC13)	0.0940166
NUP153	0.0940163
GABP beta1	0.0940062
CORO1B	0.0939963
B56G	0.0939573
Resistin	0.0939418
SAP97 (DLG1)	0.0939058
HSC70	0.0938903	x
H2BFS	0.0938835
HIST1H2BN	0.0938835
ATP8	0.0938242
Rab12	0.0938233
P3C2B	0.0937516
Poly(A) polymerase	0.0937284
INTS1	0.0936838
INTS10	0.0936838
FGF10	0.0936472
Nibrin	0.0936244
Ig heavy chain	0.0936167
CORO7	0.0935459
Galpha(q)-specific nucleotide-like GPCRs	0.0934678	x
p130CAS	0.0934214
MSK1/2 (RPS6KA5/4)	0.0933762
RNF4	0.0933591
Ephrin-B	0.0933331
SHPS-1	0.0932873
CD22	0.0932531
C1	0.0931051
ABCG1	0.0930569
FGF1	0.0929547
Wee1	0.0928903
Metallothionein-II	0.0928482
MEKK4(MAP3K4)	0.0928395
DCTN3	0.0928299
CC2D1A	0.0928229
ZNF224	0.0928135
nAChR	0.0927615
TOP2 beta	0.0925624
Exostosin complex	0.0925128
NAPB	0.0923762
F263	0.0923516
I5P2	0.0922602
NF-AT5	0.0921807
3-Methyl-glutaconyl-CoA intracellular	0.0921245
SEPHS2	0.0920939
Endostatin	0.0920762
COL1A2	0.0920717
TR-alpha	0.092029
PLU-1	0.0919834
AMPK alpha subunit	0.0919497
Tissue factor	0.0918547
ENO1	0.0917551
NF-E2 (45 kDa)	0.0917522
alpha-D-Glucose 1-phosphate intracellular	0.0917199
CRK	0.0917025
IFN-alpha/beta receptor	0.091699
TAZ	0.0916922
SLBP	0.0916426
Filamin C	0.0916201
CTLA-4	0.0916077
IFT57 (HIPPI)	0.0915674
p18	0.0915503
PP2A cat (alpha)	0.0915443
CD79A	0.0915162
IN (HIV-1)	0.091474
HDAC6	0.0914722
CBM complex	0.0914385
NEDD4L	0.0914324
[truncated: 17,131 more rows]

## Sheet: HIV
Network Object Name	Prediction	Known Target
STAT1	4.4936
p53	3.63569		Legend:
c-Myc	3.48386		Network Object Name = Name in Metabase
STAT3	3.45636		Prediction = Score that the Network Object received from the regression model
NF-kB	3.41264	x	Known Target = Drug target for the disease
CREB1	3.04496
c-Jun	2.99128
SP1	2.89564
c-Fos	2.61057
IRF1	2.50203
EGR1	2.4231
Ubiquitin	2.38958
HIF1A	2.22136
JAK2	2.16633
c-Src	2.10904
STAT5	2.09465
JAK1	2.08764
ISGF3	2.08012
STAT5A	2.06475
ATF-2	1.96667
RelA (p65 NF-kB subunit)	1.9523	x
p300	1.8666
Elk-1	1.78809
E2F1	1.7414
SMAD3	1.69868
MHC class I	1.69016
C/EBPalpha	1.63955
ESR1 (nuclear)	1.63842	x
Lyn	1.57854
IRF2	1.56911
PU.1	1.53912
SMAD4	1.52478
SHP-2	1.48582
STAT6	1.46441
c-Cbl	1.46203
NF-kB p50/p65	1.43773	x
STAT5B	1.4372
AP-1	1.41948
STAT2	1.40859
C/EBPbeta	1.38229
ETS1	1.33796
Androgen receptor	1.32886
c-Raf-1	1.30711
NF-kB1 (p50)	1.30681	x
CBP	1.28991
C/D snoRNAs	1.27022
IRF8	1.24705
HDAC1	1.22581	x
FOXO3A	1.19126
EGFR	1.18529	x
PPAR-gamma	1.18216	x
Shc	1.16716
NF-AT1(NFATC2)	1.15302
GCR-alpha	1.14915	x
PI3K reg class IA (p85)	1.12665
AKT(PKB)	1.07905
Tyk2	1.07841
IRF9	1.0744
SMAD2	1.07128
ATP6V0E	1.07103
HNF4-alpha	1.06946
Bcl-6	1.06867
IRS-1	1.06827
Syk	1.05332
STAT4	1.03737
ERK1/2	1.03255
SMAD1	1.01004
ROR-alpha	1.00406
GLI-1	0.98124
Ephrin-B receptors	0.97208	x
Ephrin-B receptor 1	0.964761	x
VDR	0.956748
KCNA10	0.943346
SHP-1	0.93984
Beta-catenin	0.927625
IRF7	0.926375
MDM2	0.914174
GATA-3	0.907281
p22-phox	0.902123
IFN-kappa	0.895517
HLA-C	0.893447
Cyclin D1	0.892379
Pyk2(FAK2)	0.889745
HSF1	0.885682
HGF receptor (Met)	0.883204	x
Fyn	0.880327
JunB	0.8774
NUR77	0.875675
SNAIL1	0.874655
ATF-3	0.864299
PDK (PDPK1)	0.857529
TCF7L2 (TCF4)	0.855861
NF-AT2(NFATC1)	0.850647
ATP6(V)	0.850294
ERK2 (MAPK1)	0.841565
O(,2)('-) cytoplasm	0.840874
IFN-beta	0.839144	x
Large 60S subunit	0.835366
PLC-gamma 1	0.833962
ATP6V0	0.83198
H(,2)O(,2) intracellular	0.825769
SOS	0.819511
FAK1	0.818076
p38alpha (MAPK14)	0.813743
1,2-Diacyglycerol intracellular	0.813278
IFN-alpha/beta receptor	0.811959
c-Jun/c-Fos	0.807262
DEC1 (Stra13)	0.799607
IFNAR2	0.795763
IGF-1 receptor	0.795749	x
TRAF6	0.792255
PI3K reg class IA	0.788843
GATA-4	0.783282
H/ACA snoRNAs	0.781076
HLA-DRB5	0.776518
Epo receptor	0.775591
NF-kB p50/p50	0.769739	x
Pitx2	0.767508
IKK-beta	0.767012
SRF	0.76585
H-Ras	0.765657
MEF2C	0.757419
PML	0.748507
CDK1 (p34)	0.747611
SPOCK3	0.743381
SOX9	0.743361
RUNX2	0.743215
gp91-phox	0.742081
VEGFR-2	0.741489	x
PI3K reg class IA (p85-alpha)	0.73887
C/EBPdelta	0.737553
FKHR	0.737255
Insulin receptor	0.726857	x
WT1	0.724353
MHC class II beta chain	0.720681
FGFR1	0.713045	x
BRG1	0.712901
APC/hCDH1 complex	0.709196
MEK1(MAP2K1)	0.706983
IFN-alpha	0.703308	x
Anaphase-promoting complex (APC)	0.699661
JAK3	0.693279
H(,2)O(,2) extracellular region	0.692886
IRS-2	0.692604
SP3	0.68212
AFAP	0.681975
Caspase-3	0.677527
GRB2	0.675463
PLC-gamma 2	0.672568
ATF-1	0.671953
CCL5	0.666562
PtdIns(3,4,5)P3 intracellular	0.665505
RARalpha	0.66501
PCAF	0.662209
GAB1	0.661756
PAX6	0.66116
Small 28S subunit	0.658252
PKC-alpha	0.656065	x
GSK3 beta	0.65546
C1orf86	0.654953
p27KIP1	0.65401
PPAR-alpha	0.653607
TNF-alpha	0.652685	x
PKA-cat (cAMP-dependent)	0.65106
p21	0.650794
HES1	0.648077
Prolactin receptor	0.645775
PKC-delta	0.643593
IRF3	0.640814
OAS2	0.640772
HDAC3	0.640232	x
c-Rel (NF-kB subunit)	0.638945
STAT1/STAT2	0.637918
GBP1	0.631722
MMP-9	0.63096
PDGF-R-beta	0.630881	x
OSM receptor	0.62974
G-protein alpha-s	0.628579
CSX (Nkx2.5)	0.626945
IL-7	0.622631
HLA-DRB3	0.619717
FOXP3	0.617307
SUMO-1	0.615938
SCO1	0.607444
SOCS1	0.607415
FLT3	0.60492	x
ELAVL1 (HuR)	0.602046
KLF4	0.596813
MHC class II	0.595823
Ephrin-A receptor 4	0.595539	x
PP2A catalytic	0.585862
p63	0.585319
C1r	0.585196
C1s	0.584631
GAB2	0.584196
NIP3	0.583753
HLA-DRB4	0.582231
PPARGC1 (PGC1-alpha)	0.577073
Pdx-1 (IPF1)	0.574361
PI3K cat class IA	0.574096
Thymidine cytoplasm	0.572466
CHIP	0.569623
USF1	0.569232
ATM	0.562778
p47-phox	0.561296
C1	0.561164
MPP10	0.558256
Oas1b	0.558116
GLI-3	0.557532
VEGF-A	0.554867
GLI-2	0.55437
TNF-R1	0.550637
IFN-gamma receptor	0.550021
G-protein alpha-q/11	0.54987
PTX3	0.54978
Lck	0.547198
PDGF-R-alpha	0.547083	x
TWIST1	0.545575
K12	0.544853
IFN-gamma	0.542807	x
IFNAR1	0.54194
Immunoproteasome (11S regulator)	0.539512
AFX1	0.538381
HLA-DRB	0.538372
iNOS	0.538221
IKK-alpha	0.535041
NF-AT3(NFATC4)	0.529435
gp130	0.528678
RNaseL	0.525691
G-protein beta/gamma	0.524202
IgE	0.523815
PLC-gamma	0.518628
EPAS1	0.517176
TAK1(MAP3K7)	0.514087
CREM (activators)	0.513389
CD40(TNFRSF5)	0.51329
HIF-1	0.512911
Ca('2+) cytosol	0.508807
BMAL1	0.508474
FOXC1	0.508266
Chk1	0.507942
COX17	0.506627
G-protein alpha-i family	0.504496
Casein kinase II, beta chain (Phosvitin)	0.503267
LIF receptor	0.502092
GRPEL	0.500153
Ephrin-A	0.495665
SIP1 (ZFHX1B)	0.494685
2'-5'-oligoadenylate synthetase	0.494404
CrkL	0.491881
APC/CDC20 complex	0.491229
NOX3	0.490624
Deoxyuridine intracellular	0.489758
PECAM1	0.489409
VHL	0.488856
Nucleophosmin	0.487971
ATP6V0D	0.486467
c-Myb	0.486354
Aurora-B	0.484732
MEK2(MAP2K2)	0.482821
MMP-1	0.4826
SNORA7A	0.48009
Dyspropterin extracellular region	0.479906
Calmodulin	0.479255
LXR-alpha	0.479122
p73	0.478406
NFKBIA	0.477946
c-Kit	0.477526	x
PARP-1	0.476901
Cytochrome b-558	0.476601
ErbB2	0.47465	x
HLA-Cw3	0.473577
AP-2A	0.4724
Dynactin complex	0.470621
COX-2 (PTGS2)	0.47049
MyD88	0.468643
IGF-1	0.468509
PSME1	0.467188
HSP70	0.466626
Ephrin-B	0.466273
Small 40S subunit	0.46566
Brca1	0.465492
C/D snoRNP	0.463594
VAV-1	0.460618
PKIG	0.459026
Tcf(Lef)	0.458473
GATA-1	0.458269
CIITA	0.457136
Ephrin-A1	0.455623
ATP6V0B	0.45562
CD8	0.45304
BUBR1	0.452727
ZFP36(Tristetraprolin)	0.450866
KLHL13	0.44993
IL-8	0.448146
GRPE2	0.447094
PDE4C	0.44664
IP3 receptor	0.445968
IL-1 beta	0.445495
CD79 complex	0.444247
ROR-gamma	0.443519
ISG15	0.443145
Sirtuin1	0.443057	x
Casein kinase II, alpha chain (CSNK2A1)	0.442934
IRAK1	0.442235
alpha-V/beta-3 integrin	0.44202
C1q	0.441486
TBK1	0.440172
MTF-1	0.43963
RPA3	0.438941
TCF8	0.438749
CD70(TNFSF7)	0.437325
ATR	0.43727
Bcl-3	0.437138
ESR2	0.436336	x
IL-6	0.433782
AGTR1	0.432424
ATP6V0A	0.430187
E2F4	0.430058
PAK1	0.42195
Caveolin-1	0.42184
Cu('2+) intracellular	0.418921
CDC20	0.418098
BTG2	0.41803
Rac1	0.417889
SF1	0.416832
LEDGF/p75	0.415621
AKT1	0.415176
Oct-3/4	0.413206
PHF12	0.413143
AMP-L-Tryptophan intracellular	0.411908
2012-03-01	0.411691
TERT	0.411606	x
ErbB3	0.411202	x
CDH1	0.410048
CDK2	0.409539
HDAC2	0.409334	x
SNORA67	0.406852
SNORA72	0.406852
NADPH oxidase	0.406659
TGF-beta 1	0.40633
SOCS3	0.405858
CD8 beta	0.403466
PKIB	0.403298
POU2F3	0.402923
Tcfl5	0.40256
QKI	0.400487
p130CAS	0.399246
RACK1	0.399238
ILT2	0.399151
ZFP36L2	0.398032
Nop56	0.394658
Metallothionein-I	0.393112
I-kB	0.392676
PRPS	0.391052
Progesterone receptor	0.39099	x
TBX3	0.390557
LZK(MAP3K13)	0.390092
OAS1	0.389781
ANAPC11	0.389488
PSME2	0.388719
DNA-PK	0.387972
TSLP	0.386913
Cul3/KLHL E3 ligase	0.386513
E1 protein (HPV18)	0.386345
Phenyl-urea IMD2 inhibitors	0.385853
eIF3S8	0.385633
TAP1 (PSF1)	0.384484
Rb protein	0.38326
G-CSF receptor	0.383107
NS5A (HCV)	0.382313
VAV-2	0.380786
TLR9	0.380632	x
miR-155	0.380482
ADAM17	0.380349
Cyclin B1	0.379702
ETS2	0.379336
BCMA(TNFRSF17)	0.378489
CD44	0.378267
LIFR	0.377922
2-Deoxy-alpha-D-ribose 1-phosphate intracellular	0.377109
Rab-9	0.376094
N-CoR	0.375323
Caspase-1	0.374922
ATF-4	0.374186
PAX5	0.373904
MeCP2	0.373464
TIM14	0.373429
Ephrin-B2	0.373296
Meiotic cohesin complex	0.372856
VEGFR-1	0.37263	x
Insulin	0.372523	x
Zwilch	0.372505
ANAPC2	0.372354
CDC26	0.372354
MITF	0.372185
PKC-epsilon	0.371753	x
CMP-N-Acetylneuraminic acid Golgi lumen	0.371284
Ephrin-A receptors	0.370475	x
ELF4	0.369166
Fc gamma RII beta	0.368903
NFYA	0.36876
JAB1	0.368628
CD45	0.367866
HSP90 alpha	0.366475
T-bet	0.366339
Sin3A	0.36502
NADP('+) intracellular	0.364764
BCR/ABL fusion protein	0.364317
DNAJB2	0.36431
IL-12 beta chain	0.364289
p38 MAPK	0.363029
NO intracellular	0.362763
ANAPC5	0.362664
L-Proline*(tRNA) intracellular	0.362489
NaMN intracellular	0.362362
Rab-9B	0.362033
miR-499-5p	0.361632
CMP cytosol	0.36158
6'-Sialyllactose intracellular	0.359451
Aurora-A	0.359442
ELF3	0.358671
H-2L(d)	0.358644
YY1	0.358474
MEF2	0.358215
CDC23	0.357515
NF-kB2 (p52)	0.357343	x
Kainate receptor	0.356278
TIM44	0.356223
PER2	0.356125
SMARCAL1	0.354987
GHR	0.353734
NOX4	0.353235
RIG-I	0.353081
LKB1	0.352343
VISA	0.35186
CSF2RB	0.351274
L-Alanine*(tRNA) intracellular	0.351024
CD9	0.350476
TLR7	0.350422
LEDGF/p52	0.349349
ANAPC4	0.348844
Beta-2 adrenergic receptor	0.347703
EFP	0.347425
SMC3	0.34736
PIAS4	0.347231
ERR1	0.346094
MUC1	0.34606
NS1 (Influenza A virus)	0.345463
CRLR	0.345168
EGF	0.344974
BAFF-R	0.344951
RXRA	0.344287
USP9X	0.343963
Ethanolamine phosphate intracellular	0.343517
CXCR4	0.343484	x
DCTN5	0.343264
E2A	0.343028
TGF-beta receptor type I	0.342633
Cyclic AMP intracellular	0.342431
CUX1 (p110)	0.342223
ZAP70	0.341478
Beta-2-microglobulin	0.341129
p67-phox	0.341043
Beta-arrestin1	0.341031
PPAR-beta(delta)	0.340579
eIF4E	0.340337
ITGB1	0.339314
ARCGAP22	0.338064
MEK6(MAP2K6)	0.336717
NF-kB2 (p100)	0.336579	x
Clathrin heavy chain	0.336545
SYTC	0.336258
Stromelysin-1	0.335585
TGIF	0.335141
Involucrin	0.33419
Ceruloplasmin	0.334171
L-Glutamic acid*(tRNA) intracellular	0.33409
CLOCK	0.333913
TACI(TNFRSF13B)	0.333161
Kallikrein 7	0.33306
SREBP1 (nuclear)	0.332532
C1qa	0.331782
Thymine intracellular	0.33162
NMNA1	0.330964
LRH1	0.330765
LEDGF	0.330168
Prolactin	0.330072
HLA-A	0.329029
PDE4B	0.328902
IRF4	0.328315
HEY2	0.327869
ATP6V0C	0.327585
STRAD	0.327273
PLC-beta	0.327159
NOX1	0.327029
SHP	0.326623
ATP6V0E2	0.326424
Caveolin-3	0.325735
ANAPC7	0.32573
Rod	0.324728
DNA	0.324445
PKC-beta	0.323731	x
MEKK1(MAP3K1)	0.323708
IL-4	0.323202
RelB (NF-kB subunit)	0.32251
Somatotropin	0.322289
SNORA52	0.322189
UBE2C	0.321834
MYOG	0.321739
PER1	0.31977
RASSF1	0.319493
MEK3(MAP2K3)	0.31932
MYOD	0.319118
Leptin receptor	0.319027
PI3K cat class IB (p110-gamma)	0.316991
PAI1	0.316412
IP3 intracellular	0.315815
Uridine cytoplasm	0.314655
GPI	0.314516
Fc epsilon RI beta	0.314496
CD47	0.314009
NFBD1	0.313519
FGFR3	0.313474	x
Nucleolin	0.312259
RIPK2	0.311656
ErbB4	0.311252	x
TRAF3	0.310941
N6,N6-Dimethyl-L-lysine*(peptide) intracellular	0.310919
Lef-1	0.310913
KLHL9	0.310073
MIP-1-beta	0.309445
PUMA	0.309374
GluR5	0.309304
eNOS	0.309113
NHP2-like protein 1	0.30628
NCOA2 (GRIP1/TIF2)	0.306091
p70 S6 kinase1	0.305989
C3G	0.305948
CaMKK2	0.305026
1,2,3,4,4a,10b-hexahydrophenanthridine PDE4 inhibitors	0.304786
HNF3-beta	0.304558
C1qc	0.304319
CCR5	0.304126	x
Ectodysplasin	0.303943
Bcl-XL	0.303838
TRAF2	0.30269
Cul1/Rbx1 E3 ligase	0.30244
ANAPC13	0.302303
Ephrin-A receptor 1	0.302107	x
CDC42	0.302034
SKP2	0.302019
miR-17	0.301863
microRNA 138-2	0.300823
TBP	0.300733
LPL	0.300704
(Gal)2(GlcNAc)4(LFuc)1(Man)3(Neu5Ac)2(Asn)1 intracellular	0.30058
UBE1L	0.299763
MSP receptor (RON)	0.299649	x
CD19	0.299598
CHT1	0.298753
Btk	0.298287
VIP	0.297941
OAS3	0.297607
Dynactin (p62)	0.297518
TLR3	0.296789	x
IKK-epsilon	0.296666
Bid	0.294423
SOS1	0.293391
PDE4A	0.293088
Fc epsilon RI gamma	0.292896
Leptin	0.292689
Nop58	0.292405
DCTN3	0.292303
ACTR10	0.292303
SOX2	0.291734
NURR1	0.290733
CGI-147 (Bit1)	0.290552
SYCP3	0.290423
microRNA 122a	0.289985
S100A10	0.28938
IL-6 receptor	0.289115
PRMT1	0.288685
PACAP	0.288663
ERF	0.288595
ANAPC10	0.288354
IKK-gamma	0.2883
NANOG	0.288094
CaMKK	0.287837
ING2	0.287593
(GlcNAc)2(Man)5(Asn)1 intracellular	0.287419
CDC27	0.286925
Tim23	0.286884
MAGMAS	0.286884
CaMK II	0.286796
PPAR-gamma/RXR-alpha	0.285496	x
beta-D-Fructose 6-phosphate intracellular	0.284148
NOX4/p22-phox	0.28396
RINT-1	0.283781
Sin3B	0.283
HMGI/Y	0.282219
E-cadherin	0.282112
FOXM1	0.282008
Dynein 1, cytoplasmic, heavy chain	0.281574
AP-1 beta subunit	0.280889
IFN-omega	0.280805
IGF-2	0.280462
G-protein alpha-q	0.280459
alpha-5/beta-1 integrin	0.279984
ERK1 (MAPK3)	0.279891
TFIID 30 kDa subunit	0.279419
Interferon alfa-2b	0.278736
TIE	0.277837	x
KIR2DL2	0.277318
COX Vb	0.277034
CSH1 (somatomammotropin A)	0.276408
alpha-N-acetylneuraminyl-(2-6)-beta-D-galactosyl-(1-4)*(glycopeptide) extracellular region	0.276348
IL-17 receptor	0.276311
L-Tryptophan*(tRNA) intracellular	0.27608
TGF-beta receptor type II	0.275027
NRF2	0.274953
ANKRD37	0.274571
p190RhoGAP	0.273899
SUMO-2	0.273688
N-Myc	0.273333
NF-Y	0.273232
Huntingtin	0.272948
alpha-N-Acetylneuraminyl-(2-6)-beta-D-galactosyl-(1-4)*(polysaccharide) intracellular	0.272817
TRIP6	0.271986
Centractins	0.271784
Alpha-D-Glucose-6-Phosphate intracellular	0.271421
Caspase-8	0.271305
GluR7	0.271057
Ephrin-B receptor 2	0.270579	x
2012-10-02	0.270127
KIR2DL3	0.269123
Fibronectin	0.269095
SMRT	0.268895
PLAU (UPA)	0.268188
SREBP1 precursor	0.267387
IL-1RI	0.267029
SPZ1	0.266901
CCR2	0.266368	x
Survivin	0.266271
H/ACA snoRNP	0.265817
ALK-4	0.26556
HLA-DRB1	0.265426
Vitronectin	0.265334
ATF-2/c-Jun	0.264717
VEGFR-3	0.264397	x
Triazolo[4,3-a]quinazoline PDE4 inhibitors	0.264346
NF-AT	0.264297
AMPK beta subunit	0.263543
Delta-type opioid receptor	0.263292
alpha-2/beta-1 integrin	0.262763
FGF2	0.262646
c-Maf	0.262573
L-type Ca(II) channel, alpha 1C subunit	0.262508
NCOA1 (SRC1)	0.26236
TR4	0.261795
HLA-DM	0.260889
Rad52	0.260692
E2I	0.259621
PDGF receptor	0.2595	x
Adenylate cyclase	0.259015
CRP	0.259004
miR-184	0.258808
TIE2	0.258265	x
FGFR2	0.257877	x
Endothelin-1	0.257117
Uracil intracellular	0.256879
GABP	0.256294
BRM	0.256269
PKA-cat alpha	0.255368
Beta-arrestin2	0.254668
Beta-D-Glucose-6-Phosphate intracellular	0.254336
Vimentin	0.254051
Kallikrein 5	0.252377
IKK (cat)	0.252294
TEF-1	0.252211
PSME3	0.251981
Paxillin	0.251853
EGR2 (Krox20)	0.251837
DIRAS1	0.251689
CREM (repressors)	0.25161
IL-10	0.251002
MKP-1	0.250531
JMJD3	0.250471
PI3K cat class IA (p110-alpha)	0.249894
PKA-reg (cAMP-dependent)	0.249541
UFO	0.249418	x
CD4	0.249004	x
XIAP	0.248872
miR-191	0.248715
SLC1A1/EAAT3	0.248679
N6-methyl-L-lysine*(peptide) intracellular	0.248393
GRK2	0.24765
NCK1	0.247614
Protein kinase G 2	0.247226
ATP7A	0.246962
AMH	0.246812
GCN5	0.246278
IL1R-rp2	0.245827
Ephrin-B receptor 3	0.245715	x
Perforin	0.24459
Histone H4	0.24407
Large T antigen (SV40)	0.244047
ANAPC1	0.243947
HDAC4	0.243844	x
Bcl-2	0.243628
SYCP2	0.243586
PER3	0.242422
UBE2G2	0.242138
PML/RARalpha fusion protein	0.241804
RAR-beta/RXR-alpha	0.241744
NR1	0.241708
TAF9L	0.241622
E2F7	0.24109
Myosin Va	0.240761
N6-Trimethyl-L-lysine*(peptide) intracellular	0.240325
HAND1	0.240292
TIMM17	0.240275
RNF182	0.239944
IL-3	0.239787
Cyclin A	0.239645
microRNA 134	0.239442
SNORA70	0.239072
TAFII150	0.238797
HAND2	0.238597
AML1 (RUNX1)	0.238243
Epo	0.237681
NGAL	0.237228
REV-ERBalpha	0.237039
IRF5	0.236962
Hdj-2	0.236152
PLK1	0.235994
D-Hexose-6-phosphate intracellular	0.235262
IL28B	0.235253
TBX2	0.234859
NOTCH1 (NICD)	0.234809
IL-2 receptor	0.234468
TrkB	0.234161	x
c-Abl	0.233977
NIPK	0.233163
CCL14	0.233059
DIRAS2	0.233018
Tuberin	0.23281
PLD1	0.2328
eIF3S6	0.232384
Glycopeptide intracellular	0.232222
NLP	0.232111
HHEX (PRH)	0.232056
SMC1L2	0.231679
microRNA 138-1	0.230447
NudC	0.230341
MMP-2	0.229665
X protein (HBV)	0.229458
RARbeta	0.229349
MNT	0.229056
RhoA	0.228961
nNOS	0.228468
PTP-1B	0.228435	x
ID1	0.228413
miR-221	0.228344
LHX2	0.228076
FasR(CD95)	0.228058
TLR2	0.22789
NUP98	0.227578
RAR-alpha/RXR-alpha	0.227376
Miz-1	0.227154
CARD6	0.227098
PCBP-2	0.226715
IL-15	0.226443
CDC25A	0.226144
FXR	0.225645
OKL38	0.2255
STAG3	0.225407
CD209	0.225091
NSUN2	0.225061
MEF2D	0.224575
PR (HIV-1)	0.224474
GRIK4	0.224395
IL29	0.224023
TFEB	0.22331
PHAP1 (pp32)	0.222422
POU4F1	0.222308
10-Formylterahydrofolate intracellular	0.2223
PTPN2	0.222255
Galpha(s)-specific calcitonin GPCRs	0.222209
HLA-Cw4	0.222071
Caytaxin	0.222003
GRID1	0.221686
CAPZA	0.221592
mTOR	0.221315
Lactogen	0.221257
IL-4R type I	0.221205
HDAC5	0.220961	x
CNTF receptor	0.220924
c-IAP1	0.22073
PGK1	0.220301
IL8RB	0.220063
Zn('2+) cytosol	0.219979
MAP4	0.219303
SNORD24	0.218729
MEF2A	0.218676
NR2B	0.21867
MATK	0.218411
HLA-Cw7	0.218366
CARD5	0.218056
BAF47	0.216961
HTR1A	0.216944
PLC-beta1	0.216908
IL-17	0.21686
CD23	0.216604
FRS2	0.215996
Beta-3 adrenergic receptor	0.215805
Sirtuin6	0.21573
OS-9	0.215656
GPR3	0.21526
IL-3 receptor	0.21505
BACE1	0.214671	x
V-ATPase H subunit	0.21457
Casein kinase II, alpha chains	0.214153
DAP10	0.214114
UBE2D2	0.213936
TBC1D2	0.213735
LDL	0.213356
C1qb	0.213076
PC4	0.213072
CXXC6	0.213061
PDE6 reg	0.212779
C/EBP zeta	0.2123
Cyclic GMP intracellular	0.212126
TIEG1	0.212047
SNORD64	0.211823
SNORD72	0.211823
SNORD63	0.211823
SNORD22	0.211823
PARG	0.211504
LOXL1	0.211415
Adenosine A3 receptor	0.211413
InPP5A	0.211315
Fra-1	0.211198
HLA-B	0.210895
GAB3	0.210598
Casein kinase I epsilon	0.210467
CNOT7	0.210356
Alpha-synuclein	0.210253
Methenyl-tetrahydrofolate intracellular	0.210168
hnRNP K	0.210124
2012-10-01	0.210102
EBF	0.209479
beta-TrCP	0.209393
XRCC1	0.2093
ATP7B	0.209268
BAG-1	0.208577
Nod1	0.208328
NMT2	0.208326
Bcl-10	0.20825
MIP-1-alpha	0.208137
DOK1	0.207846
microRNA 499	0.207753
PIP5KIII	0.207611
IL-7 receptor	0.207598
MARCH8 (c-MIR)	0.207524
c-MPL	0.207185
CD80	0.20712
DOK2	0.207076
RET	0.206999	x
CYP19	0.206877
SOK-1	0.206633
IL-15RA	0.206476
NF-kB p52/RelB	0.206271	x
HMGE	0.20599
Calpain 1(mu)	0.205718
KLF5	0.205611
LAT	0.20554
GPR12	0.20505
UBC3B	0.204889
14-3-3 epsilon	0.204597
IN (HIV-1)	0.204529
HGF	0.204198
MPDZ	0.203786
PIAS1	0.203646
CCL13	0.203623
Extended Lex-9 intracellular	0.20326
CCL8	0.203067
PDE4	0.20291
L-Noradrenaline extracellular region	0.202411
TLR4	0.202188
GLUT4	0.202037
Activin A	0.201779
NGF	0.201766
A2M receptor	0.201303
PP2A cat (alpha)	0.201248
GM-CSF	0.201105
BLIMP1 (PRDI-BF1)	0.200945
CagA (H. pylori)	0.200821
ER81	0.200139
FasL(TNFSF6)	0.199806
2012-12-02	0.199609
CDC16	0.199513
Pim-1	0.198801
IL8RA	0.198719
CDK5	0.198563
Cadherin 12	0.198432
PKR	0.197796
DAB2	0.197592
GADD45 alpha	0.197378
Apaf-1	0.197352
PDE1	0.197349
FHL2	0.197267
Karyopherin alpha 2	0.197235
HLAB	0.196941
alpha-D-Ribose-1-phosphate intracellular	0.196579
SMN2	0.195627
LGR7	0.195602
Cytidine cytoplasm	0.194609
CCL2	0.194589
TAB2	0.194347
Caspase-2	0.194252
IRAK1/2	0.194155
MAPKAPK2	0.194133
ARF6	0.193788
Elk-4	0.193458
TERC	0.193443	x
IL-2	0.19272
NF-kB p65/p65	0.192403	x
Occludin	0.192168
ING4	0.191698
IRX4	0.191406
UBE2D1	0.19134
Saposin D	0.191298
GRP78	0.191032
N-Acetylneuraminic acid extracellular region	0.190897
DMRT1	0.190638
PDE6 cat	0.190594
Neuromodulin	0.190094
DNA polymerase beta	0.189979	x
ARNT	0.189849
AF-6	0.189596
GPR6	0.18949
RUNX3	0.188987
CRLF2	0.188827
miR-182	0.187946
RANKL(TNFSF11)	0.187905
ANP	0.187894
PEFLIN	0.187773
MLL2	0.187674
SSTR2	0.187578
RAR-alpha/RXR-beta	0.187392
FGFR4	0.187177	x
RAP-1A	0.186441
Galectin-3	0.186287
UBCH8	0.18623
LNX2	0.185903
ATP6V1H	0.18589
PDGF-A	0.185595
HSPA1A	0.185426
APG7	0.1851
PI3K cat class IA (p110-beta)	0.185082
UDP cytoplasm	0.185073
E2F3	0.185028
Cyclin B	0.184997
IGRP	0.184611
BAGE	0.18441
Dimeric Lex-10 intracellular	0.183913
Septin 7	0.183817
GATA-2	0.183743
D-Mannose intracellular	0.183696
SERPINA3 (ACT)	0.183661
TIM3	0.183652
ACP1	0.183556
Ephrin-B3	0.183432
CD36	0.18337
TRIF (TICAM1)	0.183072
HLA-DQB1	0.182688
Nek2A	0.182488
N1,N12-Diacetylspermine intracellular	0.182419
Casein kinase II, alpha' chain (CSNK2A2)	0.182415
IL-12 receptor	0.182323
PROX1	0.182042
ActRIIB	0.181555
Zipro1	0.181482
D-Maltose intracellular	0.181371
IP3R1	0.181367
IL-12	0.181149
Calponin-2	0.180981
N-Acetylspermine intracellular	0.180534
IBP1	0.17995
Kallikrein 12	0.179906
IRAK4	0.179791
XBP1	0.17977
alpha-8/beta-1 integrin	0.179547
Separase	0.179312
ELF1	0.179038
KIR2DS4	0.178826
TTK	0.178821
RBP-J kappa (CBF1)	0.17872
TAFII70	0.178501
TrkA	0.178376	x
IL-5 receptor	0.178373
Max	0.178327
NOXA	0.178325
miR-27a	0.178209
AQR	0.178172
Adiponectin	0.177994
EWS/FLI1 fusion protein	0.177765
D-Glyceraldehyde 3-phosphate intracellular	0.17725
NMDA receptor	0.177244
Matrin-3	0.177196
PLAUR (uPAR)	0.177004
CCL3L1	0.176934
Calcipressin 1	0.176903
NeuroD1 (NDF1)	0.176826
Caspase-7	0.176578
p38beta (MAPK11)	0.176547
ILK	0.176336
Histone H3.3	0.176246
PP5	0.176224
N1-Acetyl-spermidine intracellular	0.176179
CCL16	0.176158
AKAP350	0.175801
AMP cytoplasm	0.175626
SLUG	0.175518
IBP	0.175491
IL-2R gamma chain	0.17547
p120GAP	0.175376
Granzyme B	0.175358
PKC-gamma	0.174466	x
TAF12	0.174034
FGF8	0.173945
Histone H3.1	0.173798
CAPZ beta	0.173762
SFRS8	0.173679
alpha-V/beta-5 integrin	0.173617
HIF3A	0.173498
ADH4	0.173289
FGF4	0.173229
alpha-10/beta-1 integrin	0.173186
USF2	0.173052
GRIK5	0.173014
Insulin processed	0.172863
ZNF145	0.172753
FADD	0.172338
26S proteasome (20S core)	0.172196
IL6RA	0.172055
PLAC8	0.171801
MUSK	0.171718	x
INTS2	0.171591
Thymidylate kinase	0.171522
Amphiregulin	0.171382
Apo-2L(TNFSF10)	0.1712
TFIIB	0.170435
TIMM50	0.170233
Hepcidin	0.170058
CDH19	0.169871
PTEN	0.169864
CDK4	0.169478
HSP90 beta	0.169297
HSC70	0.169241
Cyclin B3	0.169238
Heme oxygenase 1	0.169129
Neuregulin 1	0.169118
ITGB3	0.168983
Metallothionein-IB	0.168846
FBH1	0.16884
microRNA 10a	0.16866
Deoxycytidine intracellular	0.168612
TAF5	0.16853
RING-box protein 1	0.168475
Mu-type opioid receptor	0.168296
MST4	0.168268
PA24A	0.16816
beta-D-Fructose 1,6-bisphosphate intracellular	0.168136
ENO1	0.167862
EWS/WT1 fusion protein	0.167723
MEKK4(MAP3K4)	0.166465
miR-302a	0.166235
AUF1	0.166003
Ephrin-A receptor 2	0.165879	x
V1a receptor	0.165845
JNK1(MAPK8)	0.165812
HLA-B27	0.16561
Adenosine A1 receptor	0.165494
DCTN2	0.165347
BDKRB2	0.165163
Pcdh19	0.165134
ASNS	0.16507
SUMO-3	0.16503
JunD	0.164689
tBid	0.164522
Ceb1	0.164435
PKC-beta2	0.163985	x
Securin	0.163893
Siplizumab	0.16384
HSF2	0.163332
Adenosine extracellular region	0.163309
c-IAP2	0.163274
C2b	0.162995
CXCR3	0.162875	x
IST1	0.162851
TUSC2	0.162363
GGA1	0.162307
miR-331-3p	0.162215
CARM1	0.162215
A20	0.162206
Rubicon	0.161717
Cathepsin F	0.161561
Glycerone phosphate intracellular	0.161552
HLA-B7	0.161357
MGF	0.161267
PDGF-B	0.161171
RING6	0.161116
TRADD	0.161007
CFTR	0.160992
NFIC	0.160921
MMP-13	0.160846
PKI	0.160832
RalGEF2	0.160213
MKK7 (MAP2K7)	0.160109
TGF-beta 3	0.159989
ATP1A1	0.159791
NGFR(TNFRSF16)	0.159759
MafB	0.159708
MDR1	0.159666	x
Fe('2+) cytosol	0.159608
STING (TMEM173)	0.159565
VCP	0.159515
PMF1	0.159301
HSPBP1	0.159233
p90RSK2(RPS6KA3)	0.158987
KIR2DL1	0.158922
FGF6	0.158612
Alefacept	0.158237
AMPK alpha 2 subunit	0.15821
c-Fes	0.157987	x
BAF	0.157673
SHIP	0.157636
BDNF	0.157608
NCOA3 (pCIP/SRC3)	0.157571
VEGF-C	0.157426
E2 protein (HCV)	0.15728
AHR	0.157187
MD-2	0.15702
DAP12	0.156629
RPA2	0.156556
VIL2 (ezrin)	0.156545
IFI17	0.156508
p130	0.156397
ActRIIA	0.15619
RILP (Rab interacting lysosomal protein)	0.156089
TBX5	0.155882
GluR6	0.15569
HDAC6	0.155651	x
Proglucagon	0.155564
NIK(MAP3K14)	0.15524
Cathepsin V	0.155056
Annexin I	0.154894
PKC-zeta	0.154679	x
AKT3	0.15456
IL-9 receptor	0.154423
NR2A	0.154384
GABP alpha	0.154327
PPAR-alpha/RXR-alpha	0.154305
Dynein 1, cytoplasmic, intermediate chains	0.154275
CRM1	0.154173	x
BARX2	0.154171
MMR2	0.153855
Fra-2	0.153824
HLADOB	0.153716
COX VIIa-2	0.153565
GGA2	0.153353
PDF	0.153271
ATP6V1F (VATF)	0.153054
Ephrin-B receptor 4	0.152575	x
D-Mannose 6-phosphate intracellular	0.152449
IFNA1	0.152399	x
microRNA 145	0.152354
TAF8	0.1523
8,12-Dibutanoyl-mesobilirubin xiii alpha intracellular	0.152262
GRID2	0.152071
PKC-mu	0.152053	x
CNTF	0.151912
N-cadherin	0.151603
Adenosine A2a receptor	0.151555
HNF3-alpha	0.151445
SDF-1	0.151429
Somatostatin	0.151198
ATF-5	0.150981
PDE4D	0.150896
COX VIIa	0.149996
ILT4	0.149996
IP10	0.149993
SMAD7	0.149964
N1,N8-diacetyl-spermidine intracellular	0.149049
Myo-Inositol intracellular	0.149047
FGF9	0.149031
PDGF-D	0.149026
PDE	0.149002
LIF	0.148948
Citron	0.14881
L-Glutamic acid extracellular region	0.148514
FGF10	0.148426
LH-beta	0.148393
TBX19	0.148352
Mg('2+) cytosol	0.148338
ADA3-like protein	0.14832
DCTN6	0.148295
IgG1	0.148142
PRA1	0.148118
Fer	0.147846
BAT3	0.147765
Trifucosyl Ley intracellular	0.147765
Connexin 32	0.147652
IRAS	0.147563
CRY1	0.147554
CDC7	0.147435
eIF5B (IF-2)	0.147382
CD8 alpha	0.147231
RING2	0.147091
TBC1D15	0.147064
Chk2	0.146979
Karyopherin alpha 1	0.146812
HOXA9	0.146748
Furin	0.146738
PDE3	0.146667
Nibrin	0.146588
5-beta-Dihydroprogesterone intracellular	0.146327
ZIP-kinase	0.145981
TFF1	0.145936
Protein kinase G1	0.145523
Bim	0.14541
ATP6V1A (70kD)	0.145055
MRPS26	0.144977
CD81	0.144887
NF-AT4(NFATC3)	0.144633
TRIM	0.144595
IgG	0.144582
Alpha 1-antitrypsin	0.144418
ADAM12	0.144388
alpha-11/beta-1 integrin	0.144038
GM-CSF receptor	0.14374
Immunoproteasome (20S core)	0.143704
Nkx6.1	0.14355
PACAP receptor 1	0.143431
Cyclin E	0.143336
ATP6M	0.143316
DNMT1	0.143298
Bax	0.1431
2'-Phospho-cADPribose intracellular	0.14307
NUDEL	0.142675
Nef (HIV-1)	0.142275
ASH2L	0.142036
COX I	0.141952
KLRK1 (NKG2D)	0.141875
GluR1	0.141707
TFIID 31 kDa subunit	0.141473
ESR1 (membrane)	0.141452	x
AID	0.141412
TLE2	0.141396
Hck	0.1412
Fructose-2,6-bisphosphate intracellular	0.140958
TRIM72	0.140865
Ricinoleic acid intracellular	0.140785
Ataxin-7	0.140642
SPHK1	0.14056
Progesterone extracellular region	0.140541
ATP6V1B	0.14046
C4a	0.140404
alpha-IIb/beta-3 integrin	0.14033
APC protein	0.140315
APLP2 precursor	0.14023
ASK1 (MAP3K5)	0.140038
IL-13	0.140029
miR-let-7c	0.139932
Nicotinate D-ribonucleoside intracellular	0.139812
MYF5	0.139652
a,a,a',a'-Tetramethyl-mesobilirubin xiii alpha intracellular	0.139518
Mesobilirubin xiii alpha intracellular	0.139518
(Z)-Ricinoleic acid intracellular	0.139431
Islet-1	0.139378
TOP2 beta	0.13916	x
IL-12RB1	0.138969
NDRG1	0.138961
C2a	0.138926
LGR8	0.13883
IL-27	0.13877
RHEB2	0.138612
ZNF148	0.138545
Presenilin 1	0.138439
IL-18BP	0.138351
NEDD4L	0.138338
G-protein alpha-i3	0.13823
miR-451	0.138162
OSMR	0.138105
NCOA6 (TRBP)	0.137908
RAE1	0.137869
Tax1 (HTLV1)	0.137802
Fc epsilon RI	0.13767
RAB3GAP	0.137503
Ephexin	0.137472
COX VIIb	0.137428
MIR1 (HHV8)	0.137408
14-3-3 beta/alpha	0.137173
Menin	0.137167
SP7	0.137061
H2-Ab1	0.136931
IL1RN	0.136534
CD86	0.136435
Nod2 (CARD15)	0.13632
Alpha crystallin B	0.136128
C/EBPepsilon	0.135973
TAFs	0.135787
HSPA4	0.135746
HLA-A3	0.13545
BSF-3 (cardiotrophin-like cytokine)	0.135303
CCR1	0.135247
G-CSF	0.135213
Resistin	0.135071
MTA1	0.135068
TGF-alpha	0.135016
HLA-DRA1	0.134764
E7 protein (HPV16)	0.134695
IL-18R1	0.134677
Cytochrome c oxidase	0.134356
PKC-eta	0.13413	x
USP18	0.134077
ATP6V1G	0.133987
M-CSF receptor	0.133986	x
L-Amino acid intracellular	0.133802
ATF-6 alpha	0.133699
FSHR	0.133672
APOE	0.133348
alpha-3/beta-1 integrin	0.133227
GGA3	0.13313
CSF1	0.133049
APP	0.132801
PKIA	0.132791
STK39	0.132786
Karyopherin alpha 4	0.132703
Rinl (FLJ45909)	0.132628
HIPK2	0.132625
p90Rsk	0.132591
Extended Lex intracellular	0.132576
14-3-3 zeta/delta	0.13247
PIRB	0.132442
CIKS	0.132213
(2R,3S)-Dihydroneopterin triphosphate extracellular region	0.132188
N-myristoyltransferase	0.132113
HNF1-alpha	0.132038
hSPT3	0.131975
RABGAP1L	0.131881
UHRF1	0.131809
PAX3	0.131721
TLE1	0.131586
IFNA4	0.130709	x
TRPC6	0.130667
MEK1/2	0.130297
dUDP cytoplasm	0.130283
MRAP	0.130202
MAD1 (mitotic checkpoint)	0.130069
EDNRB	0.129996
COX VIIb-1	0.129948
8,12-Dihexanoyl-mesobilirubin xiii alpha intracellular	0.129876
Itch	0.129853
MSK1	0.129815
Ikaros	0.129667
ALDOA	0.129618
CARD9	0.129592
12-Ethyl-mesobilirubin xiii alpha intracellular	0.129581
Sti1	0.129433
NRSF	0.129062
Epiregulin	0.129001
ERV3	0.128729
ADAM9	0.128714
GFRP	0.128662
Angiopoietin 2	0.128515
G-protein alpha-o	0.128384
Caveolin-2	0.127782
Substance P receptor	0.12763
HSP90	0.127457
MARCKS	0.127242
GPR30	0.12723
GFI-1	0.12711
LFA-3	0.127104
PRNP	0.126835
PKC	0.12653	x
ACACA	0.126269
H2-A-beta-1	0.125922
PAR1	0.125865
Hyaluronic acid extracellular region	0.125814
UBE2J2	0.125774
LILRA1	0.125749
AES (GRG)	0.125684
8,12-Dimethyl-mesobilirubin xii gamma intracellular	0.125367
Calreticulin	0.125224
SNORD32A	0.125183
SNORD29	0.125183
SNORD96A	0.125183
SNORD82	0.125183
PDE6C	0.125118
FBXW11	0.125074
RT1-CE7	0.125004
LSD1	0.12495
ADAM10	0.124892
rRNAs (5.8S, 18S, 28S)	0.124869
Fibrillarin	0.12476
OSR1	0.124753
Csk	0.124599
CIN85	0.124486
UBE1	0.124285
SMAD5	0.124113
AGTR2	0.123814
RAD17	0.123756
ZNF217	0.123689
Dimeric Lex intracellular	0.123567
NFYB	0.123549
HOOK1	0.123463
miR-21	0.123414
Bilirubin ix alpha intracellular	0.123308
HLA-A11	0.1232
Junctin	0.122927
1B35_HUMAN	0.122759
STARING	0.122678
CAT-1 (SLC7A1)	0.122483
microRNA 7-1	0.122249
Prostaglandin E2 extracellular region	0.121516
Urease A (H. pylori)	0.121454
IL-11 receptor	0.12144
Acetic acid extracellular region	0.121418
APOA5	0.1213
SHH	0.121205
SHOX2	0.121055
ITF2	0.120941
CLN3	0.120871
Metallothionein-IG	0.120678
SNORD37	0.120547
SNORD18A	0.120547
SNORD95	0.120547
SNORD73B	0.120547
DNAJA2	0.120499
REC8L1	0.120383
2'-Phospho-ADP ribose intracellular	0.120185
GDP cytoplasm	0.120098
PEA3	0.120046
Guanylate cyclase A (NPR1)	0.119949
PLD2	0.119693
PACT	0.119638
Smoothened	0.119575
3'-Sulfo-Lex intracellular	0.119207
Troponin I, cardiac	0.119196
CD2BP2	0.119187
IL-9	0.118936
TBC1D10B	0.118663
Thrombopoietin	0.118542
NRF1	0.118541
Na('+) cytosol	0.118329
PDE6H	0.118262
Adenosine A2b receptor	0.118209
Fc gamma RII alpha	0.11794
hASH1	0.117795
Bcl-G	0.117773
Brca1/Bard1	0.117676
TAP2 (PSF2)	0.117675
Tissue kallikreins	0.117502
PGE2R2	0.117208
PAXIP1L	0.117085
ZIN	0.116941
Casein kinase II	0.116649
PLU-1	0.116491
L-Proline intracellular	0.116242
Cathepsin L	0.1162
PI3K reg class III (p150)	0.116083
SGK1	0.115841
Kalirin	0.115696
PROP1	0.115543
Artemis	0.115437
12-Hydroxystearic acid intracellular	0.115276
dUMP intracellular	0.115234
K(+) channel, subfamily J	0.114763
APLP1 precursor	0.11473
Angiotensin II	0.114598
ISG54	0.114584
dCDP cytoplasm	0.114564
ACK1	0.114422
DLL4	0.114225
Tip60	0.114068
RNF8	0.11405
Trisaposin	0.113922
USP7	0.113866
E2F2	0.113858
TCR alpha/beta	0.113841
HIF1A/ARNT2	0.113601
Tat (HIV-1)	0.113472
NIPP-1	0.11344
NOTCH1 receptor	0.113375
MBD4	0.113356
VMAT2	0.113282
TSH receptor	0.113055
Caspase-12	0.112868
Bard1	0.112651
MLXIP	0.112631
Tabalumab	0.112466
RLI	0.112321
HSP27	0.112315
NS5B (HCV)	0.111845
FNIP1	0.111766
IP3R3	0.111745
Thrombospondin 1	0.111717
XPG	0.111712
Collagen II	0.111469
CSF2RA	0.111407
Plasmin	0.111239
SREBP1 (Golgi membrane)	0.111199
IgG3	0.111196
Histone H3	0.110897
BUB3	0.110855
PPCKC	0.110791
NOTCH1 (NEXT)	0.110731
Ephrin-A5	0.110389
IL-2R alpha chain	0.11026
Mesobilirubin xii gamma intracellular	0.110258
CCKBR	0.110184
Raltitrexed polyglutamates intracellular	0.109793
ATG4A	0.109714
ICAM1	0.10969
DNAJB6 (Hdj-1)	0.109503
CLIP170	0.109395
Propanoic acid extracellular region	0.109391
PSMA7	0.109241
GLIS3	0.109174
(S)-Lactic acid cytoplasm	0.108995
Aif	0.108791
a,a'-Dimethoxy-mesobilirubin xiii alpha intracellular	0.108654
Sphingosine intracellular	0.108565
Elastin	0.108555
PAF65A	0.108464
CD3 zeta	0.108357
CDC34	0.108345
C4b	0.108067
DBH	0.107938
APCS	0.107912
PKC-lambda/iota	0.107864	x
APEX	0.107701	x
NFAT-90	0.107689
PKR2	0.107683
CEACAM1	0.10755
IL-30	0.10738
Myelin basic protein	0.107211
GLUT3	0.107045
TAF1	0.106766
Wee1	0.106627
Sec8	0.106611
DUX4	0.106574
NODAL	0.106531
TAF3	0.106485
lipid extracellular region	0.106481
MRPS11	0.106439
PP2A cat (beta)	0.106369
PRDX1	0.106323
NF-kB1 (p105)	0.106322	x
REP-1	0.106085
RN7SK	0.106059
LOC441108	0.10604
UVRAG	0.106025
COX II	0.105998
Ephrin-A receptor 3	0.105786	x
Neuromedin U receptor 2	0.105729
Fiz1	0.105513
Alpha-2A adrenergic receptor	0.105511
Parkin	0.105284
GLG1	0.10525
Cathepsin H	0.105194
RAP-1B	0.105131
Polycystin 2	0.105104
MYO1C	0.104669
JNK3(MAPK10)	0.104661
Claudin-1	0.104644
FGF3	0.104464
ERR3	0.104462
PUM2	0.104329
UBB	0.104195
Butanoic acid extracellular region	0.104107
PDE1A	0.103781
Lyso-PAF extracellular region	0.103616
PtdIns(4,5)P2 intracellular	0.103551
Leukocyte elastase	0.103512
Lex intracellular	0.103425
Hemin (hematin) intracellular	0.103253
Endostatin	0.103199
Ro52	0.103099
Oncostatin M	0.103056
Mcl-1	0.102987
Pinin	0.10293
CRY2	0.102862
Bilirubin ix gamma intracellular	0.102858
N-Ras	0.102769
AKT2	0.10275
GRK5	0.102702
QM	0.102638
PDE6A	0.102627
AATF (Che-1)	0.10237
CBL-B	0.102076
FHL1 (SLIM1)	0.102074
HMG2	0.102054
JDP2	0.101962
Disaposin B	0.101636
HBII-52 snoRNA	0.101553
GCL cat	0.101535
Nkx2.2	0.10143
MICA	0.101394
dTMP cytoplasm	0.101306
LDB1	0.101294
Caspase-10	0.100942
NMT1	0.100836
SMURF2	0.100794
NCK2 (Grb4)	0.100465
DR5(TNFRSF10B)	0.10042
C (HCV)	0.1004
Casein kinase I alpha	0.100391
COX VIa	0.100348
BMX	0.100221
ADP cytoplasm	0.100094
K-RAS	0.100008
Xanthosine-5'-monophosphate intracellular	0.0998803
Connexin 43	0.0994466
TAF4 (TAFII130)	0.0993047
AEBP1	0.0992721
TSH	0.0991526
IL-23	0.0991066
ZNF306	0.0989547
PLC-beta3	0.0987945
LILRA2	0.0984725
TIM23-PAM complex	0.0984674
PAG	0.0983209
CYP27B1	0.0982497
USF1/USF2 complex	0.0982245
Intersectin	0.0981322
TIF1-beta	0.0976308
Prostacyclin receptor	0.0975456
Staufen	0.0974963
Osteopontin	0.0974685
PO(,4)('3-) extracellular region	0.0974094
ACTA2	0.0973727
RPL36AL	0.0973492
CD74	0.0973259
MEOX1	0.0973213
Eps15	0.0972585
PDK4	0.0972466
HZwint-1	0.0972445
TAF13	0.0971399
RABGEF1	0.0970725
Daratumumab	0.0970633
Rad21	0.0970337
CD28	0.0969701
MRPS12	0.0969383
HSF4	0.0968844
Dectin-2	0.0968455
IL-11	0.0966994
KCNQ1OT1	0.0966202
SIAH2	0.0965433
Tau (MAPT)	0.0964981
I-TAC	0.0963505
Prostaglandin F2 alpha intracellular	0.0961933
Oxaloacetic acid cytoplasm	0.0959886
HEY1	0.0959757
D-Glyceraldehyde intracellular	0.0957776
Aley intracellular	0.0956052
ARIX	0.0955749
Deamido-NAD(P)('+) intracellular	0.0952332
BUB1	0.0951462
MASP1	0.0951256
Calgranulin B	0.0950838
IL1RAP	0.09505
KIF5C	0.0950457
POMC	0.0949843
GYS2	0.0949657
alpha-9/beta-1 integrin	0.0949027
SF3B3	0.0948943
SYT	0.0948742
SAA1	0.0947388
Mesobilirubin iv alpha intracellular	0.0947312
Bley intracellular	0.0947051
EBP2 (NoBP)	0.0946861
IgG4	0.0946113
LDHA	0.0945588
DNAJC6	0.0944633
PAF65B	0.0943295
Kv3.3	0.0942118
AMPK beta1	0.0942092
microRNA 155	0.0941077
RIFK	0.0939568
Exo84	0.0939415
Cullin 3	0.0938732
Perilipin	0.0938013
CD40L(TNFSF5)	0.0937316
Adenylate cyclase type V	0.0937256
WRN	0.0935941
FoxL2	0.0935931
Core protein (HBV)	0.0935511
GPR14	0.0934905
FosB	0.0934815
MASP2	0.0932286
IL-12 alpha chain	0.0931594
NDPK A	0.0931576
RalBP1	0.093116
14-3-3 theta	0.0931016
HLA-DPB1	0.0929342
CREB3	0.0927875
SITPEC (ECSIT)	0.0927368
Karyopherin beta 1	0.0927144
Glutaredoxin	0.0926259
HESX1	0.0925926
alpha-4/beta-1 integrin	0.0925606
BMAL2	0.0925161
8,9-DiHETrE intracellular	0.0923171
MAD2a	0.0922979
HuD (ELAVL-4)	0.0920922
Ephrin-A receptor 8	0.0920835	x
MRPS17	0.0918534
URG4	0.0918534
MRPS14	0.0918534
MRPS33	0.0918534
EEA1	0.0917903
ATRIP	0.0916874
PDE1C	0.0915658
FAP-1	0.0915417
BAG-3	0.0913236
APG3	0.0910917
PKM2	0.0910318
MDX33 extracellular region	0.0910273
RFWD3	0.0909908
HMGA2	0.0909235
4930573I19Rik	0.0909209
DIAC	0.0909209
ZNF323	0.0909209
Synphilin 1	0.0908087
AIRE	0.0907519
DAZ	0.0907278
Oxamic acid intracellular	0.0906977
Mucin 5AC	0.0906841
MRPS18	0.0906188
N8-Acetyl-spermidine intracellular	0.0904776
14(R),15(S)-diETE intracellular	0.0904568
HRIP	0.0903731
GGTase-II	0.0903008
FGF1	0.0902228
Coagulation factor VIII	0.0901726
CD133	0.0900463
FLI1	0.0899495
SUPV3L1	0.0899266
CAS-L	0.0899211
IL-5	0.0898792
Cyclic ADP-ribose intracellular	0.0898502
TAL1	0.0898366
15-epi-Lipoxin A4 intracellular	0.0894106
Ley intracellular	0.0892654
EZH2	0.089222
CIC	0.0891646
LDLR	0.0890467
R-S-Glutathione intracellular	0.0889654
EWS/ERG fusion protein	0.0889026
Rad51	0.0888022
Cyclin D	0.0887656
US3 (HHV5)	0.0887328
DAXX	0.0887314
NAD('+) intracellular	0.0887066
PKR1	0.0886888
Adenylate cyclase type VI	0.0886647
ETS	0.0885802
Metallothionein-1M	0.088527
Metallothionein-1L	0.088527
RPS12	0.0885019
HSP22	0.0884362
SENP6	0.0884349
NP (Influenza A virus )	0.0884048
BCAP31	0.0883202
PDE1B	0.0882695
Beta-parvin	0.0882137
APOB	0.0879252
BMP2	0.087871
RanBP2	0.0878289
Disaposin C	0.0877597
UBE2J1	0.0876927
KLRA1	0.0876
XPA	0.0875881
SRPK1	0.0874541
FGF19	0.0874083
KCRM	0.0872908
Bilirubin ix delta intracellular	0.0872902
14-3-3 gamma	0.0872275
3-Mercaptolactate intracellular	0.0872167
MYL6	0.0871279
MRPS10	0.0870913
Sialyl extended Lex intracellular	0.087086
GCR-beta	0.0870584	x
Lysyl oxidase	0.0870443
Nicotinamide ribonucleoside intracellular	0.0869253
PDE6G	0.0868978
TAFII28	0.0868847
COX III	0.0868706
MAPKAPK5	0.0868376
Orexin receptor 1	0.086802
(2R)-2,3-diphosphoglycerate intracellular	0.0867263
FPR	0.0867022
RPS18	0.0866514
RPS20	0.0866514
eIF2S1	0.0864785
miR-505	0.0864384
hnRNP D-like	0.086013
PP2A regulatory	0.0860112
miR-222	0.0859469
miR-3120-3p	0.0858134
MRPS7	0.0857452
Sec5	0.0857288
Autophagin-1	0.0857099
G9a	0.0855257
COUP-TFII	0.0853812
Jagged1	0.0852605
ICOS-L	0.0852152
p90RSK1	0.0851773
RPS4	0.0851124
IgG2	0.085007
Kid	0.0848702
Dynamin-1	0.0848516
MDM4	0.0847446
Sno-N	0.0847202
MLL1 (HRX)	0.0847149
DDB2	0.0846743
p38delta (MAPK13)	0.0845968
WIP1	0.0844648
ADHA	0.0844261
IL23A	0.0844261
Polycystin	0.0839926
TBX18	0.0839887
mGluR1	0.0839843
Prostaglandin D2 intracellular	0.0838999
Matrilysin (MMP-7)	0.0838228
HIVEP1 (PRDII-BF1)	0.0837766
PP1-cat	0.0837127
AMFR	0.0836231
TR-beta1	0.0835737
COX VIc	0.0835134
PDLIM2	0.0833716
SMAD9 (SMAD8)	0.0831815
Metallothionein-1F	0.0830492
S1P	0.0829902
TANK	0.0828578
ETV3	0.082777
GCKR(MAP4K5)	0.082669
Alpha-1B adrenergic receptor	0.0826178
Beta-adaptin 2	0.0825359
Fc gamma RI	0.0824442
Tiam1	0.0824427
microRNA 31	0.0824007
LyGDI	0.0823239
UBE2H	0.0823099
DLL1	0.0823037
RPS14	0.082041
PDE6B	0.0820176
HX extracellular region	0.0819492
Cyclin H	0.081915
miR-148b	0.0818588
14-3-3 sigma	0.0817512
RKIP	0.0816669
GUCY1B1	0.0816664
PTBP1	0.0816607
Contrin (MSY2)	0.0813901
9,10-DHOME intracellular	0.0813513
A-FABP	0.0813075
RPS15a	0.0813022
Angiotensinogen	0.0811416
Ionotropic glutamate receptor	0.0810971
SP1/SP3 complex	0.0810805
TIRAP (Mal)	0.0810133
MAP2	0.0809525
MRPS35	0.0808691
MRPS34	0.0808691
MRPS24	0.0808691
p53BP1	0.0808662
AKNA	0.080844
RPS13	0.0808112
Thymalfasin	0.0807844
Thrombin	0.0807285
RPS25	0.0806866
ADAM-TS1	0.0806765
RPS15	0.0805921
CRK	0.0805901
PPM1E	0.0805898
Csp	0.0803779
VCAM1	0.0803753
Protein kinase G	0.0803606
miR-29a	0.080268
SNORD25	0.0802587
RGC32	0.0802181
Trifluoroethanol extracellular region	0.0801761
ARNT2	0.0801004
CDC25C	0.0800944
C5AR	0.0800452
Karyopherin alpha 6	0.0800173
FUS	0.0799298
SLC18A3	0.0798557
SIX4	0.0798323
CDC18L (CDC6)	0.0797875
FOXP1	0.0796846
PACE4	0.079675
Vinculin	0.0794661
GRP-R	0.0793697
microRNA 7	0.0793201
MAD2b	0.0792722
SOD3 (EC-SOD)	0.0792459
miR-199b-5p	0.0792413
miR-135b	0.0790458
SNFT	0.0789326
RWDD3	0.0789098
CD21	0.0789062
RalGDS	0.0788444
SPRY2	0.0787786
HSPA2	0.0785133
Ticilimumab	0.0784987
SIAH1	0.0784602
p40-phox	0.0784084
Fe('2+) extracellular region	0.0783338
TITF1	0.078317
CDC14a	0.0782783
Xanthine oxidase	0.0782758
MAGI-2	0.078271
microRNA 25	0.0782651
DJ-1	0.0782367
NP14	0.0781589
Dexras1	0.0780599
PP2A structural	0.0779145
UBE2S	0.0777981
FGF7	0.0776825
11,12-Dihydroxyeicosatrienoic acid intracellular	0.0776286
TFE3	0.0776025
NMN intracellular	0.077462
12,13-DHOME intracellular	0.0773505
PLC-epsilon	0.0771506
ZNF143	0.0771391
Guanylate Cyclase 1, soluble	0.0770988
miR-3120-5p	0.0770972
MUNC18	0.0770955
CXCR6	0.0769838
CPI-17	0.0768431
BNP	0.0767846
SHPS-1	0.0767787
MAFbx	0.0767442
MAAI	0.0766513
RPS26	0.0766226
RPS23	0.0766226
GC1QBP	0.0765637
AP-2C	0.0764936
CLK1	0.076478
G6PD	0.0764621
CD82	0.0764564
9,10-Dihydroxystearic acid intracellular	0.0763621
CD200 (OX-2)	0.07625
UBF	0.0762446
DREAM	0.0762223
L-Serine intracellular	0.0760834
RPS9	0.0758961
Osteonectin	0.0758881
MIST	0.0757835
BDKRB1	0.0757747
miR-34a	0.075743
RBBP5	0.075581
Dopamine D1A receptor	0.0754882
DNAJB12	0.0753774
p14ARF	0.075369
Tetrahydrobiopterin intracellular	0.0753243
JAM1	0.0752918
NPFF receptor 1	0.0752374
SIM2	0.0750794
MEK4(MAP2K4)	0.0749458
MST3	0.074945
Cathepsin S	0.0748601
CREB4	0.0747444
Cyclin G2	0.0747367
Collagen I	0.0745434
Zn('2+) extracellular region	0.0744614
vIRF-3(HHV8)	0.0742559
VEGF-D	0.0742254
COX VIb	0.0742105
Mt 28S L42	0.0741985
Dihydrofolate intracellular	0.0741103
miR-192	0.0739837
DVL-2	0.0739764
CHKA	0.0739437
CLAT	0.0737847
GBP2	0.0735536
JMJD1A	0.0735434
NSGPeroxidase	0.0734815
TXNIP (VDUP1)	0.0734433
SNM1	0.0733921
WBSCR5(NTAL)	0.0733107
PPCKM	0.0732608
PHLDA1	0.0732429
[truncated: 17,131 more rows]

[truncated: 20 more sheets: Hyperplastic Polyposis Syndrome, Ischemic Cardiomyopathy, Ischemic Stroke, Psoriasis, Liver Cirrhosis, Melanoma with Metastasis, Melanoma, Multiple Sclerosis, Ovarian Cancer, Parkinsons Disease, Periodontitis, Sarcoidosis, Scleroderma, Septic Shock, Sickle Cell Disease, Sjogrens Syndrome, Obesity, Systemic Lupus Erythematosus, Ulcerative Colitis, Hepatocellular Carcinoma]
