# Supplementary material for: Drug Target Prediction and Repositioning Using an Integrated Network-Based Approach
Source: PLoS One. 2013 Apr 4;8(4):e60618. doi: 10.1371/journal.pone.0060618 (PMC3617101; doi:10.1371/journal.pone.0060618)
Supplement: Table S2 — Top 100 drug targets for 30 diseases. The table contains annotations for the top 100 drug target predictions for all 30 diseases. Each network object corresponds to either a known drug targets for the given disease, a known drug target for other diseases, or no current drug target. Furthermore, network objects with increased expression levels are highlighted as they may be inhibited for treatment. (XLS) [file pone.0060618.s003.xls]

## Sheet: Malaria
Network Object Name	Known Target for Malaria	Target for Other Disease	No Current Drug Target	Overexpressed
c-Myc			x
c-Jun	x			x	Legend:
CREB1		x			Network Object Name = Name in Metabase
p53		x			Known Target = Network Object has been reported as target (=x)
c-Fos	x			x	Target for Other Disease = Network Object has been reported for a different disease (=x)
STAT1			x	x	No Current Drug Target = Network Object is not associated with any disease
SP1			x		Overexpression = Network Object is upregulated in disease
EGR1			x	x
Ubiquitin			x	x
NF-kB	x			x
RelA (p65 NF-kB subunit)	x			x
ATF-3			x	x
STAT3		x
HIF1A		x		x
SMAD3			x
Elk-1			x
p300		x
AP-1	x			x
NF-kB1 (p50)	x			x
C/EBPbeta			x	x
ATF-2			x
NF-kB p50/p65	x			x
STAT5		x
ERK1/2		x		x
ESR1 (nuclear)		x
C/EBPalpha			x
STAT5A		x
Androgen receptor		x
JAK2		x
ETS1			x	x
PAI2			x	x
EGFR	x
c-Src		x
IRF1			x	x
NF-AT2(NFATC1)			x
SMAD4			x
c-Raf-1		x
PU.1			x	x
PPAR-gamma		x
SNAIL1			x
IKK-alpha		x		x
GCR-alpha		x
TCF7L2 (TCF4)		x		x
JunB	x			x
NF-AT1(NFATC2)			x
MEK1(MAP2K1)		x		x
CBP		x
GRB2			x	x
Bcl-6			x	x
ERK2 (MAPK1)		x		x
Shc			x
AKT(PKB)		x		x
STAT5B		x
PKC-delta		x
E2F1		x
SMAD2			x	x
p21		x		x
SMAD1			x	x
NUR77		x		x
VDR		x
Bcl-3			x	x
RUNX2			x
SHP-2		x
HDAC1	x
MEK2(MAP2K2)		x		x
PI3K reg class IA		x		x
PI3K reg class IA (p85)		x		x
Lyn		x		x
JAK1		x
CREM (repressors)			x	x
c-Jun/c-Fos	x			x
IL-1 beta		x		x
Beta-catenin		x
FOXO3A			x
STAT4			x
NF-kB2 (p100)	x			x
SRF			x
TRAF6			x
IKK (cat)		x		x
Caspase-3		x		x
MEKK1(MAP3K1)			x
MyD88		x		x
C/EBPdelta			x	x
FKHR			x
NF-kB2 (p52)	x			x
MDM2		x
IKK-gamma			x
SOS			x
H-Ras			x
p38alpha (MAPK14)		x
NF-kB p50/p50	x			x
I-kB			x	x
FAK1		x
ERK1 (MAPK3)		x
RelB (NF-kB subunit)			x	x
SHP-1		x
Fyn		x		x
SF1			x
GSK3 beta		x
IFN-gamma	x			x

## Sheet: AIDS
Network Object Name	Known Target for AIDS	Target for Other Disease	No Current Drug Target	Overexpressed
LSm complex			x	x
Large 39S subunit			x	x	Legend:
LSm1/8			x	x	Network Object Name = Name in Metabase
LSM1			x	x	Known Target = Network Object has been reported as target (=x)
EIF1AX			x		Target for Other Disease = Network Object has been reported for a different disease (=x)
LSm4			x	x	No Current Drug Target = Network Object is not associated with any disease
LSM6			x	x	Overexpression = Network Object is upregulated in disease
LSM2			x	x
eIF1A			x	x
LSM3			x	x
APOBEC3			x	x
Small 28S subunit			x	x
APOBEC3B			x	x
TIM17b			x	x
LSm8			x
MRPL52			x	x
FASP1			x	x
MRPL40			x	x
SNRPB (Sm-B)			x	x
MRPL22			x	x
MRPL19			x	x
MRPL51			x	x
MRPS16			x	x
MRPL36			x	x
MRPS18A			x	x
MRPS36			x	x
MRPL54			x	x
MRPL27			x	x
MRPS33			x	x
MRPL13			x	x
MRPS22			x	x
COPZ2			x
MRPS15			x	x
OIP5			x	x
MRPS23			x	x
LSM5			x
MRPL15			x	x
MRPL44			x	x
MRPS18			x	x
TIMM17			x	x
Tim23			x	x
KLRF1			x
COP-zeta			x
CAP-G2			x	x
SNRPD3 (SMD3)			x	x
BLAP75			x	x
COG complex			x
5T4		x
DCPS			x	x
ATPK			x	x
CD161			x
Mt 28S L42			x	x
CAP-G/G2			x	x
APOBEC3C			x	x
ATP(F0)			x	x
CAP-H/H2			x	x
TMPOA			x	x
Condensin			x	x
SF3B5			x	x
ATP5G			x	x
LSm7			x	x
COG1			x
POLR2J		x		x
MRPL50			x	x
TIM23-PAM complex		x		x
COX VIII			x	x
hRPB11		x		x
2'-5'-oligoadenylate synthetase			x	x
LACTB			x	x
ETFB			x	x
MRPL47			x	x
MRPL17			x	x
Immunoproteasome (20S core)	x			x
MRPL14			x	x
ATP synthase			x	x
MRPS31			x	x
SF3B14a			x	x
COX VIb			x	x
NOLA1 (GAR1)			x	x
RPP29			x	x
MLC1SA			x	x
Prefoldin complex			x	x
ATP5C			x	x
C16orf75			x	x
NOL1			x	x
CAP-D2/D3			x	x
eIF1AY			x	x
MRPS11			x	x
ETF complex			x	x
REC8L1			x	x
SF3b		x		x
Gemin6			x	x
Nop56			x	x
UQCRQPC			x	x
Laminin 11			x
Immunoproteasome (11S regulator)			x	x
NUP37			x	x
NDUFB11			x	x
CLECSF2			x	x
EAF2			x	x

## Sheet: Idiopathic Pulmonary Fibrosis
Network Object Name	Known Target for Idiopathic pulmonary fibrosis	Target for Other Disease	No Current Drug Target	Overexpressed
PTPR-beta			x
NET1(TSPAN1)			x		Legend:
Neuroglycan C			x		Network Object Name = Name in Metabase
PAPA1			x		Known Target = Network Object has been reported as target (=x)
PAPP-A			x		Target for Other Disease = Network Object has been reported for a different disease (=x)
IIP45			x		No Current Drug Target = Network Object is not associated with any disease
APOA5			x		Overexpression = Network Object is upregulated in disease
G-protein beta1/gamma2			x
ARF6			x
Myelin basic protein			x
G-protein alpha-i1			x
STAT6		x
alpha-6/beta-1 integrin		x
ARF1		x
SF1			x
PTPR-zeta			x
Azurocidin 1			x
HSF1			x
DR6(TNFRSF21)			x
mTORC1		x
N-Myc			x
Midkine			x	x
Amyloid beta 42		x
NOTCH2		x
miR-126			x
IBP5			x
alpha-4/beta-1 integrin		x
PLC-beta2		x
IBP4			x
IBP2			x	x
CoREST			x
Kallikrein 5		x
Kallikrein 2		x
Kallikrein 14		x
microRNA 31			x
IBP1			x
IBP6			x
Chondroitin 4'-sulfate extracellular region			x
LRP6			x
TEC			x
AP-4			x
Cathepsin G		x
c-Myc			x
Bim			x
SETDB1			x
Contactin 2			x
SUZ12			x
Pleiotrophin (OSF1)			x
Calpain 2(m)		x
STAT3		x
PPAR-alpha		x
AP-2A			x
NRSF			x
BCR/ABL fusion protein		x
PRG2			x
c-Fos		x
EZH2		x
alpha-5/beta-1 integrin		x
PPAR-gamma/RXR-alpha		x
FOXC1			x
Leukocyte elastase		x
Androgen receptor		x
Cathepsin D		x
PPAR-beta(delta)		x
ITGA5		x
Beta-catenin		x
CDC18L (CDC6)			x
KIAA1110			x
VacA (H. pylori)			x
ESR1 (nuclear)		x
STAT5A		x
STAT5		x
FKHR			x
FOXO3A			x
Brca1			x
STAT5B		x
ITGA6		x
GCR-alpha		x
VE-cadherin			x
TCF7L2 (TCF4)		x
CBP		x
NeuroD1 (NDF1)			x
MEK1(MAP2K1)		x
Lef-1		x
Kallikrein 4		x
DNER			x
CDC20			x
C/EBPbeta			x
Tcf(Lef)		x
HDAC1		x
HDAC6		x
NOXO1			x
ELMOD2			x
GATA-4			x
PtdIns(3,4,5)P3 intracellular			x
p300		x
ITGB1		x
Plasmin		x
Shc			x
GSK3 beta		x

## Sheet: Acute Myeloid Leukemia
Network Object Name	Known Target for Leukemia, acute myeloid	Target for Other Disease	No Current Drug Target	Overexpressed
SP1			x
p53		x			Legend:
Ubiquitin			x		Network Object Name = Name in Metabase
c-Myc			x		Known Target = Network Object has been reported as target (=x)
ESR1 (nuclear)		x			Target for Other Disease = Network Object has been reported for a different disease (=x)
STAT3		x			No Current Drug Target = Network Object is not associated with any disease
CREB1		x		x	Overexpression = Network Object is upregulated in disease
E2F1		x
HIF1A		x
c-Jun		x		x
SMAD3			x
Elk-1			x
Androgen receptor		x		x
c-Src		x
RelA (p65 NF-kB subunit)	x
NF-kB	x			x
C/EBPalpha			x
Beta-catenin		x		x
C/EBPbeta			x
c-Fos		x
GCR-alpha		x		x
STAT1			x
p300		x
EGR1			x
AP-1		x		x
PU.1			x
ATF-2			x	x
CBP		x
PPAR-gamma		x
HNF4-alpha		x
Bcl-6			x
GATA-1			x
STAT4			x
Oct-3/4			x
SP3			x
ETS1			x
SRF			x
IRF1			x	x
FKHR			x
SNAIL1			x
EGFR	x
STAT5A		x
STAT5		x
STAT5B		x
PKA-cat (cAMP-dependent)		x		x
CDK1 (p34)		x
RUNX2			x	x
NRSF			x	x
SOX9			x
POMT2			x	x
MOV-10			x	x
HEMK1			x	x
JunB		x
EZH2		x
E2F7		x
GSK3 beta		x
SMAD4			x
Ca('2+) cytosol			x
STAT6		x		x
FOXO3A			x
Caspase-3		x
NF-AT2(NFATC1)			x	x
HSF1			x	x
Tcf(Lef)		x		x
NF-kB1 (p50)	x
NF-kB p50/p65	x
ERK2 (MAPK1)		x
NF-AT1(NFATC2)			x
p21		x
TCF7L2 (TCF4)		x		x
HDAC1	x
Shc			x
p73			x
SMAD2			x
RBP-J kappa (CBF1)			x
GLI-1			x
VDR		x
ERK1/2		x
PI3K reg class IA (p85)		x		x
GLI-2			x
GATA-4			x
POMT1			x	x
MTRF1L			x	x
CUX1 (p110)			x	x
p63			x
RhoA		x
C/EBPdelta			x
SHP-2		x
JAK1		x
XRCC2			x	x
MDM2		x
G-protein alpha-q/11			x
DUX4			x
Fyn		x
MEF2C			x	x
JAK2	x
c-Cbl		x		x
AML1 (RUNX1)			x	x
ZNF217			x
Histone H2			x	x

## Sheet: Thyroid Carcinoma
Network Object Name	Known Target for Cancer, thyroid, anaplastic	Target for Other Disease	No Current Drug Target	Overexpressed
c-Myc			x
c-Jun		x			Legend:
p53		x			Network Object Name = Name in Metabase
SP1			x		Known Target = Network Object has been reported as target (=x)
STAT3		x			Target for Other Disease = Network Object has been reported for a different disease (=x)
RelA (p65 NF-kB subunit)		x		x	No Current Drug Target = Network Object is not associated with any disease
c-Fos		x			Overexpression = Network Object is upregulated in disease
ESR1 (nuclear)		x
NF-kB		x		x
Elk-1			x
HIF1A		x		x
SMAD3			x
Androgen receptor		x
EGR1			x
ATF-2			x
AP-1		x		x
C/EBPbeta			x
p300		x
SNAIL1			x
Ubiquitin			x
STAT5A		x
c-Src		x
C/EBPalpha			x
SMAD4			x
SRF			x
Beta-catenin		x		x
FOXO3A			x
ETS1			x
STAT5		x
RUNX2			x
EGFR		x
TCF7L2 (TCF4)		x
NF-kB p50/p65		x		x
SMAD2			x
CBP		x
HNF4-alpha		x
JunB		x
GCR-alpha		x
STAT5B		x
FKHR			x
NF-AT2(NFATC1)			x
ERK1/2		x		x
ERK2 (MAPK1)		x		x
SMAD1			x	x
CREB1		x
FAK1		x
E2F1		x		x
GLI-2			x
JAK2		x
SF1			x
GLI-1			x
HDAC1		x
E2F7		x		x
p21		x
JAK1		x
Large 39S subunit			x	x
GSK3 beta		x
GATA-4			x
PAX6			x	x
Shc			x
Lef-1		x
GRB2			x
SP3			x
EZH2		x		x
c-Jun/c-Fos		x
SHP-2		x
HSF1			x
NANOG			x
Lyn		x		x
p63			x
SOX9			x
VEGF-A		x
PtdIns(3,4,5)P3 intracellular			x
LSm complex			x	x
p73			x
CUX1 (p110)			x
c-Raf-1	x
PKA-cat (cAMP-dependent)		x
Bcl-3			x
SLUG			x	x
CDK1 (p34)		x		x
IRS-1			x
ATF-3			x
AFX1			x
WT1			x
LSm1/8			x
MMP-9		x		x
Rac1		x
TCF8			x
c-Myb			x	x
H-Ras			x	x
Fra-1		x		x
IKK-alpha		x		x
CSX (Nkx2.5)			x
NF-AT1(NFATC2)			x
TGF-beta 1		x		x
SUMO-1			x
Bcl-2		x
TGF-beta receptor type I		x		x
E2F4		x

## Sheet: Colorectal Cancer
Network Object Name	Known Target for Cancer, colorectal	Target for Other Disease	No Current Drug Target	Overexpressed
c-Myc			x	x
p53	x				Legend:
SP1			x		Network Object Name = Name in Metabase
STAT3		x			Known Target = Network Object has been reported as target (=x)
CREB1		x			Target for Other Disease = Network Object has been reported for a different disease (=x)
STAT1			x		No Current Drug Target = Network Object is not associated with any disease
SMAD3			x		Overexpression = Network Object is upregulated in disease
c-Jun	x
ESR1 (nuclear)		x
c-Fos	x
E2F1		x		x
EGR1			x
Ubiquitin			x
Elk-1			x
RelA (p65 NF-kB subunit)	x
GCR-alpha		x
Androgen receptor		x
NF-kB	x
STAT5	x
STAT5B	x
C/EBPalpha			x
HIF1A	x
SMAD2			x
C/EBPbeta			x	x
HNF4-alpha		x
Beta-catenin		x
STAT5A	x
AP-1	x
ATF-2			x
c-Src	x
SRF			x
RUNX2			x
Bcl-6			x
CBP		x
PPAR-gamma		x
TCF7L2 (TCF4)		x
p300		x
ETS1			x
NOTCH1 (NICD)	x
NF-AT1(NFATC2)			x
p21		x
MEF2C			x
GLI-2			x
SMAD1			x
PU.1			x
CDK1 (p34)		x		x
LSm complex			x	x
NF-kB1 (p50)	x
p73			x
PAX6			x
SMAD4			x
SNAIL1			x	x
JAK1		x
Large 39S subunit			x	x
NF-AT2(NFATC1)			x
Oct-3/4			x
FKHR			x
MDM2		x
GRB2			x
STAT6		x
HSF1			x	x
GLI-1			x
SF1			x
SP3			x
Cyclin D1	x			x
HDAC1	x
GATA-4			x
Fyn		x
NF-kB p50/p65	x
EZH2		x		x
NUR77		x
SHP-2		x		x
Large 60S subunit			x	x
EGFR	x
E2F7		x		x
FXR	x
p27KIP1		x		x
HES1			x
JunB	x
Carbonic anhydrase IV	x
FAK1		x
STAT4			x
FOXO3A			x
PKA-cat (cAMP-dependent)		x
GSK3 beta		x		x
Nuclear pore complex proteins			x	x
Carbonic anhydrase I		x
KLF4			x
TCF8			x
Caspase-3	x
SOX9			x	x
PtdIns(3,4,5)P3 intracellular			x
Rac1		x
JAK2	x
NF-AT3(NFATC4)			x
AKT(PKB)	x
CSX (Nkx2.5)			x
CDK2	x
c-Jun/c-Fos	x
E2F4		x

## Sheet: Crohns Disease
Network Object Name	Known Target for Crohn's disease	Target for Other Disease	No Current Drug Target	Overexpressed
VPS52			x
GlcNAc[alpha-D-Man](,3)(1-3)*(glycopeptide) intracellular			x		Legend:
BMAL1			x		Network Object Name = Name in Metabase
NPAS2			x		Known Target = Network Object has been reported as target (=x)
KIAA1737			x		Target for Other Disease = Network Object has been reported for a different disease (=x)
Nitrocatechol COMT inhibitors			x		No Current Drug Target = Network Object is not associated with any disease
Factor I		x			Overexpression = Network Object is upregulated in disease
D-Mannose intracellular			x
(GlcNAc)3(Man)3(Asn)1 intracellular			x
ROR-alpha			x
PER2			x
Contrin (MSY2)			x
Peregrin			x
miR-520b			x
IRE1			x
HIPK2			x
L-Glutamic acid extracellular region			x
miR-520e			x
BMAL2			x
DEC1 (Stra13)			x
IP3 receptor			x
IN (HIV-1)			x
Vanylglycol intracellular			x
ERK1/2		x
Rab-6			x
PACAP receptor 1			x
IP3 intracellular			x
GSTP1		x
HOXA9			x
CBP		x
LDHA		x
N-CoR			x
G-protein alpha-q/11			x
p90Rsk			x
Ubiquitin			x
26S proteasome (20S core)		x
c-Myc			x
ERR1		x
ING5			x
microRNA 219-1			x
REV-ERBalpha			x
Neurophysin-II			x
DPP8		x		x
PCAF		x
ID2			x
2,3-dihydroxy-estra-1,3,5-trien-17-one 2-methyl ether 3-glucuronide intracellular			x
NO intracellular			x
Progesterone receptor		x
Dexras1			x
NMDA receptor		x
Cyclic GMP intracellular			x
microRNA 26a-1			x
CRY1			x
(GlcNAc(1-3))(,2)[alpha-D-Man](,3)(1-3)*(glycopeptide) intracellular			x
EGR1			x
MA2A2		x
PER3			x
DBP			x
Guanylate Cyclase 1, soluble		x
CRY2			x
PACAP			x
microRNA 26a-2			x
SHP			x
2-methoxy-3sulfo-estradiol intracellular			x
SOX2			x
Protein kinase G 2			x
nNOS	x
Casein kinase I epsilon		x
MEK2(MAP2K2)		x
SUPV3L1			x
MEK1(MAP2K1)		x
RUNX2			x
NAD('+) intracellular			x
p21		x
Vanillylmandelic acid intracellular			x
miR-224			x
CaMK II		x
AML1 (RUNX1)			x
RARalpha		x
MIP-1-alpha			x
S-Adenosyl-L-homocysteine cytoplasm			x
PER1			x
2-Methoxyestradiol intracellular			x
GnRH receptor		x
Thrombomodulin			x
Elk-1			x
RelA (p65 NF-kB subunit)	x
ESR2		x
microRNA 141			x
ADH1		x
ATF-4			x
CREB1		x
p63			x
HBXIP			x
HOXA7			x
3-Methoxy-4-hydroxymandelic aldehyde intracellular			x
p53		x
STAT3		x
Ca('2+) cytosol			x
CD4		x

## Sheet: Diabetes Type 1
Network Object Name	Known Target for Diabetes type 1	Target for Other Disease	No Current Drug Target	Overexpressed
EGR2 (Krox20)			x	x
STT3A			x	x	Legend:
Benzopyran COX-2 inhibitors			x		Network Object Name = Name in Metabase
STT3			x	x	Known Target = Network Object has been reported as target (=x)
Canakinumab			x		Target for Other Disease = Network Object has been reported for a different disease (=x)
COX-2 (PTGS2)		x		x	No Current Drug Target = Network Object is not associated with any disease
c-Myc			x		Overexpression = Network Object is upregulated in disease
p53		x
Ubiquitin			x
RelA (p65 NF-kB subunit)		x
c-Jun		x
STAT3		x
NF-kB		x		x
STAT1			x
CREB1		x
SP1			x
NAPG			x	x
FPRL1		x		x
NEAT1			x	x
c-Fos		x
HIF1A		x
IL-1 beta	x			x
NF-kB1 (p50)		x
COP-gamma			x	x
SNAPs			x	x
OST complex			x	x
NF-kB2 (p52)		x		x
Androgen receptor		x
DOHH			x
Bcl-6			x	x
STAT5A		x
NF-AT1(NFATC2)			x
PPP4R2			x	x
C/EBPalpha			x
p300		x
Ca(II) channels		x		x
ATF-2			x
ARPC1			x	x
NF-AT2(NFATC1)			x
ATP6V0E			x
C/EBPbeta			x
SMAD3			x
EGR1			x
NALP7 (PYPAF3)			x
IFI6			x	x
Rilonacept			x
CCR1		x		x
TRID(TNFRSF10C)			x	x
Aquaporin 9			x	x
SMAD4			x
CC Chemokine 1(9-74) extracellular region			x
ESR1 (nuclear)		x
RIPK1		x		x
STAT5		x
NF-kB p52/RelB		x		x
ETS1			x
NF-kB p50/p65		x
c-Src		x
Elk-1			x
JAK1		x
COPD			x
Perforin			x
E2F1		x
Epithelial calcium channel			x	x
TFIIIC63			x	x
15-epi-Lipoxin A4 extracellular region			x
FKHR			x
KCNJ14	x
Shc			x
IKK-gamma			x
PPAR-gamma	x
TFIIIC			x	x
CLEC2D			x
PU.1			x
Cathepsin Z			x
EGFR		x
NKTR			x	x
MEK1(MAP2K1)		x
STAT5B		x
PAN3			x	x
NF-kB p52/p65		x		x
RARalpha		x		x
CBP		x
ANCO-1			x	x
K(+) channel, subfamily J	x			x
SMAD2			x
Beta-catenin		x
IRF1			x
C3aR			x	x
CACNA2D		x		x
Caspase-3		x		x
COPG1			x	x
MyD88		x
DYNLT			x
irlB			x
ARPC1A			x	x
FUS			x	x
ARF6			x	x
ERK2 (MAPK1)		x
NPWBP			x

## Sheet: Hepatitis C
Network Object Name	Known Target for Hepatitis C (HCV)	Target for Other Disease	No Current Drug Target	Overexpressed
c-Myc			x
p53		x			Legend:
c-Jun		x			Network Object Name = Name in Metabase
SP1			x		Known Target = Network Object has been reported as target (=x)
c-Fos		x		x	Target for Other Disease = Network Object has been reported for a different disease (=x)
STAT1			x	x	No Current Drug Target = Network Object is not associated with any disease
Ubiquitin			x		Overexpression = Network Object is upregulated in disease
Elk-1			x
EGR1			x
AP-1		x		x
SMAD3			x
STAT5A		x
COPS7			x	x
AKAP7 gamma			x
CLEC2D			x
C/EBPalpha			x	x
STAT5		x
ATF-2			x
ESR1 (nuclear)		x
p300		x
AKAP7 alpha/beta			x
C/EBPbeta			x	x
Bcl-6			x	x
eIF1A			x	x
EIF1AX			x
JAK2		x
c-Src		x		x
STAT5B		x
SRF			x	x
ETS1			x
Androgen receptor		x
Large 39S subunit			x	x
CD161			x
FKHR			x
E2F1		x
HIF1A		x
GSK3 beta		x		x
COPS7B			x	x
Beta-catenin		x
eIF1AY			x	x
HSF1			x	x
Small 28S subunit			x
RUNX2			x
HNF4-alpha		x
JAK1		x
SNAIL1			x
JunB		x		x
NF-kB1 (p50)	x
NF-kB p50/p65	x
PKA-cat (cAMP-dependent)		x		x
COPS7A			x	x
IRF1			x
COG complex			x
SMAD1			x	x
AKT(PKB)		x		x
HDAC1		x
Nuclear pore complex proteins			x
ERK1/2		x		x
NF-AT1(NFATC2)			x
SMAD4			x
Oct-3/4			x
ERK2 (MAPK1)		x		x
c-Jun/c-Fos		x		x
VDR		x
Lef-1		x
PU.1			x	x
NF-AT2(NFATC1)			x
SP3			x
NF-AT3(NFATC4)			x	x
STAT6		x
CDK1 (p34)		x
Bcl-3			x	x
RARalpha		x		x
NOTCH1 (NICD)		x		x
PI3K reg class IA (p85)		x		x
c-Myb			x
c-Cbl		x
ZNF217			x
PKC-alpha		x
FAK1		x
SUMO-1			x
GNT-IV			x	x
SF1			x
NF-kB	x			x
CREB1		x
Rb protein			x	x
MEK1(MAP2K1)		x
Caspase-3		x
IRS-1			x
Calmodulin		x		x
p73			x
GATA-1			x
gp130		x
C/EBPdelta			x	x
FOXP3			x
Large 60S subunit			x
TRAF2			x
PAX6			x
IGF-1 receptor		x
c-Abl		x		x

## Sheet: HIV
Network Object Name	Known Target for Infection, HIV	Target for Other Disease	No Current Drug Target	Overexpressed
STAT1			x	x
p53		x			Legend:
c-Myc			x		Network Object Name = Name in Metabase
STAT3		x			Known Target = Network Object has been reported as target (=x)
NF-kB	x				Target for Other Disease = Network Object has been reported for a different disease (=x)
CREB1		x			No Current Drug Target = Network Object is not associated with any disease
c-Jun		x			Overexpression = Network Object is upregulated in disease
SP1			x
c-Fos		x
IRF1			x	x
EGR1			x
Ubiquitin			x
HIF1A		x		x
JAK2		x
c-Src		x		x
STAT5		x
JAK1		x
ISGF3			x	x
STAT5A		x
ATF-2			x
RelA (p65 NF-kB subunit)	x
p300		x
Elk-1			x
E2F1		x
SMAD3			x
MHC class I			x	x
C/EBPalpha			x
ESR1 (nuclear)	x
Lyn		x		x
IRF2			x
PU.1			x
SMAD4			x
SHP-2		x
STAT6		x
c-Cbl		x
NF-kB p50/p65	x
STAT5B		x
AP-1		x
STAT2			x
C/EBPbeta			x	x
ETS1			x
Androgen receptor		x
c-Raf-1		x
NF-kB1 (p50)	x
CBP		x
C/D snoRNAs			x	x
IRF8			x
HDAC1	x
FOXO3A			x
EGFR	x
PPAR-gamma	x
Shc			x
NF-AT1(NFATC2)			x
GCR-alpha	x
PI3K reg class IA (p85)		x
AKT(PKB)		x
Tyk2		x
IRF9			x
SMAD2			x
ATP6V0E			x
HNF4-alpha		x
Bcl-6			x
IRS-1			x
Syk		x
STAT4			x
ERK1/2		x
SMAD1			x
ROR-alpha			x
GLI-1			x
Ephrin-B receptors	x
Ephrin-B receptor 1	x
VDR		x
KCNA10			x
SHP-1		x
Beta-catenin		x
IRF7			x	x
MDM2		x
GATA-3			x
p22-phox		x		x
IFN-kappa			x
HLA-C			x	x
Cyclin D1		x
Pyk2(FAK2)		x
HSF1			x
HGF receptor (Met)	x
Fyn		x
JunB		x
NUR77		x
SNAIL1			x
ATF-3			x
PDK (PDPK1)		x
TCF7L2 (TCF4)		x
NF-AT2(NFATC1)			x
ATP6(V)			x	x
ERK2 (MAPK1)		x
O(,2)('-) cytoplasm			x
IFN-beta	x
Large 60S subunit			x
PLC-gamma 1		x
ATP6V0			x	x

[truncated: 20 more sheets: Hyperplastic Polyposis Syndrome, Ischemic Cardiomyopathy, Ischemic Stroke, Psoriasis, Liver Cirrhosis, Melanoma with Metastasis, Melanoma, Multiple Sclerosis, Ovarian Cancer, Parkinsons Disease, Periodontitis, Sarcoidosis, Scleroderma, Septic Shock, Sickle Cell Disease, Sjogrens Syndrome, Obesity, Systemic Lupus Erythematosus, Ulcerative Colitis, Hepatocellular Carcinoma]
