# Supplementary material for: Drug Target Prediction and Repositioning Using an Integrated Network-Based Approach
Source: PLoS One. 2013 Apr 4;8(4):e60618. doi: 10.1371/journal.pone.0060618 (PMC3617101; doi:10.1371/journal.pone.0060618)
Supplement: Table S3 — Commonly predicted cancer drug targets. The table lists all network objects that were commonly predicted as cancer drug targets within the top 100 for six different cancer types. For each network object, the table highlights the types of cancer for which the network object is a known drug target. Furthermore, network objects corresponding to known cancer biomarkers are emphasized. (XLS) [file pone.0060618.s004.xls]

## Sheet: Sheet1
Common Drug Target Prediction	Known DT Colorectal Cancer	Known DT Thyroid Cancer	Known DT Ovarian Cancer	Known DT Melanoma	Known DT Acute Myeloid Leukemia	Known DT Hepatocellular Carcinoma	Cancer Biomarker
SP1							x
p53	x						x
Ubiquitin
c-Myc							x
ESR1 (nuclear)							x
STAT3				x		x	x
CREB1
E2F1							x
HIF1A	x					x	x
c-Jun	x						x
SMAD3							x
Elk-1
Androgen receptor							x
c-Src	x						x
RelA (p65 NF-kB subunit)	x			x	x	x	x
NF-kB	x			x	x	x	x
C/EBPalpha							x
Beta-catenin							x
C/EBPbeta							x
c-Fos	x						x
GCR-alpha				x			x
EGR1							x
AP-1	x						x
CBP							x
HNF4-alpha							x
SP3							x
ETS1							x
FKHR							x
SNAIL1							x
EGFR				x	x	x	x
STAT5A	x					x	x
STAT5	x					x	x
STAT5B	x					x	x
PKA-cat (cAMP-dependent)							x
CDK1 (p34)				x			x
GSK3 beta							x
SMAD4							x
FOXO3A							x
NF-AT2(NFATC1)							x
NF-kB p50/p65	x			x	x	x	x
NF-AT1(NFATC2)
p21							x
TCF7L2 (TCF4)							x
SMAD2							x
GLI-1							x
GLI-2
SHP-2							x
JAK1						x
